# Supplementary material for: Empirical assessment and comparison of neuro-evolutionary methods for the automatic off-line design of robot swarms
Source: Nat Commun. 2021 Jul 16;12:4345. doi: 10.1038/s41467-021-24642-3 (PMC8285396; doi:10.1038/s41467-021-24642-3)
Supplement: Supplementary file 9 — Supplementary Data 1 [file 41467_2021_24642_MOESM9_ESM.csv]

Method	Mission	Eval	Seed	Score
Chocolate	AggregationXOR2	Reality	7583	17590
NEAT-A-nl	AggregationXOR2	Reality	37383	11641
NEAT-A-slp	AggregationXOR2	Reality	28832	8937
CMAES_mlp	AggregationXOR2	Reality	5081	5081
Chocolate	AggregationXOR2	Reality	95415	17002
NEAT-B-nl	AggregationXOR2	Reality	7583	7602
CMAES_mlp	AggregationXOR2	Reality	95415	3663
CMAES_mlp	AggregationXOR2	Reality	98128	5694
XNES_mlp	AggregationXOR2	Reality	5081	4568
NEAT-A-nl	AggregationXOR2	Reality	16672	7328
NEAT-A-slp	AggregationXOR2	Reality	95415	6644
NEAT-A-nl	AggregationXOR2	Reality	78246	5893
XNES_mlp	AggregationXOR2	Reality	78246	5798
EvoStick	AggregationXOR2	Reality	95415	5060
NEAT-B-slp	AggregationXOR2	Reality	37383	6136
CMAES_mlp	AggregationXOR2	Reality	7583	5004
XNES_slp	AggregationXOR2	Reality	28832	7697
NEAT-A-nl	AggregationXOR2	Reality	98128	8601
NEAT-A-slp	AggregationXOR2	Reality	16672	5259
CMAES_slp	AggregationXOR2	Reality	16672	9184
NEAT-B-slp	AggregationXOR2	Reality	78246	4918
EvoStick	AggregationXOR2	Reality	28832	6477
XNES_slp	AggregationXOR2	Reality	34385	7565
Chocolate	AggregationXOR2	Reality	98128	15997
CMAES_slp	AggregationXOR2	Reality	95415	5733
EvoStick	AggregationXOR2	Reality	7583	3819
NEAT-B-nl	AggregationXOR2	Reality	16672	11382
NEAT-A-slp	AggregationXOR2	Reality	34385	9467
XNES_mlp	AggregationXOR2	Reality	37383	4057
NEAT-A-slp	AggregationXOR2	Reality	5081	4022
XNES_mlp	AggregationXOR2	Reality	16672	9503
XNES_slp	AggregationXOR2	Reality	95415	4989
CMAES_slp	AggregationXOR2	Reality	34385	7866
EvoStick	AggregationXOR2	Reality	78246	6436
EvoStick	AggregationXOR2	Reality	16672	6850
XNES_mlp	AggregationXOR2	Reality	28832	5213
XNES_mlp	AggregationXOR2	Reality	34385	7158
CMAES_mlp	AggregationXOR2	Reality	51028	3818
NEAT-B-nl	AggregationXOR2	Reality	34385	6178
EvoStick	AggregationXOR2	Reality	98128	6416
XNES_slp	AggregationXOR2	Reality	51028	5366
Chocolate	AggregationXOR2	Reality	51028	12739
NEAT-A-nl	AggregationXOR2	Reality	95415	9569
XNES_mlp	AggregationXOR2	Reality	51028	4540
NEAT-B-slp	AggregationXOR2	Reality	5081	918
EvoStick	AggregationXOR2	Reality	5081	5041
NEAT-B-nl	AggregationXOR2	Reality	95415	3991
XNES_slp	AggregationXOR2	Reality	16672	5147
CMAES_mlp	AggregationXOR2	Reality	34385	4750
NEAT-A-slp	AggregationXOR2	Reality	51028	5484
XNES_slp	AggregationXOR2	Reality	5081	5999
XNES_slp	AggregationXOR2	Reality	7583	7155
NEAT-A-slp	AggregationXOR2	Reality	37383	5200
Chocolate	AggregationXOR2	Reality	16672	22483
NEAT-B-slp	AggregationXOR2	Reality	98128	4928
CMAES_slp	AggregationXOR2	Reality	98128	4647
EvoStick	AggregationXOR2	Reality	37383	3112
XNES_mlp	AggregationXOR2	Reality	98128	4574
CMAES_slp	AggregationXOR2	Reality	28832	3993
NEAT-B-slp	AggregationXOR2	Reality	34385	6120
NEAT-B-slp	AggregationXOR2	Reality	16672	5443
NEAT-A-nl	AggregationXOR2	Reality	51028	4175
CMAES_slp	AggregationXOR2	Reality	7583	6619
CMAES_slp	AggregationXOR2	Reality	78246	4932
NEAT-B-nl	AggregationXOR2	Reality	98128	5613
NEAT-B-nl	AggregationXOR2	Reality	28832	2632
NEAT-B-nl	AggregationXOR2	Reality	37383	3108
NEAT-A-nl	AggregationXOR2	Reality	34385	2168
NEAT-A-slp	AggregationXOR2	Reality	98128	6240
EvoStick	AggregationXOR2	Reality	34385	4196
XNES_slp	AggregationXOR2	Reality	37383	4321
Chocolate	AggregationXOR2	Reality	34385	14987
CMAES_mlp	AggregationXOR2	Reality	16672	2022
CMAES_mlp	AggregationXOR2	Reality	37383	3018
NEAT-A-nl	AggregationXOR2	Reality	28832	4334
CMAES_slp	AggregationXOR2	Reality	5081	3978
XNES_mlp	AggregationXOR2	Reality	7583	3190
NEAT-B-slp	AggregationXOR2	Reality	95415	5865
NEAT-B-slp	AggregationXOR2	Reality	7583	9007
Chocolate	AggregationXOR2	Reality	5081	4672
NEAT-B-slp	AggregationXOR2	Reality	51028	4206
NEAT-B-slp	AggregationXOR2	Reality	28832	6307
XNES_slp	AggregationXOR2	Reality	98128	7473
XNES_mlp	AggregationXOR2	Reality	95415	4891
CMAES_slp	AggregationXOR2	Reality	37383	3706
Chocolate	AggregationXOR2	Reality	78246	21297
NEAT-B-nl	AggregationXOR2	Reality	78246	4551
CMAES_slp	AggregationXOR2	Reality	51028	4916
NEAT-A-nl	AggregationXOR2	Reality	7583	5651
Chocolate	AggregationXOR2	Reality	28832	20591
NEAT-A-slp	AggregationXOR2	Reality	7583	5949
CMAES_mlp	AggregationXOR2	Reality	28832	4956
Chocolate	AggregationXOR2	Reality	37383	19939
CMAES_mlp	AggregationXOR2	Reality	78246	4413
XNES_slp	AggregationXOR2	Reality	78246	4210
NEAT-B-nl	AggregationXOR2	Reality	5081	4378
NEAT-B-nl	AggregationXOR2	Reality	51028	5518
EvoStick	AggregationXOR2	Reality	51028	6083
NEAT-A-nl	AggregationXOR2	Reality	5081	4612
NEAT-A-slp	AggregationXOR2	Reality	78246	7189
CMAES_slp	Foraging	Reality	16672	0
XNES_slp	Foraging	Reality	95415	6
CMAES_mlp	Foraging	Reality	95415	2
NEAT-B-slp	Foraging	Reality	37383	14
NEAT-A-slp	Foraging	Reality	5081	3
XNES_slp	Foraging	Reality	7583	15
NEAT-B-nl	Foraging	Reality	78246	9
Chocolate	Foraging	Reality	16672	22
Chocolate	Foraging	Reality	5081	21
XNES_mlp	Foraging	Reality	7583	12
CMAES_slp	Foraging	Reality	28832	9
NEAT-B-nl	Foraging	Reality	28832	21
XNES_slp	Foraging	Reality	37383	14
NEAT-B-nl	Foraging	Reality	98128	1
CMAES_mlp	Foraging	Reality	37383	12
NEAT-A-nl	Foraging	Reality	5081	0
Chocolate	Foraging	Reality	95415	25
Chocolate	Foraging	Reality	28832	32
NEAT-B-slp	Foraging	Reality	78246	12
CMAES_mlp	Foraging	Reality	16672	2
Chocolate	Foraging	Reality	51028	16
XNES_mlp	Foraging	Reality	5081	11
CMAES_mlp	Foraging	Reality	51028	8
XNES_mlp	Foraging	Reality	16672	1
XNES_mlp	Foraging	Reality	78246	6
CMAES_slp	Foraging	Reality	78246	13
NEAT-A-nl	Foraging	Reality	95415	2
EvoStick	Foraging	Reality	98128	6
CMAES_slp	Foraging	Reality	7583	13
XNES_slp	Foraging	Reality	34385	5
Chocolate	Foraging	Reality	78246	24
CMAES_mlp	Foraging	Reality	98128	7
NEAT-A-slp	Foraging	Reality	98128	21
NEAT-B-slp	Foraging	Reality	95415	16
EvoStick	Foraging	Reality	95415	8
NEAT-B-nl	Foraging	Reality	37383	4
NEAT-B-nl	Foraging	Reality	34385	17
NEAT-A-nl	Foraging	Reality	78246	0
XNES_slp	Foraging	Reality	5081	7
EvoStick	Foraging	Reality	5081	2
XNES_slp	Foraging	Reality	28832	7
NEAT-A-slp	Foraging	Reality	95415	11
XNES_slp	Foraging	Reality	78246	7
NEAT-B-slp	Foraging	Reality	98128	15
NEAT-A-nl	Foraging	Reality	98128	3
NEAT-A-nl	Foraging	Reality	16672	1
NEAT-A-nl	Foraging	Reality	37383	1
Chocolate	Foraging	Reality	34385	18
XNES_mlp	Foraging	Reality	28832	9
NEAT-B-nl	Foraging	Reality	51028	11
NEAT-B-slp	Foraging	Reality	7583	2
NEAT-A-slp	Foraging	Reality	37383	7
NEAT-A-slp	Foraging	Reality	51028	17
NEAT-A-slp	Foraging	Reality	34385	6
EvoStick	Foraging	Reality	28832	26
CMAES_slp	Foraging	Reality	5081	14
EvoStick	Foraging	Reality	7583	17
XNES_mlp	Foraging	Reality	34385	6
Chocolate	Foraging	Reality	7583	36
XNES_slp	Foraging	Reality	51028	2
CMAES_slp	Foraging	Reality	95415	0
CMAES_mlp	Foraging	Reality	34385	12
EvoStick	Foraging	Reality	78246	9
CMAES_mlp	Foraging	Reality	5081	16
NEAT-A-nl	Foraging	Reality	7583	0
NEAT-A-nl	Foraging	Reality	34385	4
NEAT-B-slp	Foraging	Reality	51028	1
CMAES_slp	Foraging	Reality	37383	3
NEAT-B-nl	Foraging	Reality	5081	1
CMAES_slp	Foraging	Reality	98128	14
EvoStick	Foraging	Reality	16672	10
CMAES_mlp	Foraging	Reality	78246	10
NEAT-A-slp	Foraging	Reality	16672	14
NEAT-B-slp	Foraging	Reality	34385	14
XNES_slp	Foraging	Reality	98128	9
NEAT-A-nl	Foraging	Reality	51028	3
Chocolate	Foraging	Reality	98128	33
XNES_mlp	Foraging	Reality	37383	2
NEAT-B-slp	Foraging	Reality	28832	2
NEAT-B-nl	Foraging	Reality	7583	13
NEAT-B-nl	Foraging	Reality	95415	16
XNES_mlp	Foraging	Reality	95415	4
CMAES_mlp	Foraging	Reality	28832	5
EvoStick	Foraging	Reality	51028	10
NEAT-B-slp	Foraging	Reality	16672	22
XNES_mlp	Foraging	Reality	51028	0
CMAES_mlp	Foraging	Reality	7583	9
Chocolate	Foraging	Reality	37383	34
CMAES_slp	Foraging	Reality	51028	14
NEAT-A-slp	Foraging	Reality	28832	10
NEAT-B-slp	Foraging	Reality	5081	17
EvoStick	Foraging	Reality	34385	5
NEAT-B-nl	Foraging	Reality	16672	2
CMAES_slp	Foraging	Reality	34385	0
NEAT-A-slp	Foraging	Reality	78246	11
EvoStick	Foraging	Reality	37383	9
NEAT-A-nl	Foraging	Reality	28832	3
NEAT-A-slp	Foraging	Reality	7583	3
XNES_slp	Foraging	Reality	16672	2
XNES_mlp	Foraging	Reality	98128	10
NEAT-B-nl	Shelter_around	Reality	95415	2852
NEAT-B-nl	Shelter_around	Reality	37383	3846
CMAES_mlp	Shelter_around	Reality	34385	2594
XNES_slp	Shelter_around	Reality	78246	1740
NEAT-A-slp	Shelter_around	Reality	37383	2134
CMAES_mlp	Shelter_around	Reality	28832	0
XNES_mlp	Shelter_around	Reality	5081	1661
NEAT-B-slp	Shelter_around	Reality	28832	1165
EvoStick	Shelter_around	Reality	34385	1741
XNES_mlp	Shelter_around	Reality	28832	593
NEAT-A-nl	Shelter_around	Reality	37383	1640
CMAES_slp	Shelter_around	Reality	51028	1749
NEAT-A-slp	Shelter_around	Reality	51028	3507
CMAES_slp	Shelter_around	Reality	28832	1720
CMAES_slp	Shelter_around	Reality	7583	4004
EvoStick	Shelter_around	Reality	95415	0
XNES_mlp	Shelter_around	Reality	78246	0
NEAT-A-slp	Shelter_around	Reality	28832	3698
NEAT-B-slp	Shelter_around	Reality	78246	190
NEAT-A-nl	Shelter_around	Reality	5081	1731
CMAES_slp	Shelter_around	Reality	34385	3551
NEAT-A-slp	Shelter_around	Reality	5081	4709
CMAES_mlp	Shelter_around	Reality	51028	3210
NEAT-B-slp	Shelter_around	Reality	16672	6628
XNES_mlp	Shelter_around	Reality	98128	820
XNES_mlp	Shelter_around	Reality	7583	3849
NEAT-A-nl	Shelter_around	Reality	28832	0
Chocolate	Shelter_around	Reality	5081	6595
EvoStick	Shelter_around	Reality	28832	1204
XNES_slp	Shelter_around	Reality	95415	0
Chocolate	Shelter_around	Reality	95415	6617
NEAT-B-nl	Shelter_around	Reality	34385	2632
EvoStick	Shelter_around	Reality	98128	3875
EvoStick	Shelter_around	Reality	16672	593
NEAT-B-nl	Shelter_around	Reality	78246	2632
Chocolate	Shelter_around	Reality	37383	6565
CMAES_slp	Shelter_around	Reality	37383	1530
XNES_slp	Shelter_around	Reality	98128	0
XNES_mlp	Shelter_around	Reality	95415	0
NEAT-A-slp	Shelter_around	Reality	95415	2938
NEAT-A-nl	Shelter_around	Reality	16672	1445
NEAT-B-slp	Shelter_around	Reality	95415	2046
XNES_mlp	Shelter_around	Reality	34385	1745
XNES_slp	Shelter_around	Reality	37383	64
NEAT-A-slp	Shelter_around	Reality	34385	3675
NEAT-B-nl	Shelter_around	Reality	28832	0
EvoStick	Shelter_around	Reality	78246	3221
NEAT-B-slp	Shelter_around	Reality	7583	1533
NEAT-B-nl	Shelter_around	Reality	98128	2254
XNES_mlp	Shelter_around	Reality	51028	1690
CMAES_mlp	Shelter_around	Reality	7583	2030
NEAT-A-nl	Shelter_around	Reality	34385	4715
XNES_slp	Shelter_around	Reality	16672	2943
XNES_slp	Shelter_around	Reality	28832	90
XNES_mlp	Shelter_around	Reality	37383	59
NEAT-B-nl	Shelter_around	Reality	16672	5972
Chocolate	Shelter_around	Reality	28832	7266
NEAT-B-slp	Shelter_around	Reality	5081	4979
NEAT-B-nl	Shelter_around	Reality	5081	0
Chocolate	Shelter_around	Reality	98128	6165
NEAT-A-nl	Shelter_around	Reality	95415	3129
CMAES_slp	Shelter_around	Reality	5081	5062
NEAT-B-slp	Shelter_around	Reality	51028	3413
CMAES_slp	Shelter_around	Reality	98128	1732
Chocolate	Shelter_around	Reality	16672	9546
NEAT-A-slp	Shelter_around	Reality	7583	1730
Chocolate	Shelter_around	Reality	78246	9369
CMAES_mlp	Shelter_around	Reality	16672	1869
NEAT-A-nl	Shelter_around	Reality	51028	4784
NEAT-A-slp	Shelter_around	Reality	78246	3601
Chocolate	Shelter_around	Reality	34385	6649
XNES_slp	Shelter_around	Reality	34385	1664
CMAES_mlp	Shelter_around	Reality	98128	0
CMAES_mlp	Shelter_around	Reality	95415	0
CMAES_slp	Shelter_around	Reality	16672	1716
NEAT-A-nl	Shelter_around	Reality	98128	3494
EvoStick	Shelter_around	Reality	7583	1776
NEAT-A-nl	Shelter_around	Reality	7583	3136
NEAT-B-slp	Shelter_around	Reality	34385	1724
NEAT-B-slp	Shelter_around	Reality	98128	2506
XNES_slp	Shelter_around	Reality	7583	0
XNES_slp	Shelter_around	Reality	51028	1755
CMAES_slp	Shelter_around	Reality	95415	1737
Chocolate	Shelter_around	Reality	51028	4937
NEAT-A-slp	Shelter_around	Reality	16672	1769
XNES_slp	Shelter_around	Reality	5081	3244
EvoStick	Shelter_around	Reality	5081	173
NEAT-B-nl	Shelter_around	Reality	51028	2572
CMAES_mlp	Shelter_around	Reality	37383	1681
CMAES_mlp	Shelter_around	Reality	5081	0
NEAT-A-nl	Shelter_around	Reality	78246	82
XNES_mlp	Shelter_around	Reality	16672	1551
Chocolate	Shelter_around	Reality	7583	153
CMAES_mlp	Shelter_around	Reality	78246	2717
NEAT-A-slp	Shelter_around	Reality	98128	196
CMAES_slp	Shelter_around	Reality	78246	2350
EvoStick	Shelter_around	Reality	51028	106
NEAT-B-nl	Shelter_around	Reality	7583	0
EvoStick	Shelter_around	Reality	37383	1715
NEAT-B-slp	Shelter_around	Reality	37383	0
NEAT-B-nl	Homing	Reality	5081	8
CMAES_mlp	Homing	Reality	78246	0
EvoStick	Homing	Reality	51028	1
NEAT-A-slp	Homing	Reality	95415	3
NEAT-A-nl	Homing	Reality	7583	3
XNES_mlp	Homing	Reality	95415	1
NEAT-B-slp	Homing	Reality	5081	7
XNES_slp	Homing	Reality	34385	3
CMAES_mlp	Homing	Reality	5081	4
XNES_mlp	Homing	Reality	78246	0
NEAT-B-nl	Homing	Reality	95415	1
XNES_mlp	Homing	Reality	5081	2
XNES_slp	Homing	Reality	5081	1
NEAT-A-nl	Homing	Reality	34385	0
CMAES_slp	Homing	Reality	28832	8
NEAT-A-slp	Homing	Reality	51028	0
CMAES_slp	Homing	Reality	37383	0
NEAT-B-slp	Homing	Reality	95415	0
XNES_mlp	Homing	Reality	37383	3
NEAT-B-slp	Homing	Reality	98128	6
XNES_slp	Homing	Reality	37383	0
Chocolate	Homing	Reality	28832	14
NEAT-A-nl	Homing	Reality	78246	1
CMAES_slp	Homing	Reality	51028	1
CMAES_slp	Homing	Reality	95415	0
XNES_mlp	Homing	Reality	28832	0
NEAT-B-nl	Homing	Reality	28832	0
CMAES_slp	Homing	Reality	16672	1
NEAT-A-nl	Homing	Reality	16672	9
XNES_slp	Homing	Reality	7583	0
Chocolate	Homing	Reality	51028	13
NEAT-B-slp	Homing	Reality	16672	3
CMAES_slp	Homing	Reality	34385	1
CMAES_mlp	Homing	Reality	98128	0
NEAT-A-nl	Homing	Reality	37383	1
NEAT-A-nl	Homing	Reality	98128	1
EvoStick	Homing	Reality	5081	1
NEAT-B-slp	Homing	Reality	34385	8
NEAT-A-slp	Homing	Reality	5081	3
XNES_mlp	Homing	Reality	7583	3
CMAES_mlp	Homing	Reality	7583	1
XNES_slp	Homing	Reality	95415	1
EvoStick	Homing	Reality	7583	1
CMAES_mlp	Homing	Reality	34385	1
EvoStick	Homing	Reality	28832	0
NEAT-A-nl	Homing	Reality	51028	1
NEAT-A-slp	Homing	Reality	37383	0
NEAT-A-nl	Homing	Reality	95415	3
NEAT-B-nl	Homing	Reality	51028	2
EvoStick	Homing	Reality	98128	0
EvoStick	Homing	Reality	16672	1
NEAT-A-slp	Homing	Reality	7583	5
NEAT-B-slp	Homing	Reality	28832	0
NEAT-A-slp	Homing	Reality	78246	0
XNES_mlp	Homing	Reality	16672	2
CMAES_mlp	Homing	Reality	37383	2
NEAT-B-nl	Homing	Reality	34385	3
NEAT-B-slp	Homing	Reality	37383	3
XNES_mlp	Homing	Reality	51028	2
Chocolate	Homing	Reality	5081	10
EvoStick	Homing	Reality	78246	0
XNES_mlp	Homing	Reality	98128	4
NEAT-B-nl	Homing	Reality	16672	1
XNES_slp	Homing	Reality	51028	3
NEAT-A-slp	Homing	Reality	98128	1
CMAES_slp	Homing	Reality	78246	0
XNES_slp	Homing	Reality	16672	7
NEAT-B-nl	Homing	Reality	7583	1
NEAT-A-nl	Homing	Reality	5081	0
XNES_slp	Homing	Reality	78246	2
Chocolate	Homing	Reality	78246	12
EvoStick	Homing	Reality	34385	10
CMAES_slp	Homing	Reality	5081	4
Chocolate	Homing	Reality	16672	13
CMAES_slp	Homing	Reality	7583	2
NEAT-A-slp	Homing	Reality	34385	2
CMAES_slp	Homing	Reality	98128	2
EvoStick	Homing	Reality	95415	0
XNES_slp	Homing	Reality	28832	1
NEAT-B-nl	Homing	Reality	78246	1
CMAES_mlp	Homing	Reality	95415	0
CMAES_mlp	Homing	Reality	16672	1
Chocolate	Homing	Reality	7583	16
NEAT-A-nl	Homing	Reality	28832	1
NEAT-B-nl	Homing	Reality	37383	2
NEAT-B-nl	Homing	Reality	98128	1
Chocolate	Homing	Reality	37383	14
NEAT-A-slp	Homing	Reality	16672	2
CMAES_mlp	Homing	Reality	28832	0
Chocolate	Homing	Reality	95415	15
CMAES_mlp	Homing	Reality	51028	1
EvoStick	Homing	Reality	37383	2
NEAT-B-slp	Homing	Reality	78246	1
NEAT-B-slp	Homing	Reality	7583	2
NEAT-A-slp	Homing	Reality	28832	0
Chocolate	Homing	Reality	34385	10
XNES_slp	Homing	Reality	98128	1
Chocolate	Homing	Reality	98128	13
NEAT-B-slp	Homing	Reality	51028	1
XNES_mlp	Homing	Reality	34385	2
Chocolate	DirectionalGate	Reality	16672	28
XNES_mlp	DirectionalGate	Reality	5081	1
EvoStick	DirectionalGate	Reality	37383	2
CMAES_mlp	DirectionalGate	Reality	78246	3
CMAES_slp	DirectionalGate	Reality	51028	1
XNES_slp	DirectionalGate	Reality	34385	0
NEAT-B-nl	DirectionalGate	Reality	98128	-1
NEAT-B-slp	DirectionalGate	Reality	98128	1
XNES_slp	DirectionalGate	Reality	37383	0
Chocolate	DirectionalGate	Reality	98128	13
NEAT-B-nl	DirectionalGate	Reality	28832	-3
NEAT-B-slp	DirectionalGate	Reality	34385	0
NEAT-A-nl	DirectionalGate	Reality	98128	1
EvoStick	DirectionalGate	Reality	95415	4
NEAT-A-nl	DirectionalGate	Reality	28832	0
EvoStick	DirectionalGate	Reality	98128	4
XNES_mlp	DirectionalGate	Reality	78246	1
XNES_slp	DirectionalGate	Reality	16672	1
NEAT-B-nl	DirectionalGate	Reality	78246	1
CMAES_slp	DirectionalGate	Reality	7583	1
Chocolate	DirectionalGate	Reality	37383	16
CMAES_slp	DirectionalGate	Reality	34385	3
EvoStick	DirectionalGate	Reality	78246	1
CMAES_mlp	DirectionalGate	Reality	51028	1
NEAT-A-slp	DirectionalGate	Reality	78246	1
NEAT-B-nl	DirectionalGate	Reality	37383	0
NEAT-B-nl	DirectionalGate	Reality	51028	-3
NEAT-A-slp	DirectionalGate	Reality	7583	1
Chocolate	DirectionalGate	Reality	5081	15
CMAES_mlp	DirectionalGate	Reality	28832	0
XNES_slp	DirectionalGate	Reality	51028	2
NEAT-A-slp	DirectionalGate	Reality	34385	0
NEAT-A-slp	DirectionalGate	Reality	28832	-3
NEAT-B-slp	DirectionalGate	Reality	7583	-4
NEAT-B-nl	DirectionalGate	Reality	95415	2
CMAES_mlp	DirectionalGate	Reality	95415	-4
NEAT-A-slp	DirectionalGate	Reality	5081	2
NEAT-A-nl	DirectionalGate	Reality	95415	0
CMAES_slp	DirectionalGate	Reality	98128	2
NEAT-B-slp	DirectionalGate	Reality	95415	3
XNES_mlp	DirectionalGate	Reality	37383	-3
CMAES_mlp	DirectionalGate	Reality	34385	3
Chocolate	DirectionalGate	Reality	28832	17
XNES_mlp	DirectionalGate	Reality	34385	0
NEAT-B-slp	DirectionalGate	Reality	78246	1
Chocolate	DirectionalGate	Reality	34385	13
XNES_slp	DirectionalGate	Reality	28832	4
CMAES_slp	DirectionalGate	Reality	95415	7
CMAES_slp	DirectionalGate	Reality	5081	1
EvoStick	DirectionalGate	Reality	28832	4
CMAES_mlp	DirectionalGate	Reality	7583	0
XNES_slp	DirectionalGate	Reality	78246	4
NEAT-B-slp	DirectionalGate	Reality	37383	1
NEAT-B-slp	DirectionalGate	Reality	5081	1
NEAT-A-nl	DirectionalGate	Reality	51028	-1
NEAT-B-slp	DirectionalGate	Reality	16672	-1
CMAES_mlp	DirectionalGate	Reality	16672	4
Chocolate	DirectionalGate	Reality	7583	8
NEAT-A-nl	DirectionalGate	Reality	78246	0
NEAT-A-nl	DirectionalGate	Reality	5081	4
NEAT-B-nl	DirectionalGate	Reality	5081	3
NEAT-A-slp	DirectionalGate	Reality	16672	-1
CMAES_slp	DirectionalGate	Reality	16672	-1
CMAES_slp	DirectionalGate	Reality	37383	3
XNES_mlp	DirectionalGate	Reality	28832	-1
XNES_slp	DirectionalGate	Reality	98128	1
XNES_mlp	DirectionalGate	Reality	51028	0
NEAT-B-slp	DirectionalGate	Reality	28832	-1
XNES_slp	DirectionalGate	Reality	7583	3
XNES_mlp	DirectionalGate	Reality	16672	1
NEAT-A-nl	DirectionalGate	Reality	16672	0
Chocolate	DirectionalGate	Reality	95415	24
CMAES_mlp	DirectionalGate	Reality	37383	4
NEAT-B-nl	DirectionalGate	Reality	16672	3
NEAT-A-slp	DirectionalGate	Reality	51028	5
EvoStick	DirectionalGate	Reality	7583	1
Chocolate	DirectionalGate	Reality	78246	31
CMAES_slp	DirectionalGate	Reality	78246	4
XNES_slp	DirectionalGate	Reality	95415	1
NEAT-A-nl	DirectionalGate	Reality	34385	2
CMAES_mlp	DirectionalGate	Reality	5081	3
Chocolate	DirectionalGate	Reality	51028	30
NEAT-A-slp	DirectionalGate	Reality	95415	-2
NEAT-A-nl	DirectionalGate	Reality	37383	1
XNES_slp	DirectionalGate	Reality	5081	2
NEAT-B-slp	DirectionalGate	Reality	51028	3
XNES_mlp	DirectionalGate	Reality	7583	2
NEAT-B-nl	DirectionalGate	Reality	7583	2
NEAT-A-slp	DirectionalGate	Reality	37383	0
EvoStick	DirectionalGate	Reality	5081	5
CMAES_mlp	DirectionalGate	Reality	98128	1
NEAT-B-nl	DirectionalGate	Reality	34385	0
NEAT-A-nl	DirectionalGate	Reality	7583	1
XNES_mlp	DirectionalGate	Reality	95415	0
EvoStick	DirectionalGate	Reality	51028	2
NEAT-A-slp	DirectionalGate	Reality	98128	3
EvoStick	DirectionalGate	Reality	34385	2
CMAES_slp	DirectionalGate	Reality	28832	4
XNES_mlp	DirectionalGate	Reality	98128	1
EvoStick	DirectionalGate	Reality	16672	0
RandomWalk	Foraging	Reality	5081	28
RandomWalk	Foraging	Reality	78246	15
RandomWalk	Foraging	Reality	51028	25
RandomWalk	Foraging	Reality	95415	27
RandomWalk	Foraging	Reality	7583	27
RandomWalk	Foraging	Reality	34385	16
RandomWalk	Foraging	Reality	28832	24
RandomWalk	Foraging	Reality	37383	18
RandomWalk	Foraging	Reality	98128	19
RandomWalk	Foraging	Reality	16672	25
RandomWalk	Homing	Reality	5081	0
RandomWalk	Homing	Reality	78246	0
RandomWalk	Homing	Reality	51028	1
RandomWalk	Homing	Reality	95415	1
RandomWalk	Homing	Reality	7583	1
RandomWalk	Homing	Reality	34385	2
RandomWalk	Homing	Reality	28832	1
RandomWalk	Homing	Reality	37383	1
RandomWalk	Homing	Reality	98128	1
RandomWalk	Homing	Reality	16672	2
RandomWalk	AggregationXOR2	Reality	5081	3312
RandomWalk	AggregationXOR2	Reality	78246	4642
RandomWalk	AggregationXOR2	Reality	51028	3602
RandomWalk	AggregationXOR2	Reality	95415	3181
RandomWalk	AggregationXOR2	Reality	7583	3176
RandomWalk	AggregationXOR2	Reality	34385	3140
RandomWalk	AggregationXOR2	Reality	28832	3831
RandomWalk	AggregationXOR2	Reality	37383	2962
RandomWalk	AggregationXOR2	Reality	98128	3211
RandomWalk	AggregationXOR2	Reality	16672	4086
RandomWalk	Shelter_around	Reality	5081	747
RandomWalk	Shelter_around	Reality	78246	788
RandomWalk	Shelter_around	Reality	51028	1322
RandomWalk	Shelter_around	Reality	95415	520
RandomWalk	Shelter_around	Reality	7583	576
RandomWalk	Shelter_around	Reality	34385	970
RandomWalk	Shelter_around	Reality	28832	821
RandomWalk	Shelter_around	Reality	37383	852
RandomWalk	Shelter_around	Reality	98128	698
RandomWalk	Shelter_around	Reality	16672	835
RandomWalk	DirectionalGate	Reality	5081	3
RandomWalk	DirectionalGate	Reality	78246	0
RandomWalk	DirectionalGate	Reality	51028	0
RandomWalk	DirectionalGate	Reality	95415	0
RandomWalk	DirectionalGate	Reality	7583	5
RandomWalk	DirectionalGate	Reality	34385	0
RandomWalk	DirectionalGate	Reality	28832	0
RandomWalk	DirectionalGate	Reality	37383	0
RandomWalk	DirectionalGate	Reality	98128	2
RandomWalk	DirectionalGate	Reality	16672	1
CMAES_slp	DirectionalGate	DesignContext	98128	39
CMAES_slp	DirectionalGate	DesignContext	78246	29
CMAES_slp	DirectionalGate	DesignContext	5081	39
CMAES_slp	DirectionalGate	DesignContext	51028	40
CMAES_slp	DirectionalGate	DesignContext	28832	27
CMAES_slp	DirectionalGate	DesignContext	37383	37
CMAES_slp	DirectionalGate	DesignContext	34385	36
CMAES_slp	DirectionalGate	DesignContext	7583	39
CMAES_slp	DirectionalGate	DesignContext	95415	39
CMAES_slp	DirectionalGate	DesignContext	16672	40
CMAES_mlp	DirectionalGate	DesignContext	98128	29
CMAES_mlp	DirectionalGate	DesignContext	78246	22
CMAES_mlp	DirectionalGate	DesignContext	5081	27
CMAES_mlp	DirectionalGate	DesignContext	51028	25
CMAES_mlp	DirectionalGate	DesignContext	28832	31
CMAES_mlp	DirectionalGate	DesignContext	37383	18
CMAES_mlp	DirectionalGate	DesignContext	34385	31
CMAES_mlp	DirectionalGate	DesignContext	7583	32
CMAES_mlp	DirectionalGate	DesignContext	95415	26
CMAES_mlp	DirectionalGate	DesignContext	16672	35
NEAT-A-nl	DirectionalGate	DesignContext	98128	28
NEAT-A-nl	DirectionalGate	DesignContext	78246	25
NEAT-A-nl	DirectionalGate	DesignContext	5081	28
NEAT-A-nl	DirectionalGate	DesignContext	51028	27
NEAT-A-nl	DirectionalGate	DesignContext	28832	30
NEAT-A-nl	DirectionalGate	DesignContext	37383	28
NEAT-A-nl	DirectionalGate	DesignContext	34385	10
NEAT-A-nl	DirectionalGate	DesignContext	7583	28
NEAT-A-nl	DirectionalGate	DesignContext	95415	19
NEAT-A-nl	DirectionalGate	DesignContext	16672	26
NEAT-A-slp	DirectionalGate	DesignContext	98128	34
NEAT-A-slp	DirectionalGate	DesignContext	78246	36
NEAT-A-slp	DirectionalGate	DesignContext	5081	35
NEAT-A-slp	DirectionalGate	DesignContext	51028	26
NEAT-A-slp	DirectionalGate	DesignContext	28832	29
NEAT-A-slp	DirectionalGate	DesignContext	37383	40
NEAT-A-slp	DirectionalGate	DesignContext	34385	34
NEAT-A-slp	DirectionalGate	DesignContext	7583	33
NEAT-A-slp	DirectionalGate	DesignContext	95415	32
NEAT-A-slp	DirectionalGate	DesignContext	16672	32
NEAT-B-nl	DirectionalGate	DesignContext	98128	26
NEAT-B-nl	DirectionalGate	DesignContext	78246	29
NEAT-B-nl	DirectionalGate	DesignContext	5081	23
NEAT-B-nl	DirectionalGate	DesignContext	51028	31
NEAT-B-nl	DirectionalGate	DesignContext	28832	4
NEAT-B-nl	DirectionalGate	DesignContext	37383	22
NEAT-B-nl	DirectionalGate	DesignContext	34385	29
NEAT-B-nl	DirectionalGate	DesignContext	7583	31
NEAT-B-nl	DirectionalGate	DesignContext	95415	30
NEAT-B-nl	DirectionalGate	DesignContext	16672	0
NEAT-B-slp	DirectionalGate	DesignContext	98128	15
NEAT-B-slp	DirectionalGate	DesignContext	78246	34
NEAT-B-slp	DirectionalGate	DesignContext	5081	7
NEAT-B-slp	DirectionalGate	DesignContext	51028	15
NEAT-B-slp	DirectionalGate	DesignContext	28832	28
NEAT-B-slp	DirectionalGate	DesignContext	37383	26
NEAT-B-slp	DirectionalGate	DesignContext	34385	21
NEAT-B-slp	DirectionalGate	DesignContext	7583	20
NEAT-B-slp	DirectionalGate	DesignContext	95415	24
NEAT-B-slp	DirectionalGate	DesignContext	16672	35
EvoStick	DirectionalGate	DesignContext	98128	33
EvoStick	DirectionalGate	DesignContext	78246	31
EvoStick	DirectionalGate	DesignContext	5081	35
EvoStick	DirectionalGate	DesignContext	51028	39
EvoStick	DirectionalGate	DesignContext	28832	40
EvoStick	DirectionalGate	DesignContext	37383	38
EvoStick	DirectionalGate	DesignContext	34385	39
EvoStick	DirectionalGate	DesignContext	7583	34
EvoStick	DirectionalGate	DesignContext	95415	35
EvoStick	DirectionalGate	DesignContext	16672	40
XNES_slp	DirectionalGate	DesignContext	98128	23
XNES_slp	DirectionalGate	DesignContext	78246	31
XNES_slp	DirectionalGate	DesignContext	5081	26
XNES_slp	DirectionalGate	DesignContext	51028	27
XNES_slp	DirectionalGate	DesignContext	28832	31
XNES_slp	DirectionalGate	DesignContext	37383	29
XNES_slp	DirectionalGate	DesignContext	34385	28
XNES_slp	DirectionalGate	DesignContext	7583	33
XNES_slp	DirectionalGate	DesignContext	95415	27
XNES_slp	DirectionalGate	DesignContext	16672	37
XNES_mlp	DirectionalGate	DesignContext	98128	36
XNES_mlp	DirectionalGate	DesignContext	78246	31
XNES_mlp	DirectionalGate	DesignContext	5081	32
XNES_mlp	DirectionalGate	DesignContext	51028	37
XNES_mlp	DirectionalGate	DesignContext	28832	45
XNES_mlp	DirectionalGate	DesignContext	37383	30
XNES_mlp	DirectionalGate	DesignContext	34385	30
XNES_mlp	DirectionalGate	DesignContext	7583	30
XNES_mlp	DirectionalGate	DesignContext	95415	26
XNES_mlp	DirectionalGate	DesignContext	16672	36
Chocolate	DirectionalGate	DesignContext	98128	29
Chocolate	DirectionalGate	DesignContext	78246	27
Chocolate	DirectionalGate	DesignContext	5081	35
Chocolate	DirectionalGate	DesignContext	51028	33
Chocolate	DirectionalGate	DesignContext	28832	31
Chocolate	DirectionalGate	DesignContext	37383	36
Chocolate	DirectionalGate	DesignContext	34385	27
Chocolate	DirectionalGate	DesignContext	7583	35
Chocolate	DirectionalGate	DesignContext	95415	34
Chocolate	DirectionalGate	DesignContext	16672	39
RandomWalk	DirectionalGate	DesignContext	98128	0
RandomWalk	DirectionalGate	DesignContext	78246	2
RandomWalk	DirectionalGate	DesignContext	5081	1
RandomWalk	DirectionalGate	DesignContext	51028	0
RandomWalk	DirectionalGate	DesignContext	28832	0
RandomWalk	DirectionalGate	DesignContext	37383	0
RandomWalk	DirectionalGate	DesignContext	34385	0
RandomWalk	DirectionalGate	DesignContext	7583	0
RandomWalk	DirectionalGate	DesignContext	95415	0
RandomWalk	DirectionalGate	DesignContext	16672	0
CMAES_slp	Foraging	DesignContext	98128	60
CMAES_slp	Foraging	DesignContext	78246	50
CMAES_slp	Foraging	DesignContext	5081	66
CMAES_slp	Foraging	DesignContext	51028	45
CMAES_slp	Foraging	DesignContext	28832	56
CMAES_slp	Foraging	DesignContext	37383	61
CMAES_slp	Foraging	DesignContext	34385	44
CMAES_slp	Foraging	DesignContext	7583	61
CMAES_slp	Foraging	DesignContext	95415	44
CMAES_slp	Foraging	DesignContext	16672	63
CMAES_mlp	Foraging	DesignContext	98128	53
CMAES_mlp	Foraging	DesignContext	78246	46
CMAES_mlp	Foraging	DesignContext	5081	44
CMAES_mlp	Foraging	DesignContext	51028	46
CMAES_mlp	Foraging	DesignContext	28832	52
CMAES_mlp	Foraging	DesignContext	37383	51
CMAES_mlp	Foraging	DesignContext	34385	61
CMAES_mlp	Foraging	DesignContext	7583	41
CMAES_mlp	Foraging	DesignContext	95415	47
CMAES_mlp	Foraging	DesignContext	16672	56
NEAT-A-nl	Foraging	DesignContext	98128	47
NEAT-A-nl	Foraging	DesignContext	78246	47
NEAT-A-nl	Foraging	DesignContext	5081	46
NEAT-A-nl	Foraging	DesignContext	51028	55
NEAT-A-nl	Foraging	DesignContext	28832	73
NEAT-A-nl	Foraging	DesignContext	37383	43
NEAT-A-nl	Foraging	DesignContext	34385	47
NEAT-A-nl	Foraging	DesignContext	7583	45
NEAT-A-nl	Foraging	DesignContext	95415	46
NEAT-A-nl	Foraging	DesignContext	16672	61
NEAT-A-slp	Foraging	DesignContext	98128	43
NEAT-A-slp	Foraging	DesignContext	78246	42
NEAT-A-slp	Foraging	DesignContext	5081	55
NEAT-A-slp	Foraging	DesignContext	51028	47
NEAT-A-slp	Foraging	DesignContext	28832	57
NEAT-A-slp	Foraging	DesignContext	37383	41
NEAT-A-slp	Foraging	DesignContext	34385	32
NEAT-A-slp	Foraging	DesignContext	7583	43
NEAT-A-slp	Foraging	DesignContext	95415	49
NEAT-A-slp	Foraging	DesignContext	16672	52
NEAT-B-nl	Foraging	DesignContext	98128	34
NEAT-B-nl	Foraging	DesignContext	78246	42
NEAT-B-nl	Foraging	DesignContext	5081	37
NEAT-B-nl	Foraging	DesignContext	51028	43
NEAT-B-nl	Foraging	DesignContext	28832	30
NEAT-B-nl	Foraging	DesignContext	37383	28
NEAT-B-nl	Foraging	DesignContext	34385	32
NEAT-B-nl	Foraging	DesignContext	7583	27
NEAT-B-nl	Foraging	DesignContext	95415	19
NEAT-B-nl	Foraging	DesignContext	16672	30
NEAT-B-slp	Foraging	DesignContext	98128	37
NEAT-B-slp	Foraging	DesignContext	78246	23
NEAT-B-slp	Foraging	DesignContext	5081	35
NEAT-B-slp	Foraging	DesignContext	51028	31
NEAT-B-slp	Foraging	DesignContext	28832	42
NEAT-B-slp	Foraging	DesignContext	37383	41
NEAT-B-slp	Foraging	DesignContext	34385	35
NEAT-B-slp	Foraging	DesignContext	7583	31
NEAT-B-slp	Foraging	DesignContext	95415	37
NEAT-B-slp	Foraging	DesignContext	16672	31
EvoStick	Foraging	DesignContext	98128	53
EvoStick	Foraging	DesignContext	78246	59
EvoStick	Foraging	DesignContext	5081	56
EvoStick	Foraging	DesignContext	51028	49
EvoStick	Foraging	DesignContext	28832	65
EvoStick	Foraging	DesignContext	37383	55
EvoStick	Foraging	DesignContext	34385	61
EvoStick	Foraging	DesignContext	7583	54
EvoStick	Foraging	DesignContext	95415	57
EvoStick	Foraging	DesignContext	16672	57
XNES_slp	Foraging	DesignContext	98128	33
XNES_slp	Foraging	DesignContext	78246	39
XNES_slp	Foraging	DesignContext	5081	42
XNES_slp	Foraging	DesignContext	51028	40
XNES_slp	Foraging	DesignContext	28832	42
XNES_slp	Foraging	DesignContext	37383	38
XNES_slp	Foraging	DesignContext	34385	35
XNES_slp	Foraging	DesignContext	7583	40
XNES_slp	Foraging	DesignContext	95415	34
XNES_slp	Foraging	DesignContext	16672	46
XNES_mlp	Foraging	DesignContext	98128	42
XNES_mlp	Foraging	DesignContext	78246	46
XNES_mlp	Foraging	DesignContext	5081	58
XNES_mlp	Foraging	DesignContext	51028	80
XNES_mlp	Foraging	DesignContext	28832	74
XNES_mlp	Foraging	DesignContext	37383	52
XNES_mlp	Foraging	DesignContext	34385	79
XNES_mlp	Foraging	DesignContext	7583	91
XNES_mlp	Foraging	DesignContext	95415	49
XNES_mlp	Foraging	DesignContext	16672	50
Chocolate	Foraging	DesignContext	98128	39
Chocolate	Foraging	DesignContext	78246	46
Chocolate	Foraging	DesignContext	5081	44
Chocolate	Foraging	DesignContext	51028	48
Chocolate	Foraging	DesignContext	28832	63
Chocolate	Foraging	DesignContext	37383	61
Chocolate	Foraging	DesignContext	34385	35
Chocolate	Foraging	DesignContext	7583	51
Chocolate	Foraging	DesignContext	95415	61
Chocolate	Foraging	DesignContext	16672	52
RandomWalk	Foraging	DesignContext	98128	11
RandomWalk	Foraging	DesignContext	78246	13
RandomWalk	Foraging	DesignContext	5081	16
RandomWalk	Foraging	DesignContext	51028	14
RandomWalk	Foraging	DesignContext	28832	18
RandomWalk	Foraging	DesignContext	37383	14
RandomWalk	Foraging	DesignContext	34385	20
RandomWalk	Foraging	DesignContext	7583	14
RandomWalk	Foraging	DesignContext	95415	19
RandomWalk	Foraging	DesignContext	16672	11
CMAES_slp	Homing	DesignContext	98128	19
CMAES_slp	Homing	DesignContext	78246	17
CMAES_slp	Homing	DesignContext	5081	20
CMAES_slp	Homing	DesignContext	51028	16
CMAES_slp	Homing	DesignContext	28832	16
CMAES_slp	Homing	DesignContext	37383	20
CMAES_slp	Homing	DesignContext	34385	17
CMAES_slp	Homing	DesignContext	7583	20
CMAES_slp	Homing	DesignContext	95415	19
CMAES_slp	Homing	DesignContext	16672	19
CMAES_mlp	Homing	DesignContext	98128	16
CMAES_mlp	Homing	DesignContext	78246	15
CMAES_mlp	Homing	DesignContext	5081	14
CMAES_mlp	Homing	DesignContext	51028	17
CMAES_mlp	Homing	DesignContext	28832	16
CMAES_mlp	Homing	DesignContext	37383	17
CMAES_mlp	Homing	DesignContext	34385	12
CMAES_mlp	Homing	DesignContext	7583	16
CMAES_mlp	Homing	DesignContext	95415	15
CMAES_mlp	Homing	DesignContext	16672	17
NEAT-A-nl	Homing	DesignContext	98128	9
NEAT-A-nl	Homing	DesignContext	78246	16
NEAT-A-nl	Homing	DesignContext	5081	17
NEAT-A-nl	Homing	DesignContext	51028	16
NEAT-A-nl	Homing	DesignContext	28832	16
NEAT-A-nl	Homing	DesignContext	37383	12
NEAT-A-nl	Homing	DesignContext	34385	17
NEAT-A-nl	Homing	DesignContext	7583	10
NEAT-A-nl	Homing	DesignContext	95415	12
NEAT-A-nl	Homing	DesignContext	16672	1
NEAT-A-slp	Homing	DesignContext	98128	12
NEAT-A-slp	Homing	DesignContext	78246	18
NEAT-A-slp	Homing	DesignContext	5081	18
NEAT-A-slp	Homing	DesignContext	51028	11
NEAT-A-slp	Homing	DesignContext	28832	14
NEAT-A-slp	Homing	DesignContext	37383	14
NEAT-A-slp	Homing	DesignContext	34385	18
NEAT-A-slp	Homing	DesignContext	7583	12
NEAT-A-slp	Homing	DesignContext	95415	15
NEAT-A-slp	Homing	DesignContext	16672	18
NEAT-B-nl	Homing	DesignContext	98128	14
NEAT-B-nl	Homing	DesignContext	78246	13
NEAT-B-nl	Homing	DesignContext	5081	9
NEAT-B-nl	Homing	DesignContext	51028	9
NEAT-B-nl	Homing	DesignContext	28832	10
NEAT-B-nl	Homing	DesignContext	37383	14
NEAT-B-nl	Homing	DesignContext	34385	14
NEAT-B-nl	Homing	DesignContext	7583	13
NEAT-B-nl	Homing	DesignContext	95415	16
NEAT-B-nl	Homing	DesignContext	16672	12
NEAT-B-slp	Homing	DesignContext	98128	14
NEAT-B-slp	Homing	DesignContext	78246	10
NEAT-B-slp	Homing	DesignContext	5081	16
NEAT-B-slp	Homing	DesignContext	51028	14
NEAT-B-slp	Homing	DesignContext	28832	14
NEAT-B-slp	Homing	DesignContext	37383	13
NEAT-B-slp	Homing	DesignContext	34385	16
NEAT-B-slp	Homing	DesignContext	7583	10
NEAT-B-slp	Homing	DesignContext	95415	14
NEAT-B-slp	Homing	DesignContext	16672	11
EvoStick	Homing	DesignContext	98128	16
EvoStick	Homing	DesignContext	78246	17
EvoStick	Homing	DesignContext	5081	20
EvoStick	Homing	DesignContext	51028	15
EvoStick	Homing	DesignContext	28832	16
EvoStick	Homing	DesignContext	37383	18
EvoStick	Homing	DesignContext	34385	14
EvoStick	Homing	DesignContext	7583	17
EvoStick	Homing	DesignContext	95415	18
EvoStick	Homing	DesignContext	16672	19
XNES_slp	Homing	DesignContext	98128	11
XNES_slp	Homing	DesignContext	78246	16
XNES_slp	Homing	DesignContext	5081	13
XNES_slp	Homing	DesignContext	51028	13
XNES_slp	Homing	DesignContext	28832	16
XNES_slp	Homing	DesignContext	37383	14
XNES_slp	Homing	DesignContext	34385	13
XNES_slp	Homing	DesignContext	7583	19
XNES_slp	Homing	DesignContext	95415	17
XNES_slp	Homing	DesignContext	16672	10
XNES_mlp	Homing	DesignContext	98128	19
XNES_mlp	Homing	DesignContext	78246	16
XNES_mlp	Homing	DesignContext	5081	3
XNES_mlp	Homing	DesignContext	51028	14
XNES_mlp	Homing	DesignContext	28832	15
XNES_mlp	Homing	DesignContext	37383	18
XNES_mlp	Homing	DesignContext	34385	16
XNES_mlp	Homing	DesignContext	7583	17
XNES_mlp	Homing	DesignContext	95415	14
XNES_mlp	Homing	DesignContext	16672	12
Chocolate	Homing	DesignContext	98128	14
Chocolate	Homing	DesignContext	78246	18
Chocolate	Homing	DesignContext	5081	18
Chocolate	Homing	DesignContext	51028	11
Chocolate	Homing	DesignContext	28832	12
Chocolate	Homing	DesignContext	37383	12
Chocolate	Homing	DesignContext	34385	17
Chocolate	Homing	DesignContext	7583	15
Chocolate	Homing	DesignContext	95415	15
Chocolate	Homing	DesignContext	16672	16
RandomWalk	Homing	DesignContext	98128	0
RandomWalk	Homing	DesignContext	78246	1
RandomWalk	Homing	DesignContext	5081	0
RandomWalk	Homing	DesignContext	51028	0
RandomWalk	Homing	DesignContext	28832	1
RandomWalk	Homing	DesignContext	37383	1
RandomWalk	Homing	DesignContext	34385	1
RandomWalk	Homing	DesignContext	7583	2
RandomWalk	Homing	DesignContext	95415	1
RandomWalk	Homing	DesignContext	16672	0
CMAES_slp	AggregationXOR2	DesignContext	98128	16098
CMAES_slp	AggregationXOR2	DesignContext	78246	24822
CMAES_slp	AggregationXOR2	DesignContext	5081	23881
CMAES_slp	AggregationXOR2	DesignContext	51028	22617
CMAES_slp	AggregationXOR2	DesignContext	28832	17016
CMAES_slp	AggregationXOR2	DesignContext	37383	27969
CMAES_slp	AggregationXOR2	DesignContext	34385	14532
CMAES_slp	AggregationXOR2	DesignContext	7583	17832
CMAES_slp	AggregationXOR2	DesignContext	95415	16894
CMAES_slp	AggregationXOR2	DesignContext	16672	24446
CMAES_mlp	AggregationXOR2	DesignContext	98128	26056
CMAES_mlp	AggregationXOR2	DesignContext	78246	21947
CMAES_mlp	AggregationXOR2	DesignContext	5081	16833
CMAES_mlp	AggregationXOR2	DesignContext	51028	17492
CMAES_mlp	AggregationXOR2	DesignContext	28832	22451
CMAES_mlp	AggregationXOR2	DesignContext	37383	26731
CMAES_mlp	AggregationXOR2	DesignContext	34385	16303
CMAES_mlp	AggregationXOR2	DesignContext	7583	16731
CMAES_mlp	AggregationXOR2	DesignContext	95415	18247
CMAES_mlp	AggregationXOR2	DesignContext	16672	17256
NEAT-A-nl	AggregationXOR2	DesignContext	98128	18466
NEAT-A-nl	AggregationXOR2	DesignContext	78246	21174
NEAT-A-nl	AggregationXOR2	DesignContext	5081	21503
NEAT-A-nl	AggregationXOR2	DesignContext	51028	20551
NEAT-A-nl	AggregationXOR2	DesignContext	28832	18807
NEAT-A-nl	AggregationXOR2	DesignContext	37383	17854
NEAT-A-nl	AggregationXOR2	DesignContext	34385	23546
NEAT-A-nl	AggregationXOR2	DesignContext	7583	15294
NEAT-A-nl	AggregationXOR2	DesignContext	95415	20572
NEAT-A-nl	AggregationXOR2	DesignContext	16672	16966
NEAT-A-slp	AggregationXOR2	DesignContext	98128	21505
NEAT-A-slp	AggregationXOR2	DesignContext	78246	17876
NEAT-A-slp	AggregationXOR2	DesignContext	5081	22988
NEAT-A-slp	AggregationXOR2	DesignContext	51028	25233
NEAT-A-slp	AggregationXOR2	DesignContext	28832	13047
NEAT-A-slp	AggregationXOR2	DesignContext	37383	24318
NEAT-A-slp	AggregationXOR2	DesignContext	34385	19979
NEAT-A-slp	AggregationXOR2	DesignContext	7583	17932
NEAT-A-slp	AggregationXOR2	DesignContext	95415	11475
NEAT-A-slp	AggregationXOR2	DesignContext	16672	19746
NEAT-B-nl	AggregationXOR2	DesignContext	98128	20612
NEAT-B-nl	AggregationXOR2	DesignContext	78246	16708
NEAT-B-nl	AggregationXOR2	DesignContext	5081	14943
NEAT-B-nl	AggregationXOR2	DesignContext	51028	17363
NEAT-B-nl	AggregationXOR2	DesignContext	28832	26496
NEAT-B-nl	AggregationXOR2	DesignContext	37383	19039
NEAT-B-nl	AggregationXOR2	DesignContext	34385	19249
NEAT-B-nl	AggregationXOR2	DesignContext	7583	18793
NEAT-B-nl	AggregationXOR2	DesignContext	95415	19359
NEAT-B-nl	AggregationXOR2	DesignContext	16672	23066
NEAT-B-slp	AggregationXOR2	DesignContext	98128	22467
NEAT-B-slp	AggregationXOR2	DesignContext	78246	15643
NEAT-B-slp	AggregationXOR2	DesignContext	5081	13388
NEAT-B-slp	AggregationXOR2	DesignContext	51028	14563
NEAT-B-slp	AggregationXOR2	DesignContext	28832	21541
NEAT-B-slp	AggregationXOR2	DesignContext	37383	17684
NEAT-B-slp	AggregationXOR2	DesignContext	34385	21044
NEAT-B-slp	AggregationXOR2	DesignContext	7583	12241
NEAT-B-slp	AggregationXOR2	DesignContext	95415	20213
NEAT-B-slp	AggregationXOR2	DesignContext	16672	12768
EvoStick	AggregationXOR2	DesignContext	98128	19112
EvoStick	AggregationXOR2	DesignContext	78246	26894
EvoStick	AggregationXOR2	DesignContext	5081	24913
EvoStick	AggregationXOR2	DesignContext	51028	21572
EvoStick	AggregationXOR2	DesignContext	28832	23408
EvoStick	AggregationXOR2	DesignContext	37383	27443
EvoStick	AggregationXOR2	DesignContext	34385	17347
EvoStick	AggregationXOR2	DesignContext	7583	18349
EvoStick	AggregationXOR2	DesignContext	95415	11898
EvoStick	AggregationXOR2	DesignContext	16672	21081
XNES_slp	AggregationXOR2	DesignContext	98128	26403
XNES_slp	AggregationXOR2	DesignContext	78246	23881
XNES_slp	AggregationXOR2	DesignContext	5081	16383
XNES_slp	AggregationXOR2	DesignContext	51028	21930
XNES_slp	AggregationXOR2	DesignContext	28832	29205
XNES_slp	AggregationXOR2	DesignContext	37383	19856
XNES_slp	AggregationXOR2	DesignContext	34385	18911
XNES_slp	AggregationXOR2	DesignContext	7583	14359
XNES_slp	AggregationXOR2	DesignContext	95415	14170
XNES_slp	AggregationXOR2	DesignContext	16672	19314
XNES_mlp	AggregationXOR2	DesignContext	98128	27834
XNES_mlp	AggregationXOR2	DesignContext	78246	24495
XNES_mlp	AggregationXOR2	DesignContext	5081	16866
XNES_mlp	AggregationXOR2	DesignContext	51028	19286
XNES_mlp	AggregationXOR2	DesignContext	28832	21890
XNES_mlp	AggregationXOR2	DesignContext	37383	18869
XNES_mlp	AggregationXOR2	DesignContext	34385	16167
XNES_mlp	AggregationXOR2	DesignContext	7583	15240
XNES_mlp	AggregationXOR2	DesignContext	95415	16499
XNES_mlp	AggregationXOR2	DesignContext	16672	17667
Chocolate	AggregationXOR2	DesignContext	98128	27109
Chocolate	AggregationXOR2	DesignContext	78246	18403
Chocolate	AggregationXOR2	DesignContext	5081	15513
Chocolate	AggregationXOR2	DesignContext	51028	20751
Chocolate	AggregationXOR2	DesignContext	28832	23166
Chocolate	AggregationXOR2	DesignContext	37383	20108
Chocolate	AggregationXOR2	DesignContext	34385	19475
Chocolate	AggregationXOR2	DesignContext	7583	19675
Chocolate	AggregationXOR2	DesignContext	95415	24944
Chocolate	AggregationXOR2	DesignContext	16672	18154
RandomWalk	AggregationXOR2	DesignContext	98128	3270
RandomWalk	AggregationXOR2	DesignContext	78246	3253
RandomWalk	AggregationXOR2	DesignContext	5081	2985
RandomWalk	AggregationXOR2	DesignContext	51028	3485
RandomWalk	AggregationXOR2	DesignContext	28832	3191
RandomWalk	AggregationXOR2	DesignContext	37383	3100
RandomWalk	AggregationXOR2	DesignContext	34385	3639
RandomWalk	AggregationXOR2	DesignContext	7583	3015
RandomWalk	AggregationXOR2	DesignContext	95415	3250
RandomWalk	AggregationXOR2	DesignContext	16672	3363
CMAES_slp	Shelter_around	DesignContext	98128	28217
CMAES_slp	Shelter_around	DesignContext	78246	26332
CMAES_slp	Shelter_around	DesignContext	5081	17883
CMAES_slp	Shelter_around	DesignContext	51028	26771
CMAES_slp	Shelter_around	DesignContext	28832	24158
CMAES_slp	Shelter_around	DesignContext	37383	19259
CMAES_slp	Shelter_around	DesignContext	34385	20258
CMAES_slp	Shelter_around	DesignContext	7583	24153
CMAES_slp	Shelter_around	DesignContext	95415	22873
CMAES_slp	Shelter_around	DesignContext	16672	23966
CMAES_mlp	Shelter_around	DesignContext	98128	17207
CMAES_mlp	Shelter_around	DesignContext	78246	11004
CMAES_mlp	Shelter_around	DesignContext	5081	23449
CMAES_mlp	Shelter_around	DesignContext	51028	21416
CMAES_mlp	Shelter_around	DesignContext	28832	17692
CMAES_mlp	Shelter_around	DesignContext	37383	17268
CMAES_mlp	Shelter_around	DesignContext	34385	20067
CMAES_mlp	Shelter_around	DesignContext	7583	18116
CMAES_mlp	Shelter_around	DesignContext	95415	18901
CMAES_mlp	Shelter_around	DesignContext	16672	19871
NEAT-A-nl	Shelter_around	DesignContext	98128	10919
NEAT-A-nl	Shelter_around	DesignContext	78246	12289
NEAT-A-nl	Shelter_around	DesignContext	5081	7754
NEAT-A-nl	Shelter_around	DesignContext	51028	12416
NEAT-A-nl	Shelter_around	DesignContext	28832	9317
NEAT-A-nl	Shelter_around	DesignContext	37383	16499
NEAT-A-nl	Shelter_around	DesignContext	34385	12953
NEAT-A-nl	Shelter_around	DesignContext	7583	18872
NEAT-A-nl	Shelter_around	DesignContext	95415	17053
NEAT-A-nl	Shelter_around	DesignContext	16672	16157
NEAT-A-slp	Shelter_around	DesignContext	98128	20562
NEAT-A-slp	Shelter_around	DesignContext	78246	21563
NEAT-A-slp	Shelter_around	DesignContext	5081	21731
NEAT-A-slp	Shelter_around	DesignContext	51028	23073
NEAT-A-slp	Shelter_around	DesignContext	28832	16858
NEAT-A-slp	Shelter_around	DesignContext	37383	19214
NEAT-A-slp	Shelter_around	DesignContext	34385	20104
NEAT-A-slp	Shelter_around	DesignContext	7583	18483
NEAT-A-slp	Shelter_around	DesignContext	95415	23561
NEAT-A-slp	Shelter_around	DesignContext	16672	20502
NEAT-B-nl	Shelter_around	DesignContext	98128	12748
NEAT-B-nl	Shelter_around	DesignContext	78246	15413
NEAT-B-nl	Shelter_around	DesignContext	5081	11646
NEAT-B-nl	Shelter_around	DesignContext	51028	20511
NEAT-B-nl	Shelter_around	DesignContext	28832	16842
NEAT-B-nl	Shelter_around	DesignContext	37383	11548
NEAT-B-nl	Shelter_around	DesignContext	34385	4373
NEAT-B-nl	Shelter_around	DesignContext	7583	18468
NEAT-B-nl	Shelter_around	DesignContext	95415	13876
NEAT-B-nl	Shelter_around	DesignContext	16672	17421
NEAT-B-slp	Shelter_around	DesignContext	98128	10314
NEAT-B-slp	Shelter_around	DesignContext	78246	11117
NEAT-B-slp	Shelter_around	DesignContext	5081	16391
NEAT-B-slp	Shelter_around	DesignContext	51028	12160
NEAT-B-slp	Shelter_around	DesignContext	28832	8198
NEAT-B-slp	Shelter_around	DesignContext	37383	12216
NEAT-B-slp	Shelter_around	DesignContext	34385	7409
NEAT-B-slp	Shelter_around	DesignContext	7583	16672
NEAT-B-slp	Shelter_around	DesignContext	95415	16370
NEAT-B-slp	Shelter_around	DesignContext	16672	14379
EvoStick	Shelter_around	DesignContext	98128	27803
EvoStick	Shelter_around	DesignContext	78246	27113
EvoStick	Shelter_around	DesignContext	5081	20531
EvoStick	Shelter_around	DesignContext	51028	27766
EvoStick	Shelter_around	DesignContext	28832	24453
EvoStick	Shelter_around	DesignContext	37383	21042
EvoStick	Shelter_around	DesignContext	34385	21232
EvoStick	Shelter_around	DesignContext	7583	14534
EvoStick	Shelter_around	DesignContext	95415	26879
EvoStick	Shelter_around	DesignContext	16672	25100
XNES_slp	Shelter_around	DesignContext	98128	18964
XNES_slp	Shelter_around	DesignContext	78246	3388
XNES_slp	Shelter_around	DesignContext	5081	18705
XNES_slp	Shelter_around	DesignContext	51028	20532
XNES_slp	Shelter_around	DesignContext	28832	19625
XNES_slp	Shelter_around	DesignContext	37383	13902
XNES_slp	Shelter_around	DesignContext	34385	13152
XNES_slp	Shelter_around	DesignContext	7583	21228
XNES_slp	Shelter_around	DesignContext	95415	28841
XNES_slp	Shelter_around	DesignContext	16672	14756
XNES_mlp	Shelter_around	DesignContext	98128	23342
XNES_mlp	Shelter_around	DesignContext	78246	17023
XNES_mlp	Shelter_around	DesignContext	5081	21144
XNES_mlp	Shelter_around	DesignContext	51028	21518
XNES_mlp	Shelter_around	DesignContext	28832	18377
XNES_mlp	Shelter_around	DesignContext	37383	15257
XNES_mlp	Shelter_around	DesignContext	34385	16471
XNES_mlp	Shelter_around	DesignContext	7583	7500
XNES_mlp	Shelter_around	DesignContext	95415	24227
XNES_mlp	Shelter_around	DesignContext	16672	20951
Chocolate	Shelter_around	DesignContext	98128	12804
Chocolate	Shelter_around	DesignContext	78246	15229
Chocolate	Shelter_around	DesignContext	5081	11923
Chocolate	Shelter_around	DesignContext	51028	15556
Chocolate	Shelter_around	DesignContext	28832	8994
Chocolate	Shelter_around	DesignContext	37383	15417
Chocolate	Shelter_around	DesignContext	34385	12732
Chocolate	Shelter_around	DesignContext	7583	16400
Chocolate	Shelter_around	DesignContext	95415	15711
Chocolate	Shelter_around	DesignContext	16672	13462
RandomWalk	Shelter_around	DesignContext	98128	510
RandomWalk	Shelter_around	DesignContext	78246	726
RandomWalk	Shelter_around	DesignContext	5081	892
RandomWalk	Shelter_around	DesignContext	51028	1983
RandomWalk	Shelter_around	DesignContext	28832	1872
RandomWalk	Shelter_around	DesignContext	37383	1086
RandomWalk	Shelter_around	DesignContext	34385	481
RandomWalk	Shelter_around	DesignContext	7583	851
RandomWalk	Shelter_around	DesignContext	95415	1215
RandomWalk	Shelter_around	DesignContext	16672	431
