# Supplementary material for: Empirical assessment and comparison of neuro-evolutionary methods for the automatic off-line design of robot swarms
Source: Nat Commun. 2021 Jul 16;12:4345. doi: 10.1038/s41467-021-24642-3 (PMC8285396; doi:10.1038/s41467-021-24642-3)
Supplement: Supplementary file 10 — Source Data [file 41467_2021_24642_MOESM10_ESM.zip]

Archive with 541 entries (478 files):
- SD1-source_code/
- SD1-source_code/StartGenomes/
- SD1-source_code/StartGenomes/EvoStickRM11
- SD1-source_code/StartGenomes/EvoStickRM11_nolink
- SD1-source_code/howto.md
- SD1-source_code/Evaluation/
- SD1-source_code/Evaluation/Results.csv
- SD1-source_code/Missions_template/
- SD1-source_code/Missions_template/xor_aggregation_auto.argos
- SD1-source_code/Missions_template/directionalgate_auto.argos
- SD1-source_code/Missions_template/directionalgate.argos
- SD1-source_code/Missions_template/foraging_auto.argos
- SD1-source_code/Missions_template/shelter.argos
- SD1-source_code/Missions_template/homing.argos
- SD1-source_code/Missions_template/homing_auto.argos
- SD1-source_code/Missions_template/foraging.argos
- SD1-source_code/Missions_template/shelter_auto.argos
- SD1-source_code/Missions_template/xor_aggregation.argos
- SD1-source_code/Params/
- SD1-source_code/Params/neatParamsB200gens.ne
- SD1-source_code/Params/neatParamsA200gens.ne
- SD1-source_code/Params/evostickParams200gens.ne
- SD1-source_code/scripts/
- SD1-source_code/scripts/launchArgos.py
- SD1-source_code/scripts/run.py
- SD1-source_code/scripts/bundle_argos3_epuck.sh
- SD1-source_code/scripts/requirements.txt
- SD1-source_code/scripts/gen_mission_files.py
- SD1-source_code/Design/
- SD1-source_code/Design/Foraging/
- SD1-source_code/Design/Foraging/NEAT-B-nl/
- SD1-source_code/Design/Foraging/NEAT-B-nl/champ_gen_2
- SD1-source_code/Design/Foraging/NEAT-B-nl/champ_gen_5
- SD1-source_code/Design/Foraging/NEAT-B-nl/champ_gen_1
- SD1-source_code/Design/Foraging/NEAT-B-nl/champ_gen_8
- SD1-source_code/Design/Foraging/NEAT-B-nl/champ_gen_3
- SD1-source_code/Design/Foraging/NEAT-B-nl/champ_gen_0
- SD1-source_code/Design/Foraging/NEAT-B-nl/champ_gen_4
- SD1-source_code/Design/Foraging/NEAT-B-nl/champ_gen_9
- SD1-source_code/Design/Foraging/NEAT-B-nl/champ_gen_6
- SD1-source_code/Design/Foraging/NEAT-B-nl/champ_gen_7
- SD1-source_code/Design/Foraging/NEAT-B-slp/
- SD1-source_code/Design/Foraging/NEAT-B-slp/champ_gen_2
- SD1-source_code/Design/Foraging/NEAT-B-slp/champ_gen_5
- SD1-source_code/Design/Foraging/NEAT-B-slp/champ_gen_1
- SD1-source_code/Design/Foraging/NEAT-B-slp/champ_gen_8
- SD1-source_code/Design/Foraging/NEAT-B-slp/champ_gen_3
- SD1-source_code/Design/Foraging/NEAT-B-slp/champ_gen_0
- SD1-source_code/Design/Foraging/NEAT-B-slp/champ_gen_4
- SD1-source_code/Design/Foraging/NEAT-B-slp/champ_gen_9
- SD1-source_code/Design/Foraging/NEAT-B-slp/champ_gen_6
- SD1-source_code/Design/Foraging/NEAT-B-slp/champ_gen_7
- SD1-source_code/Design/Foraging/EvoStick/
- SD1-source_code/Design/Foraging/EvoStick/champ_gen_2
- SD1-source_code/Design/Foraging/EvoStick/champ_gen_5
- SD1-source_code/Design/Foraging/EvoStick/champ_gen_1
- SD1-source_code/Design/Foraging/EvoStick/champ_gen_8
- SD1-source_code/Design/Foraging/EvoStick/champ_gen_3
- SD1-source_code/Design/Foraging/EvoStick/champ_gen_0
- SD1-source_code/Design/Foraging/EvoStick/champ_gen_4
- SD1-source_code/Design/Foraging/EvoStick/champ_gen_9
- SD1-source_code/Design/Foraging/EvoStick/champ_gen_6
- SD1-source_code/Design/Foraging/EvoStick/champ_gen_7
- SD1-source_code/Design/Foraging/CMAES_mlp/
- SD1-source_code/Design/Foraging/CMAES_mlp/champ_gen_2
- SD1-source_code/Design/Foraging/CMAES_mlp/champ_gen_5
- SD1-source_code/Design/Foraging/CMAES_mlp/champ_gen_1
- SD1-source_code/Design/Foraging/CMAES_mlp/champ_gen_8
- SD1-source_code/Design/Foraging/CMAES_mlp/champ_gen_3
- SD1-source_code/Design/Foraging/CMAES_mlp/champ_gen_0
- SD1-source_code/Design/Foraging/CMAES_mlp/champ_gen_4
- SD1-source_code/Design/Foraging/CMAES_mlp/champ_gen_9
- SD1-source_code/Design/Foraging/CMAES_mlp/champ_gen_6
- SD1-source_code/Design/Foraging/CMAES_mlp/champ_gen_7
- SD1-source_code/Design/Foraging/AutoMoDe/
- SD1-source_code/Design/Foraging/AutoMoDe/autocontrollers.txt
- SD1-source_code/Design/Foraging/NEAT-A-nl/
- SD1-source_code/Design/Foraging/NEAT-A-nl/champ_gen_2
- SD1-source_code/Design/Foraging/NEAT-A-nl/champ_gen_5
- SD1-source_code/Design/Foraging/NEAT-A-nl/champ_gen_1
- SD1-source_code/Design/Foraging/NEAT-A-nl/champ_gen_8
- SD1-source_code/Design/Foraging/NEAT-A-nl/champ_gen_3
- SD1-source_code/Design/Foraging/NEAT-A-nl/champ_gen_0
- SD1-source_code/Design/Foraging/NEAT-A-nl/champ_gen_4
- SD1-source_code/Design/Foraging/NEAT-A-nl/champ_gen_9
- SD1-source_code/Design/Foraging/NEAT-A-nl/champ_gen_6
- SD1-source_code/Design/Foraging/NEAT-A-nl/champ_gen_7
- SD1-source_code/Design/Foraging/CMAES_slp/
- SD1-source_code/Design/Foraging/CMAES_slp/champ_gen_2
- SD1-source_code/Design/Foraging/CMAES_slp/champ_gen_5
- SD1-source_code/Design/Foraging/CMAES_slp/champ_gen_1
- SD1-source_code/Design/Foraging/CMAES_slp/champ_gen_8
- SD1-source_code/Design/Foraging/CMAES_slp/champ_gen_3
- SD1-source_code/Design/Foraging/CMAES_slp/champ_gen_0
- SD1-source_code/Design/Foraging/CMAES_slp/champ_gen_4
- SD1-source_code/Design/Foraging/CMAES_slp/champ_gen_9
- SD1-source_code/Design/Foraging/CMAES_slp/champ_gen_6
- SD1-source_code/Design/Foraging/CMAES_slp/champ_gen_7
- SD1-source_code/Design/Foraging/NEAT-A-slp/
- SD1-source_code/Design/Foraging/NEAT-A-slp/champ_gen_2
- SD1-source_code/Design/Foraging/NEAT-A-slp/champ_gen_5
- SD1-source_code/Design/Foraging/NEAT-A-slp/champ_gen_1
- SD1-source_code/Design/Foraging/NEAT-A-slp/champ_gen_8
- SD1-source_code/Design/Foraging/NEAT-A-slp/champ_gen_3
- SD1-source_code/Design/Foraging/NEAT-A-slp/champ_gen_0
- SD1-source_code/Design/Foraging/NEAT-A-slp/champ_gen_4
- SD1-source_code/Design/Foraging/NEAT-A-slp/champ_gen_9
- SD1-source_code/Design/Foraging/NEAT-A-slp/champ_gen_6
- SD1-source_code/Design/Foraging/NEAT-A-slp/champ_gen_7
- SD1-source_code/Design/Foraging/XNES_slp/
- SD1-source_code/Design/Foraging/XNES_slp/champ_gen_2
- SD1-source_code/Design/Foraging/XNES_slp/champ_gen_5
- SD1-source_code/Design/Foraging/XNES_slp/champ_gen_1
- SD1-source_code/Design/Foraging/XNES_slp/champ_gen_8
- SD1-source_code/Design/Foraging/XNES_slp/champ_gen_3
- SD1-source_code/Design/Foraging/XNES_slp/champ_gen_0
- SD1-source_code/Design/Foraging/XNES_slp/champ_gen_4
- SD1-source_code/Design/Foraging/XNES_slp/champ_gen_9
- SD1-source_code/Design/Foraging/XNES_slp/champ_gen_6
- SD1-source_code/Design/Foraging/XNES_slp/champ_gen_7
- SD1-source_code/Design/Foraging/XNES_mlp/
- SD1-source_code/Design/Foraging/XNES_mlp/champ_gen_2
- SD1-source_code/Design/Foraging/XNES_mlp/champ_gen_5
- SD1-source_code/Design/Foraging/XNES_mlp/champ_gen_1
- SD1-source_code/Design/Foraging/XNES_mlp/champ_gen_8
- SD1-source_code/Design/Foraging/XNES_mlp/champ_gen_3
- SD1-source_code/Design/Foraging/XNES_mlp/champ_gen_0
- SD1-source_code/Design/Foraging/XNES_mlp/champ_gen_4
- SD1-source_code/Design/Foraging/XNES_mlp/champ_gen_9
- SD1-source_code/Design/Foraging/XNES_mlp/champ_gen_6
- SD1-source_code/Design/Foraging/XNES_mlp/champ_gen_7
- SD1-source_code/Design/XOR-Aggregation/
- SD1-source_code/Design/XOR-Aggregation/NEAT-B-nl/
- SD1-source_code/Design/XOR-Aggregation/NEAT-B-nl/champ_gen_2
- SD1-source_code/Design/XOR-Aggregation/NEAT-B-nl/champ_gen_5
- SD1-source_code/Design/XOR-Aggregation/NEAT-B-nl/champ_gen_1
- SD1-source_code/Design/XOR-Aggregation/NEAT-B-nl/champ_gen_8
- SD1-source_code/Design/XOR-Aggregation/NEAT-B-nl/champ_gen_3
- SD1-source_code/Design/XOR-Aggregation/NEAT-B-nl/champ_gen_0
- SD1-source_code/Design/XOR-Aggregation/NEAT-B-nl/champ_gen_4
- SD1-source_code/Design/XOR-Aggregation/NEAT-B-nl/champ_gen_9
- SD1-source_code/Design/XOR-Aggregation/NEAT-B-nl/champ_gen_6
- SD1-source_code/Design/XOR-Aggregation/NEAT-B-nl/champ_gen_7
- SD1-source_code/Design/XOR-Aggregation/NEAT-B-slp/
- SD1-source_code/Design/XOR-Aggregation/NEAT-B-slp/champ_gen_2
- SD1-source_code/Design/XOR-Aggregation/NEAT-B-slp/champ_gen_5
- SD1-source_code/Design/XOR-Aggregation/NEAT-B-slp/champ_gen_1
- SD1-source_code/Design/XOR-Aggregation/NEAT-B-slp/champ_gen_8
- SD1-source_code/Design/XOR-Aggregation/NEAT-B-slp/champ_gen_3
- SD1-source_code/Design/XOR-Aggregation/NEAT-B-slp/champ_gen_0
- SD1-source_code/Design/XOR-Aggregation/NEAT-B-slp/champ_gen_4
- SD1-source_code/Design/XOR-Aggregation/NEAT-B-slp/champ_gen_9
- SD1-source_code/Design/XOR-Aggregation/NEAT-B-slp/champ_gen_6
- SD1-source_code/Design/XOR-Aggregation/NEAT-B-slp/champ_gen_7
- SD1-source_code/Design/XOR-Aggregation/EvoStick/
- SD1-source_code/Design/XOR-Aggregation/EvoStick/champ_gen_2
- SD1-source_code/Design/XOR-Aggregation/EvoStick/champ_gen_5
- SD1-source_code/Design/XOR-Aggregation/EvoStick/champ_gen_1
- SD1-source_code/Design/XOR-Aggregation/EvoStick/champ_gen_8
- SD1-source_code/Design/XOR-Aggregation/EvoStick/champ_gen_3
- SD1-source_code/Design/XOR-Aggregation/EvoStick/champ_gen_0
- SD1-source_code/Design/XOR-Aggregation/EvoStick/champ_gen_4
- SD1-source_code/Design/XOR-Aggregation/EvoStick/champ_gen_9
- SD1-source_code/Design/XOR-Aggregation/EvoStick/champ_gen_6
- SD1-source_code/Design/XOR-Aggregation/EvoStick/champ_gen_7
- SD1-source_code/Design/XOR-Aggregation/CMAES_mlp/
- SD1-source_code/Design/XOR-Aggregation/CMAES_mlp/champ_gen_2
- SD1-source_code/Design/XOR-Aggregation/CMAES_mlp/champ_gen_5
- SD1-source_code/Design/XOR-Aggregation/CMAES_mlp/champ_gen_1
- SD1-source_code/Design/XOR-Aggregation/CMAES_mlp/champ_gen_8
- SD1-source_code/Design/XOR-Aggregation/CMAES_mlp/champ_gen_3
- SD1-source_code/Design/XOR-Aggregation/CMAES_mlp/champ_gen_0
- SD1-source_code/Design/XOR-Aggregation/CMAES_mlp/champ_gen_4
- SD1-source_code/Design/XOR-Aggregation/CMAES_mlp/champ_gen_9
- SD1-source_code/Design/XOR-Aggregation/CMAES_mlp/champ_gen_6
- SD1-source_code/Design/XOR-Aggregation/CMAES_mlp/champ_gen_7
- SD1-source_code/Design/XOR-Aggregation/AutoMoDe/
- SD1-source_code/Design/XOR-Aggregation/AutoMoDe/autocontrollers.txt
- SD1-source_code/Design/XOR-Aggregation/NEAT-A-nl/
- SD1-source_code/Design/XOR-Aggregation/NEAT-A-nl/champ_gen_2
- SD1-source_code/Design/XOR-Aggregation/NEAT-A-nl/champ_gen_5
- SD1-source_code/Design/XOR-Aggregation/NEAT-A-nl/champ_gen_1
- SD1-source_code/Design/XOR-Aggregation/NEAT-A-nl/champ_gen_8
- SD1-source_code/Design/XOR-Aggregation/NEAT-A-nl/champ_gen_3
- SD1-source_code/Design/XOR-Aggregation/NEAT-A-nl/champ_gen_0
- SD1-source_code/Design/XOR-Aggregation/NEAT-A-nl/champ_gen_4
- SD1-source_code/Design/XOR-Aggregation/NEAT-A-nl/champ_gen_9
- SD1-source_code/Design/XOR-Aggregation/NEAT-A-nl/champ_gen_6
- SD1-source_code/Design/XOR-Aggregation/NEAT-A-nl/champ_gen_7
- SD1-source_code/Design/XOR-Aggregation/CMAES_slp/
- SD1-source_code/Design/XOR-Aggregation/CMAES_slp/champ_gen_2
- SD1-source_code/Design/XOR-Aggregation/CMAES_slp/champ_gen_5
- SD1-source_code/Design/XOR-Aggregation/CMAES_slp/champ_gen_1
- SD1-source_code/Design/XOR-Aggregation/CMAES_slp/champ_gen_8
- SD1-source_code/Design/XOR-Aggregation/CMAES_slp/champ_gen_3
- SD1-source_code/Design/XOR-Aggregation/CMAES_slp/champ_gen_0
- SD1-source_code/Design/XOR-Aggregation/CMAES_slp/champ_gen_4
- SD1-source_code/Design/XOR-Aggregation/CMAES_slp/champ_gen_9
- SD1-source_code/Design/XOR-Aggregation/CMAES_slp/champ_gen_6
- SD1-source_code/Design/XOR-Aggregation/CMAES_slp/champ_gen_7
- SD1-source_code/Design/XOR-Aggregation/NEAT-A-slp/
- SD1-source_code/Design/XOR-Aggregation/NEAT-A-slp/champ_gen_2
- SD1-source_code/Design/XOR-Aggregation/NEAT-A-slp/champ_gen_5
- SD1-source_code/Design/XOR-Aggregation/NEAT-A-slp/champ_gen_1
- SD1-source_code/Design/XOR-Aggregation/NEAT-A-slp/champ_gen_8
- SD1-source_code/Design/XOR-Aggregation/NEAT-A-slp/champ_gen_3
- SD1-source_code/Design/XOR-Aggregation/NEAT-A-slp/champ_gen_0
- SD1-source_code/Design/XOR-Aggregation/NEAT-A-slp/champ_gen_4
- SD1-source_code/Design/XOR-Aggregation/NEAT-A-slp/champ_gen_9
- SD1-source_code/Design/XOR-Aggregation/NEAT-A-slp/champ_gen_6
- SD1-source_code/Design/XOR-Aggregation/NEAT-A-slp/champ_gen_7
- SD1-source_code/Design/XOR-Aggregation/XNES_slp/
- SD1-source_code/Design/XOR-Aggregation/XNES_slp/champ_gen_2
- SD1-source_code/Design/XOR-Aggregation/XNES_slp/champ_gen_5
- SD1-source_code/Design/XOR-Aggregation/XNES_slp/champ_gen_1
- SD1-source_code/Design/XOR-Aggregation/XNES_slp/champ_gen_8
- SD1-source_code/Design/XOR-Aggregation/XNES_slp/champ_gen_3
- SD1-source_code/Design/XOR-Aggregation/XNES_slp/champ_gen_0
- SD1-source_code/Design/XOR-Aggregation/XNES_slp/champ_gen_4
- SD1-source_code/Design/XOR-Aggregation/XNES_slp/champ_gen_9
- SD1-source_code/Design/XOR-Aggregation/XNES_slp/champ_gen_6
- SD1-source_code/Design/XOR-Aggregation/XNES_slp/champ_gen_7
- SD1-source_code/Design/XOR-Aggregation/XNES_mlp/
- SD1-source_code/Design/XOR-Aggregation/XNES_mlp/champ_gen_2
- SD1-source_code/Design/XOR-Aggregation/XNES_mlp/champ_gen_5
- SD1-source_code/Design/XOR-Aggregation/XNES_mlp/champ_gen_1
- SD1-source_code/Design/XOR-Aggregation/XNES_mlp/champ_gen_8
- SD1-source_code/Design/XOR-Aggregation/XNES_mlp/champ_gen_3
- SD1-source_code/Design/XOR-Aggregation/XNES_mlp/champ_gen_0
- SD1-source_code/Design/XOR-Aggregation/XNES_mlp/champ_gen_4
- SD1-source_code/Design/XOR-Aggregation/XNES_mlp/champ_gen_9
- SD1-source_code/Design/XOR-Aggregation/XNES_mlp/champ_gen_6
- SD1-source_code/Design/XOR-Aggregation/XNES_mlp/champ_gen_7
- SD1-source_code/Design/Homing/
- SD1-source_code/Design/Homing/NEAT-B-nl/
- SD1-source_code/Design/Homing/NEAT-B-nl/champ_run_6
- SD1-source_code/Design/Homing/NEAT-B-nl/champ_run_1
- SD1-source_code/Design/Homing/NEAT-B-nl/champ_run_8
- SD1-source_code/Design/Homing/NEAT-B-nl/champ_run_0
- SD1-source_code/Design/Homing/NEAT-B-nl/champ_run_7
- SD1-source_code/Design/Homing/NEAT-B-nl/champ_run_4
- SD1-source_code/Design/Homing/NEAT-B-nl/champ_run_9
- SD1-source_code/Design/Homing/NEAT-B-nl/champ_run_3
- SD1-source_code/Design/Homing/NEAT-B-nl/champ_run_5
- SD1-source_code/Design/Homing/NEAT-B-nl/champ_run_2
- SD1-source_code/Design/Homing/NEAT-B-slp/
- SD1-source_code/Design/Homing/NEAT-B-slp/champ_run_6
- SD1-source_code/Design/Homing/NEAT-B-slp/champ_run_1
- SD1-source_code/Design/Homing/NEAT-B-slp/champ_run_8
- SD1-source_code/Design/Homing/NEAT-B-slp/champ_run_0
- SD1-source_code/Design/Homing/NEAT-B-slp/champ_run_7
- SD1-source_code/Design/Homing/NEAT-B-slp/champ_run_4
- SD1-source_code/Design/Homing/NEAT-B-slp/champ_run_9
- SD1-source_code/Design/Homing/NEAT-B-slp/champ_run_3
- SD1-source_code/Design/Homing/NEAT-B-slp/champ_run_5
- SD1-source_code/Design/Homing/NEAT-B-slp/champ_run_2
- SD1-source_code/Design/Homing/EvoStick/
- SD1-source_code/Design/Homing/EvoStick/champ_run_6
- SD1-source_code/Design/Homing/EvoStick/champ_run_1
- SD1-source_code/Design/Homing/EvoStick/champ_run_8
- SD1-source_code/Design/Homing/EvoStick/champ_run_0
- SD1-source_code/Design/Homing/EvoStick/champ_run_7
- SD1-source_code/Design/Homing/EvoStick/champ_run_4
- SD1-source_code/Design/Homing/EvoStick/champ_run_9
- SD1-source_code/Design/Homing/EvoStick/champ_run_3
- SD1-source_code/Design/Homing/EvoStick/champ_run_5
- SD1-source_code/Design/Homing/EvoStick/champ_run_2
- SD1-source_code/Design/Homing/CMAES_mlp/
- SD1-source_code/Design/Homing/CMAES_mlp/champ_run_6
- SD1-source_code/Design/Homing/CMAES_mlp/champ_run_1
- SD1-source_code/Design/Homing/CMAES_mlp/champ_run_8
- SD1-source_code/Design/Homing/CMAES_mlp/champ_run_0
- SD1-source_code/Design/Homing/CMAES_mlp/champ_run_7
- SD1-source_code/Design/Homing/CMAES_mlp/champ_run_4
- SD1-source_code/Design/Homing/CMAES_mlp/champ_run_9
- SD1-source_code/Design/Homing/CMAES_mlp/champ_run_3
- SD1-source_code/Design/Homing/CMAES_mlp/champ_run_5
- SD1-source_code/Design/Homing/CMAES_mlp/champ_run_2
- SD1-source_code/Design/Homing/Chocolate/
- SD1-source_code/Design/Homing/Chocolate/choco_homing.txt
- SD1-source_code/Design/Homing/NEAT-A-nl/
- SD1-source_code/Design/Homing/NEAT-A-nl/champ_run_6
- SD1-source_code/Design/Homing/NEAT-A-nl/champ_run_1
- SD1-source_code/Design/Homing/NEAT-A-nl/champ_run_8
- SD1-source_code/Design/Homing/NEAT-A-nl/champ_run_0
- SD1-source_code/Design/Homing/NEAT-A-nl/champ_run_7
- SD1-source_code/Design/Homing/NEAT-A-nl/champ_run_4
- SD1-source_code/Design/Homing/NEAT-A-nl/champ_run_9
- SD1-source_code/Design/Homing/NEAT-A-nl/champ_run_3
- SD1-source_code/Design/Homing/NEAT-A-nl/champ_run_5
- SD1-source_code/Design/Homing/NEAT-A-nl/champ_run_2
- SD1-source_code/Design/Homing/CMAES_slp/
- SD1-source_code/Design/Homing/CMAES_slp/champ_run_6
- SD1-source_code/Design/Homing/CMAES_slp/champ_run_1
- SD1-source_code/Design/Homing/CMAES_slp/champ_run_8
- SD1-source_code/Design/Homing/CMAES_slp/champ_run_0
- SD1-source_code/Design/Homing/CMAES_slp/champ_run_7
- SD1-source_code/Design/Homing/CMAES_slp/champ_run_4
- SD1-source_code/Design/Homing/CMAES_slp/champ_run_9
- SD1-source_code/Design/Homing/CMAES_slp/champ_run_3
[truncated: 241 more entries]
