# Supplementary material for: Empirical assessment and comparison of neuro-evolutionary methods for the automatic off-line design of robot swarms
Source: Nat Commun. 2021 Jul 16;12:4345. doi: 10.1038/s41467-021-24642-3 (PMC8285396; doi:10.1038/s41467-021-24642-3)
Supplement: Supplementary file 10 — Source Data [file 41467_2021_24642_MOESM10_ESM.zip › SD1-source_code/howto.md]

# How to install and use software packages

This document explains how to reproduce the results for the paper: 
"Empirical assessment and comparison of neuro-evolutionary methods 
for the automatic off-line design of robot swarms".
This study uses several software packages developped at IRIDIA under the DEMIURGE project.
- [ARGoS3-NEAT](https://github.com/demiurge-project/ARGoS3-NEAT)
for the implementation of NEAT-A, NEAT-B and EvoStick,
- [ARGoS3-pagmo2](https://github.com/demiurge-project/ARGoS3-pagmo2)
for the implementation of CMA-ES and XNES,
- [ARGoS3-AutoMoDe](https://github.com/demiurge-project/ARGoS3-AutoMoDe)
for the implementation of Chocolate and RandomWalk

First all packages and there depedencies must be installed,

## Installation
### Dependencies:
- [ARGoS3](https://github.com/ilpincy/argos3) (3.0.0-beta48)
- [argos3-epuck](https://github.com/demiurge-project/argos3-epuck) (v48)
- [demiurge-epuck-dao](https://github.com/demiurge-project/demiurge-epuck-dao) (master)
- [experiments-loop-functions](https://github.com/demiurge-project/experiments-loop-functions)
  (master)
- [pagmo2](https://github.com/esa/pagmo2) (master)
- [Eigen3](http://eigen.tuxfamily.org/index.php?title=Main_Page) (v3.3+)
- [boost](https://www.boost.org/) (1.60+)
- [MPI](https://www.open-mpi.org/) (for parallelization)
- [ARGoS3-NEAT](https://github.com/demiurge-project/ARGoS3-NEAT) (master)
- [ARGoS3-AutoMoDe](https://github.com/demiurge-project/ARGoS3-AutoMoDe) (master)
- [ARGoS3-pagmo2](https://github.com/demiurge-project/ARGoS3-pagmo2) (master)
- [irace](https://iridia.ulb.ac.be/irace/)

We refer the reader to the README of the different packages for details about a given package.

### Quick install
First install all system dependencies:
```bash
sudo apt install cmake libfreeimage-dev libfreeimageplus-dev \
  qt5-default freeglut3-dev libxi-dev libxmu-dev \
  doxygen graphviz graphviz-dev asciidoc git \
  libboost-all-dev libeigen3-dev openmpi-bin openmpi-common libtbb-dev python3-pip
```
```bash
pip3 install cppyy
```

We provide an automatic script (tested under Ubuntu 18.04) to install all software and their dependencies.

After unzipping, the current folder,

Navigate to the script folder and launch the script:
```bash
cd scripts
./bundle_argos3_epuck.sh
```
This should install the whole argos3 distribution and librairies in `/home/<youruser>/argos-dist/`.
After the installation, if everything went smoothly, setup your $PATH for argos3:
```bash
./home/<youruser>/argos3-dist/bin/setup_argos
```

This command should be run after each login on the computer, you can add it to your `.bashrc` 
to make it automatic.

This command will also create the `config.py` file that contains informations about the
path where ARGoS will find for the librairies and tools used for this experiment.

Once this is done, navigate back to the root folder in this archive.
```bash
cd ..
```

## How to run the execution phase
We will explain here how to use the results of our design process, and execute the control software
that were trained in order to obtain statistical data. In the study we run our design process 10 times
to obtain 10 control software.
Those control sofware were then executed once in simulation and once in reality.
We describe here how to execute those trained control software to obtain our simulation results.


After installation, (given config.py is correctly setup), you can start automatically
all the experiments and generate all simulated results using:
```bash
mkdir results
python3 scripts/run.py -i test -o results/
```

If you wish to run an idividual control software, it is done using the `launchArgos.py` script:
```
usage: launchArgos.py [-h] [--config CONFIG] [--gen GEN] [--fsm-config FSM_CONFIG] [--seed SEED]

Launch argos with options and automatic path resolving

optional arguments:
  -h, --help                                show this help message and exit
  --config CONFIG, -c CONFIG                argos configuration file (.argos)
  --gen GEN, -g GEN                         genome file (if launching Neuro evolution method)
  --fsm-config FSM_CONFIG, -f FSM_CONFIG    fsm descrption (if launching automode method)
  --seed SEED, -s SEED                      random seed to use
```

for example for AutoMoDe:
```
python3 launchArgos.py -c Missions/aggregation_xor2_auto.argos -s 1 --fsm-config "--nstates 2 --s0 0 --rwm0 1 --n0 4 --n0x0 0 --c0x0 0 --p0x0 0.17 --n0x1 0 --c0x1 2 --p0x1 0.41 --n0x2 0 --c0x2 0 --p0x2 0.64 --n0x3 0 --c0x3 2 --p0x3 0.53 --s1 2 --n1 2 --n1x0 0 --c1x0 3 --p1x0 3 --w1x0 9.65 --n1x1 0 --c1x1 1 --p1x1 0.16"
```

for example for EvoStick:
```
python3 launchArgos.py -c Missions/homing.argos -g Design/Homing/EvoStick/champ_run_0 -s 1
```


## How to run the design phase
We will explain how to reproduce our results, note that we ran our experiments on a computing
cluster with high-parallelization. If you are running the experiments on a regular computer, 
they may take a very (!) long time to finish.

### Preparation
This archive is organized as follows:

`Design/` contains the neural networks that we designed for the purpose of the paper,
ready to be evaluated.

`Evaluation/` contains the csv file of the evaluations of the control software that we 
obtained in simulation and reality, ready to use to statistical analysis.

`Missions_template/` contains the missions files (argos3 files) that describe the missions, in order
to rerun the design phase.

`Params/` contains the parameter files of the different automatic design methods.

`StartGenomes/` contains the initial genomes for the different automatic design methods.

### Generate Mission files
In order to generate the mission files, run the generation script, this script will use the
mission file templates and modify them according to your configuration (in `config.py`)

```bash
mkdir Missions
python3 scripts/gen_mission_files.py -i Missions_template/ -o Missions/
```

### Running design
In this section we describe the different command lines used to launch the automatic design.

#### NEAT, EvoStick
After installation, enter the directory of ARGoS3-NEAT
```bash
cd scripts/build/ARGoS3-NEAT
```
Then you can launch a design by using:
```bash
./bin/NEAT-evolution /path/to/missionfile /path/to/parameterfile /path/to/startergenome NBprocess ./bin/scheduler SEED
```
where `/path/to/missionfile` defines the path to the argos mission file definition,
`/path/to/parameterfile` defines the parameter file for NEAT (to be found in the `Params/`
folder of this repository), `/path/to/startergenome` defines the path for the starter genome (to be
found in the `StartGenomes/` folder of this repository), `NBprocess` is the number of parallel
processes, `SEED` is the random seed to use for the design.

#### CMA-ES, XNES
After installation, enter the directory of ARGoS3-pagmo2
```bash
cd scripts/build/ARGoS3-pagmo2
```
Then you can launch a design by using:
```bash
./bin/pagmo-evolution -p /path/to/parameterfile -g /path/to/startergenome -m NBprocess --b ./bin/scheduler -s SEED -c /path/to/missionfile
```
where `/path/to/parameterfile` defines the parameter file for NEAT (to be found in the `Params/`
folder of this repository), `/path/to/startergenome` defines the path for the starter genome (to be
found in the `StartGenomes/` folder of this repository), `/path/to/missionfile` defines the path to
the mission argos file (to be found in the `Missions` folder of this repository),
`NBprocess` is the number of parallel processes, `SEED` is the random seed to use for the design.

#### Chocolate
For running the optimization process, you need to have R with the `irace` package.
To install R and irace:
```bash
sudo apt install r-base
wget https://github.com/MLopez-Ibanez/irace/archive/master.zip
R CMD INSTALL master.zip
```

After installation, set your $PATH for using irace:
```bash
    export IRACE_HOME=~/R/irace/ # Path given by system.file(package="irace")
    export PATH=${IRACE_HOME}/bin/:$PATH
```

then enter the directory of ARGoS3-AutoMoDe
```bash
cd scripts/build/ARGoS3-AutoMoDe
```
For the design, we will use the irace package.
Then you can launch a design by using (using openmpi)
```bash
mkdir execdir
irace --exec-dir=execdir --parallel 10 --max-experiments 50000 --scenario scenario.txt
```
where `--max-experiments` should be followed by the design budget and `--scenario` should
be followed by the scenario file (containing) other configurations.
