# Supplementary material for: Empirical assessment and comparison of neuro-evolutionary methods for the automatic off-line design of robot swarms
Source: Nat Commun. 2021 Jul 16;12:4345. doi: 10.1038/s41467-021-24642-3 (PMC8285396; doi:10.1038/s41467-021-24642-3)
Supplement: Supplementary file 10 — Source Data [file 41467_2021_24642_MOESM10_ESM.zip › SD1-source_code/Missions_template/shelter.argos]

<?xml version="1.0" ?>
<argos-configuration>
  <!-- ************* -->
  <!-- * Framework * -->
  <!-- ************* -->
  <framework>
    <experiment length="180"
                ticks_per_second="10" random_seed="427557"/>
  </framework>

  <!-- ****************** -->
  <!-- * Loop functions * -->
  <!-- ****************** -->
  <loop_functions library="USER_PATH/experiments-loop-functions/build/loop-functions/NEATvsEvo/libsca_loopfunc.so"
   label="sca_around_loop_functions">
   <params dist_radius="1.2" number_robots="20"/>
  </loop_functions>

  <!-- *************** -->
  <!-- * Controllers * -->
  <!-- *************** -->
  <controllers>
    <nn_rm_1dot1_controller id="nn_rm_1dot1"
      library="USER_PATH/ARGoS3-NEAT/build/src/controllers/libnn_rm_1dot1.so">
        <actuators>
          <epuck_wheels implementation="default" noise_std_dev="0.05"/>
          <epuck_rgb_leds implementation="default" medium="leds"/>
          <epuck_range_and_bearing implementation="medium" medium="rab" data_size="4" range="0.6"/>
        </actuators>
        <sensors>
          <epuck_proximity implementation="default" show_rays="false" noise_level="0.05" calibrated="true"/>
          <epuck_range_and_bearing implementation="medium" medium="rab" data_size="4" nois_std_deviation="1.5" loss_probability="0.85" calibrated="true"/>
          <epuck_light implementation="default" show_rays="false" noise_level="0.05" calibrated="true"/>
          <epuck_ground implementation="rot_z_only" noise_level="0.05" calibrated="true"/>
          <epuck_omnidirectional_camera implementation="rot_z_only" medium="leds" show_rays="false"/>
        </sensors>
        <params  genome_file="" record="false"/>
    </nn_rm_1dot1_controller>
  </controllers>

  <!-- ********* -->
  <!-- * Arena * -->
  <!-- ********* -->
  <arena size="10, 10, 2" center="0,0,0">

  <!-- ********** -->
  <!-- * E-Puck * -->
  <!-- ********** -->
  <distribute>
    <position method="uniform" min="-1,-1,0" max="1,1,0" />
    <orientation method="gaussian" mean="0,0,0" std_dev="360,0,0" />
    <entity quantity="20" max_trials="100">
      <e-puck id="epuck">
       <controller config="nn_rm_1dot1" />
      </e-puck>
    </entity>
  </distribute>

  <!-- Change the floor here -->
  <floor id="floor" source="loop_functions" pixels_per_meter="300"/>

  <!-- Change the light here -->
  <!-- Please note that this light has an intensity equal to 0 -->
  <!-- and therefore does not affect the experiment. -->
  <!-- ARGoS requires at least one light when using the light sensor -->
	<light id="light" position="0, -1.25, 0.75" orientation="0,0,0" color="yellow" intensity="5.0" medium="leds"/>

  <!--Dodecagonal arena with side of length .66-->
  <box id="wall_1" size="0.01,.66,0.08" movable="false">
    <body position="-1.231,0,0" orientation="0,0,0"/>
  </box>
  <box id="wall_2" size="0.01,.66,0.08" movable="false">
    <body position="1.231,0,0" orientation="0,0,0"/>
  </box>
  <box id="wall_3" size="0.01,.66,0.08" movable="false">
    <body position="0,1.231,0" orientation="90,0,0"/>
  </box>
  <box id="wall_4" size="0.01,.66,0.08" movable="false">
    <body position="0,-1.231,0" orientation="90,0,0"/>
  </box>
  <box id="wall_5" size="0.01,.66,0.08" movable="false">
    <body position="-.615,-1.066,0" orientation="60,0,0"/>
  </box>
  <box id="wall_6" size="0.01,.66,0.08" movable="false">
    <body position="-1.066,-.615,0" orientation="30,0,0"/>
  </box>
  <box id="wall_7" size="0.01,.66,0.08" movable="false">
    <body position=".615,1.066,0" orientation="60,0,0"/>
  </box>
  <box id="wall_8" size="0.01,.66,0.08" movable="false">
    <body position="1.066,.615,0" orientation="30,0,0"/>
  </box>
  <box id="wall_9" size="0.01,.66,0.08" movable="false">
    <body position="-.615,1.066,0" orientation="-60,0,0"/>
  </box>
  <box id="wall_10" size="0.01,.66,0.08" movable="false">
    <body position="-1.066,.615,0" orientation="-30,0,0"/>
  </box>
  <box id="wall_11" size="0.01,.66,0.08" movable="false">
    <body position=".615,-1.066,0" orientation="-60,0,0"/>
  </box>
  <box id="wall_12" size="0.01,.66,0.08" movable="false">
    <body position="1.066,-.615,0" orientation="-30,0,0"/>
  </box>

  </arena>

  <!-- ******************* -->
  <!-- * Physics engines * -->
  <!-- ******************* -->
  <physics_engines>
    <dynamics2d id="dyn2d" />
  </physics_engines>

  <!-- ********* -->
  <!-- * Media * -->
  <!-- ********* -->
  <media>
    <led id="leds" grid_size="1,1,1"/>
    <range_and_bearing id="ircom"/>
    <range_and_bearing id="rab"/>
  </media>

  <!-- ***************** -->
  <!-- * Visualization * -->
  <!-- ***************** -->
  <visualization>
   <!--   	<qt-opengl autoplay="true" >

	<camera>
        <placement idx="0"
                   position="0,0,4.5"
                   look_at="0,0,0"
                   lens_focal_length="45" />
        </camera>
	</qt-opengl> -->
  </visualization>

</argos-configuration>
