# Supplementary material for: Empirical assessment and comparison of neuro-evolutionary methods for the automatic off-line design of robot swarms
Source: Nat Commun. 2021 Jul 16;12:4345. doi: 10.1038/s41467-021-24642-3 (PMC8285396; doi:10.1038/s41467-021-24642-3)
Supplement: Supplementary file 10 — Source Data [file 41467_2021_24642_MOESM10_ESM.zip › SD1-source_code/Params/neatParamsB200gens.ne]

trait_param_mut_prob 0.5
trait_mutation_power 1.0
linktrait_mut_sig 1.0
nodetrait_mut_sig 0.5
weight_mut_power 2.5
recur_prob 0.2
disjoint_coeff 1.0
excess_coeff 1.0
mutdiff_coeff 2.0
compat_thresh 3.0
age_significance 1.0
survival_thresh 0.20
mutate_only_prob 0.25
mutate_random_trait_prob 0.1
mutate_link_trait_prob 0.1
mutate_node_trait_prob 0.1
mutate_link_weights_prob 0.9
mutate_toggle_enable_prob 0.00
mutate_gene_reenable_prob 0.000
mutate_add_node_prob 0.0025
mutate_add_link_prob 0.1
interspecies_mate_rate 0.05
mate_multipoint_prob 0.6
mate_multipoint_avg_prob 0.4
mate_singlepoint_prob 0.0
mate_only_prob 0.2
recur_only_prob 0.2
pop_size 100
dropoff_age 1000
newlink_tries 20
print_every 5
babies_stolen 0
num_runs 1
num_gens 200
num_runs_per_gen 10
num_runs_post_eval 20
weight_lower_bound -8.0
weight_upper_bound 8.0
elitism_percentage 0.0
