# Supplementary material for: Empirical assessment and comparison of neuro-evolutionary methods for the automatic off-line design of robot swarms
Source: Nat Commun. 2021 Jul 16;12:4345. doi: 10.1038/s41467-021-24642-3 (PMC8285396; doi:10.1038/s41467-021-24642-3)
Supplement: Supplementary file 10 — Source Data [file 41467_2021_24642_MOESM10_ESM.zip › SD1-source_code/scripts/run.py]

#!/usr/bin/python3
import argparse
import subprocess as sp
import os
import re
import sys
import shlex
import shutil
from pathlib import Path

p = argparse.ArgumentParser(
    description="runner and grapher of results, options are choosed by editting the python file."
)
p.add_argument(
    "-i", "--id", help="id of methods(to be apppened to score file name)", required=True
)
p.add_argument(
    "-o", "--output", help="output folder for result txt files", required=True
)

CONF = {
    "dirgate": (
        (
            "Design/DirectionalGate/CM_feed/",
            "evo",
            "dirgate-cmfeed",
            "directionalgate.argos",
        ),
        (
            "Design/DirectionalGate/CM_mlp/",
            "evo",
            "dirgate-cmmlp",
            "directionalgate.argos",
        ),
        (
            "Design/DirectionalGate/NEAT-nolink/",
            "evo",
            "dirgate-neatnl",
            "directionalgate.argos",
        ),
        (
            "Design/DirectionalGate/NEAT-perceptron/",
            "evo",
            "dirgate-neatslp",
            "directionalgate.argos",
        ),
        (
            "Design/DirectionalGate/NEAT-B-nolink/",
            "evo",
            "dirgate-neatbnl",
            "directionalgate.argos",
        ),
        (
            "Design/DirectionalGate/NEAT-B-perceptron/",
            "evo",
            "dirgate-neatbslp",
            "directionalgate.argos",
        ),
        (
            "Design/DirectionalGate/EvoStick/",
            "evo",
            "dirgate-evo",
            "directionalgate.argos",
        ),
        (
            "Design/DirectionalGate/XN_feed/",
            "evo",
            "dirgate-xnfeed",
            "directionalgate.argos",
        ),
        (
            "Design/DirectionalGate/XN_mlp/",
            "evo",
            "dirgate-xnmlp",
            "directionalgate.argos",
        ),
        (
            "Design/DirectionalGate/Chocolate/dirgate55-results.txt",
            "auto",
            "dirgate-choco",
            "directionalgate_auto.argos",
        ),
        (
            "Design/rw_controllers.txt",
            "auto",
            "dirgate-rw",
            "directionalgate_auto.argos",
        ),
    ),
    "foraging": (
        (
            "Design/Foraging/CM_feed/",
            "evo",
            "forag-cmfeed",
            "foraging.argos",
        ),
        (
            "Design/Foraging/CM_mlp/",
            "evo",
            "forag-cmlp",
            "foraging.argos",
        ),
        (
            "Design/Foraging/NEAT-nolink/",
            "evo",
            "forag-neatnl",
            "foraging.argos",
        ),
        (
            "Design/Foraging/NEAT-perceptron/",
            "evo",
            "forag-neatslp",
            "foraging.argos",
        ),
        (
            "Design/Foraging/NEAT-B-nolink/",
            "evo",
            "forag-neatbnl",
            "foraging.argos",
        ),
        (
            "Design/Foraging/NEAT-B-perceptron/",
            "evo",
            "forag-neatbslp",
            "foraging.argos",
        ),
        (
            "Design/Foraging/EvoStick/",
            "evo",
            "forag-evo",
            "foraging.argos",
        ),
        (
            "Design/Foraging/XN_feed/",
            "evo",
            "forag-xnfeed",
            "foraging.argos",
        ),
        (
            "Design/Foraging/XN_mlp/",
            "evo",
            "forag-xnmlp",
            "foraging.argos",
        ),
        (
            "Design/Foraging/AutoMoDe/autocontrollers.txt",
            "auto",
            "forag-choco",
            "foraging_auto.argos",
        ),
        (
            "Design/rw_controllers.txt",
            "auto",
            "forag-rw",
            "foraging_auto.argos",
        ),
    ),
    "homing": (
        (
            "Design/Homing/CM_feed/",
            "evo",
            "homing-cmfeed",
            "homing.argos",
        ),
        (
            "Design/Homing/CM_mlp/",
            "evo",
            "homing-cmmlp",
            "homing.argos",
        ),
        (
            "Design/Homing/NEAT-nolink/",
            "evo",
            "homing-neatnl",
            "homing.argos",
        ),
        (
            "Design/Homing/NEAT-perceptron/",
            "evo",
            "homing-neatslp",
            "homing.argos",
        ),
        (
            "Design/Homing/NEAT-B-nolink/",
            "evo",
            "homing-neatbnl",
            "homing.argos",
        ),
        (
            "Design/Homing/NEAT-B-perceptron/",
            "evo",
            "homing-neatbslp",
            "homing.argos",
        ),
        (
            "Design/Homing/EvoStick/",
            "evo",
            "homing-evo",
            "homing.argos",
        ),
        (
            "Design/Homing/XN_feed/",
            "evo",
            "homing-xnfeed",
            "homing.argos",
        ),
        (
            "Design/Homing/XN_mlp/",
            "evo",
            "homing-xnmlp",
            "homing.argos",
        ),
        (
            "Design/Homing/Chocolate/choco_homing.txt",
            "auto",
            "homing-choco",
            "homing_auto.argos",
        ),
        (
            "Design/rw_controllers.txt",
            "auto",
            "homing-rw",
            "homing_auto.argos",
        ),
    ),
    "shelter": (
        (
            "Design/Shelter_around/CM_feed/",
            "evo",
            "shelter-cmfeed",
            "shelter.argos",
        ),
        (
            "Design/Shelter_around/CM_mlp/",
            "evo",
            "shelter-cmmlp",
            "shelter.argos",
        ),
        (
            "Design/Shelter_around/NEAT-nolink/",
            "evo",
            "shelter-neatnl",
            "shelter.argos",
        ),
        (
            "Design/Shelter_around/NEAT-perceptron/",
            "evo",
            "shelter-neatslp",
            "shelter.argos",
        ),
        (
            "Design/Shelter_around/NEAT-B-nolink/",
            "evo",
            "shelter-neatbnl",
            "shelter.argos",
        ),
        (
            "Design/Shelter_around/NEAT-B-perceptron/",
            "evo",
            "shelter-neatbslp",
            "shelter.argos",
        ),
        (
            "Design/Shelter_around/EvoStick/",
            "evo",
            "shelter-evo",
            "shelter.argos",
        ),
        (
            "Design/Shelter_around/XN_feed/",
            "evo",
            "shelter-xnfeed",
            "shelter.argos",
        ),
        (
            "Design/Shelter_around/XN_mlp/",
            "evo",
            "shelter-xnmlp",
            "shelter.argos",
        ),
        (
            "Design/Shelter_around/AutoMoDe/shelteraround.txt",
            "auto",
            "shelter-choco",
            "shelter_auto.argos",
        ),
        (
            "Design/rw_controllers.txt",
            "auto",
            "shelter-rw",
            "shelter_auto.argos",
        ),
    ),
    "xor2": (
        (
            "Design/AggregationXOR2/CM_feed/",
            "evo",
            "xor2-cmfeed",
            "aggregation_xor2.argos",
        ),
        (
            "Design/AggregationXOR2/CM_mlp/",
            "evo",
            "xor2-cmmlp",
            "aggregation_xor2.argos",
        ),
        (
            "Design/AggregationXOR2/NEAT-nolink/",
            "evo",
            "xor2-neatnl",
            "aggregation_xor2.argos",
        ),
        (
            "Design/AggregationXOR2/NEAT-perceptron/",
            "evo",
            "xor2-neatslp",
            "aggregation_xor2.argos",
        ),
        (
            "Design/AggregationXOR2/NEAT-B-nolink/",
            "evo",
            "xor2-neatbnl",
            "aggregation_xor2.argos",
        ),
        (
            "Design/AggregationXOR2/NEAT-B-perceptron/",
            "evo",
            "xor2-neatbslp",
            "aggregation_xor2.argos",
        ),
        (
            "Design/AggregationXOR2/EvoStick/",
            "evo",
            "xor2-evo",
            "aggregation_xor2.argos",
        ),
        (
            "Design/AggregationXOR2/XN_feed/",
            "evo",
            "xor2-xnfeed",
            "aggregation_xor2.argos",
        ),
        (
            "Design/AggregationXOR2/XN_mlp/",
            "evo",
            "xor2-xnmlp",
            "aggregation_xor2.argos",
        ),
        (
            "Design/AggregationXOR2/AutoMoDe/autocontrollers.txt",
            "auto",
            "xor2-choco",
            "aggregation_xor2_auto.argos",
        ),
        (
            "Design/rw_controllers.txt",
            "auto",
            "xor2-rw",
            "aggregation_xor2_auto.argos",
        ),
    ),
}


EXPFOLDER = "Missions_template"

METHODS = (
    "cmfeed",
    "cmmlp",
    "neatnl",
    "neatslp",
    "neatbnl",
    "neatbslp",
    "evo",
    "xnfeed",
    "xnmlp",
    "choco",
    "rw",
)

# SEEDS = [98128,78246,5081,51028,28832,37383,34385,7583,95415,16672,9221,14671,7550,96043,58134,94393,79820,19890,46885,52388,87754,47343,13478,17254,39786,12071,82478,51590,90271,21440,88504,10126,72952,57303,87190,74278,58122,69996,62778,66277,61464,43039,92123,77088,52577,70407,69179,82028,45716,9989,39975,45670,35842,85831,96278,80536,87372,99892,89604,83114,6497,92972,11535,92749,82858,15932,61397,78113,30010,48677,40027,55937,79284,37609,10327,42676,33507,84383,21087,12499,24034,88644,23820,71629,7732,19319,3365,16774,31355,7638,8528,36091,58938,66126,22108,33965,97046,48792,62804,68988,26587,54961,2954,47708,34028,36482,81391,99726,26518,72623,80215,89653,87266,10839,27026,5795,6481,648254,87124,11627,62506,51785,36911,6679,8832,564211,64049,9615,5320,259204,5515,8628,565757,72321,46009,16519,4686,43032,34280,84357,55124,93746,93670,85757,49975,28413,88216,95239,21483,32900,84008,57612,60900,77622,72184,63036,4377,67310,8329,19553,70157,97793,45059,87549,44650,56617,83729,17988,80308,74870,81425,73849,7612,74525,6082,5535,18892,54109,62956,70654,30093,59206,66078,57389,29920,41911,34996,32772,18813,15631,44994,67962,43963,62189,65015,20277,20892,94474,42929,87693]

SEEDS = [
    "98128",
    "78246",
    "5081",
    "51028",
    "28832",
    "37383",
    "34385",
    "7583",
    "95415",
    "16672",
]


class Launcher:
    def __init__(self):
        self.exe = Path("python3 scripts/launchArgos.py")
        self.regex = re.compile(r"Score (\d+,?\.?\d*)")

    @staticmethod
    def get_launcher(launcher):
        if launcher == "auto":
            return AutoLauncher()
        elif launcher == "evo":
            return NeatLauncher()

    def command(self, args):
        raise Exception("command method not implemented.")

    def execute(self, args):
        print("executing..")
        # print(jobdata)
        # stdout = sp.check_output('sed -e "s/i/i/"', input=JOB_SCRIPT.format(**jobdata), universal_newlines=True, shell=True, stderr=sp.STDOUT)
        # stdout = sp.check_output('qsub -v PATH', input=JOB_SCRIPT.format(**jobdata), universal_newlines=True, shell=True, stderr=sp.STDOUT)
        # print(stdout)
        stdout = sp.check_output(self.command(args), shell=True, stderr=sp.STDOUT)
        # print(stdout.decode("utf-8"))
        return stdout.decode("utf-8")

    def get_score(self, log):
        return self.regex.search(log).group(1)


class AutoLauncher(Launcher):
    def command(self, args):
        return '{} -s {} -c {} --fsm-config "{}"'.format(
            self.exe, args.get("seed"), args.get("xml"), args.get("controller")
        )


class NeatLauncher(Launcher):
    def command(self, args):
        return "{} -s {} -c {} -g {}".format(
            self.exe, args.get("seed"), args.get("xml"), args.get("controller")
        )


def write_res(scores, task, args):
    print("opening score file")
    if not os.path.isdir(Path(args.output)):
        raise Exception("Execution folder does not exist.")
    execution_folder = Path(args.output)
    f = open(
        execution_folder / Path("scores{}-{}.txt".format(
            args.id,
            task,
        )),
        "a",
    )
    f.write('"score","seed","alg","task","real"\n')
    # i = 0
    for j, method in enumerate(scores):
        for k, res in enumerate(method):
            f.write(
                '{},{},"{}","{}","simulation"\n'.format(res, SEEDS[k], METHODS[j], task)
            )
            # i+=1
    print("finished writing score file..")
    f.close()


def main(task):
    # expfile, genfolder, autopfsm
    # evo
    args = p.parse_args()

    scores = []

    for method in CONF[task]:
        if os.path.isdir(Path(method[0])):
            input_controllers = [ Path(method[0]) / Path(x) for x in os.listdir(Path(method[0]))]
        elif os.path.isfile(Path(method[0])):
            with open(Path(method[0]), "r") as input_file:
                input_controllers = input_file.readlines()
        else:
            raise Exception("No input controllers {}".format(method[0]))

        print(input_controllers)
        xml = os.path.join(EXPFOLDER, method[3])
        launcher = Launcher.get_launcher(method[1])

        scores_method = []
        for i, con in enumerate(input_controllers):
            # for rep in range(int(args.repeat)):
            stdout = launcher.execute(
                {"seed": SEEDS[i], "xml": xml, "controller": con}
            )
            sc = launcher.get_score(stdout)

            scores_method.append(sc)
            print("Score = ", sc)
        scores.append(scores_method)

    write_res(scores, task, args)


if __name__ == "__main__":
    print(CONF.keys())
    for item in CONF:
        print(item)
        main(item)
