# Supplementary material for: Empirical assessment and comparison of neuro-evolutionary methods for the automatic off-line design of robot swarms
Source: Nat Commun. 2021 Jul 16;12:4345. doi: 10.1038/s41467-021-24642-3 (PMC8285396; doi:10.1038/s41467-021-24642-3)
Supplement: Supplementary file 10 — Source Data [file 41467_2021_24642_MOESM10_ESM.zip › SD1-source_code/scripts/requirements.txt]

#!/bin/bash

sudo apt install cmake libfreeimage-dev libfreeimageplus-dev \
  qt5-default freeglut3-dev libxi-dev libxmu-dev \
  doxygen graphviz graphviz-dev asciidoc

sudo apt install libboost-all-dev libeigen3-dev openmpi-bin openmpi-common libtbb-dev
