# Supplementary material for: Empirical assessment and comparison of neuro-evolutionary methods for the automatic off-line design of robot swarms
Source: Nat Commun. 2021 Jul 16;12:4345. doi: 10.1038/s41467-021-24642-3 (PMC8285396; doi:10.1038/s41467-021-24642-3)
Supplement: Supplementary file 10 — Source Data [file 41467_2021_24642_MOESM10_ESM.zip › SD1-source_code/scripts/gen_mission_files.py]

#!/usr/bin/python3
import pathlib
import os
import sys
import xml.etree.ElementTree as ET
import config
import argparse


def main(args):
    for argosfile in os.listdir(pathlib.Path(args.input)):
        if argosfile.endswith('.argos'):
            tree = ET.parse((pathlib.Path(args.input) / pathlib.Path(argosfile)).absolute())
            root = tree.getroot()
            controllers = root.find("controllers")
            if controllers:
                for controller in controllers:
                    id = controller.get('id')
                    controller.set("library", config.CONTROLLERS[id])
                    path = pathlib.Path(controller.get("library"))
                    print(path)

            loops = root.find("loop_functions")
            if loops:
                findloop = pathlib.Path(config.LOOP_PREFIX).glob("**/*.so")
                old_loop_path = pathlib.Path(loops.get("library"))
                looplist = [ loop for loop in findloop if loop.name == old_loop_path.name ]
                if len(looplist) == 0:
                    print('Could not find the loopfunc in the prefix')
                    raise
                looppath = looplist[0]
                if len(looplist) > 1:
                    print('multiple possible loopfunc file found: {}'.format(looplist))
                print('Using loopfunc: {}'.format(looppath))
                loops.set('library', str(looppath.absolute()))
                # print(looppath)

            tree.write(pathlib.Path(args.output) / pathlib.Path(argosfile))


if __name__ == "__main__":
    parser = argparse.ArgumentParser(description="Launch argos with options and automatic path resolving")
    parser.add_argument('--input', '-i', help="template argos configuration file (.argos)")
    parser.add_argument('--output', '-o', help="template argos configuration file (.argos)")
    args = parser.parse_args()
    print(args)
    main(args)
