# Supplementary material for: Empirical assessment and comparison of neuro-evolutionary methods for the automatic off-line design of robot swarms
Source: Nat Commun. 2021 Jul 16;12:4345. doi: 10.1038/s41467-021-24642-3 (PMC8285396; doi:10.1038/s41467-021-24642-3)
Supplement: Supplementary file 10 — Source Data [file 41467_2021_24642_MOESM10_ESM.zip › SD1-source_code/Design/Foraging/NEAT-B-nl/champ_gen_2]

/* Organism #20 Fitness: 33.700000 Time: 0 */
genomestart 20
trait 1 1.000000 0.902852 0.090476 0.190069 1.000000 0.077364 0.000000 0.158270 
node 1 1 1 1
node 2 1 1 1
node 3 1 1 1
node 4 1 1 1
node 5 1 1 1
node 6 1 1 1
node 7 1 1 1
node 8 1 1 1
node 9 1 1 1
node 10 1 1 1
node 11 1 1 1
node 12 1 1 1
node 13 1 1 1
node 14 1 1 1
node 15 1 1 1
node 16 1 1 1
node 17 1 1 1
node 18 1 1 1
node 19 1 1 1
node 20 1 1 1
node 21 1 1 1
node 22 1 1 1
node 23 1 1 1
node 24 1 1 1
node 25 1 1 3
node 26 1 0 2
node 27 1 0 2
gene 1 25 26 4.25458 0 1 4.25458 0
gene 1 25 27 0.260302 0 2 0.260302 0
gene 1 14 26 -1.7074 0 27 -1.7074 1
gene 1 27 27 -1.55162 1 37 -1.55162 1
gene 1 20 26 -2.07008 0 85 -2.07008 1
gene 1 26 26 -8 1 137 -8 1
gene 1 1 26 -1.31984 0 238 -1.31984 1
gene 1 21 26 -0.233916 0 333 -0.233916 1
gene 1 22 26 -3.85391 0 824 -3.85391 1
gene 1 15 26 0.498258 0 1310 0.498258 1
gene 1 4 26 6.77389 0 1416 6.77389 1
genomeend 20
