# Supplementary material for: Empirical assessment and comparison of neuro-evolutionary methods for the automatic off-line design of robot swarms
Source: Nat Commun. 2021 Jul 16;12:4345. doi: 10.1038/s41467-021-24642-3 (PMC8285396; doi:10.1038/s41467-021-24642-3)
Supplement: Supplementary file 10 — Source Data [file 41467_2021_24642_MOESM10_ESM.zip › SD1-source_code/Design/Foraging/NEAT-B-nl/champ_gen_5]

/* Organism #1 Fitness: 38.100000 Time: 0 */
genomestart 1
trait 1 0.000000 1.000000 0.000000 0.000000 0.000000 0.614239 0.000000 0.031102 
node 1 1 1 1
node 2 1 1 1
node 3 1 1 1
node 4 1 1 1
node 5 1 1 1
node 6 1 1 1
node 7 1 1 1
node 8 1 1 1
node 9 1 1 1
node 10 1 1 1
node 11 1 1 1
node 12 1 1 1
node 13 1 1 1
node 14 1 1 1
node 15 1 1 1
node 16 1 1 1
node 17 1 1 1
node 18 1 1 1
node 19 1 1 1
node 20 1 1 1
node 21 1 1 1
node 22 1 1 1
node 23 1 1 1
node 24 1 1 1
node 25 1 1 3
node 26 1 0 2
node 27 1 0 2
gene 1 25 26 -1.0187 0 1 -1.0187 0
gene 1 25 27 1.24506 0 2 1.24506 0
gene 1 16 26 -1.87169 0 15 -1.87169 1
gene 1 12 26 -2.39246 0 30 -2.39246 1
gene 1 24 26 1.23372 0 202 1.23372 1
gene 1 6 26 3.38678 0 220 3.38678 1
gene 1 27 27 0.661074 1 580 0.661074 1
gene 1 20 26 -8 0 686 -8 1
gene 1 27 26 8 0 861 8 1
gene 1 22 26 0.00631798 0 1039 0.00631798 1
gene 1 26 26 -3.54617 1 1210 -3.54617 1
gene 1 9 26 -0.532869 0 1469 -0.532869 1
gene 1 2 26 -2.06177 0 1477 -2.06177 1
gene 1 4 26 1.87331 0 1729 1.87331 1
genomeend 1
