# Supplementary material for: Empirical assessment and comparison of neuro-evolutionary methods for the automatic off-line design of robot swarms
Source: Nat Commun. 2021 Jul 16;12:4345. doi: 10.1038/s41467-021-24642-3 (PMC8285396; doi:10.1038/s41467-021-24642-3)
Supplement: Supplementary file 10 — Source Data [file 41467_2021_24642_MOESM10_ESM.zip › SD1-source_code/Design/Foraging/NEAT-B-nl/champ_gen_1]

/* Organism #7 Fitness: 31.250000 Time: 0 */
genomestart 7
trait 1 0.393503 0.697757 0.205780 1.000000 0.583234 0.722095 0.764026 1.000000 
node 1 1 1 1
node 2 1 1 1
node 3 1 1 1
node 4 1 1 1
node 5 1 1 1
node 6 1 1 1
node 7 1 1 1
node 8 1 1 1
node 9 1 1 1
node 10 1 1 1
node 11 1 1 1
node 12 1 1 1
node 13 1 1 1
node 14 1 1 1
node 15 1 1 1
node 16 1 1 1
node 17 1 1 1
node 18 1 1 1
node 19 1 1 1
node 20 1 1 1
node 21 1 1 1
node 22 1 1 1
node 23 1 1 1
node 24 1 1 1
node 25 1 1 3
node 26 1 0 2
node 27 1 0 2
gene 1 25 26 -8 0 1 -8 1
gene 1 25 27 -2.93345 0 2 -2.93345 1
gene 1 23 26 -4.62495 0 16 -4.62495 1
gene 1 3 27 6.86754 0 23 6.86754 1
gene 1 19 26 -4.06617 0 31 -4.06617 1
gene 1 27 27 1.42937 1 85 1.42937 1
gene 1 21 26 -3.55031 0 122 -3.55031 1
gene 1 27 26 -6.70768 0 154 -6.70768 1
gene 1 26 26 -1.56284 1 182 -1.56284 1
gene 1 17 26 -2.38303 0 206 -2.38303 1
gene 1 5 27 8 0 382 8 1
gene 1 5 26 1.69214 0 440 1.69214 1
gene 1 14 26 -6.13478 0 571 -6.13478 1
gene 1 18 26 -0.0568601 0 580 -0.0568601 1
gene 1 4 26 1.07339 0 643 1.07339 1
gene 1 24 26 5.30263 0 785 5.30263 1
gene 1 7 26 1.83309 0 954 1.83309 1
gene 1 16 26 4.79512 0 996 4.79512 1
gene 1 8 27 -0.170114 0 1114 -0.170114 1
gene 1 16 27 -2.82292 0 1152 -2.82292 1
gene 1 22 27 -8 0 1277 -8 1
gene 1 11 26 -3.40637 0 1393 -3.40637 1
gene 1 26 27 -1.59737 1 1438 -1.59737 1
gene 1 19 27 -0.858819 0 1503 -0.858819 1
gene 1 13 27 2.15248 0 1622 2.15248 1
gene 1 6 26 0.588586 0 1751 0.588586 1
gene 1 22 26 -0.952726 0 1761 -0.952726 1
genomeend 7
