# Supplementary material for: Empirical assessment and comparison of neuro-evolutionary methods for the automatic off-line design of robot swarms
Source: Nat Commun. 2021 Jul 16;12:4345. doi: 10.1038/s41467-021-24642-3 (PMC8285396; doi:10.1038/s41467-021-24642-3)
Supplement: Supplementary file 10 — Source Data [file 41467_2021_24642_MOESM10_ESM.zip › SD1-source_code/Design/Foraging/NEAT-B-nl/champ_gen_8]

/* Organism #20 Fitness: 34.750000 Time: 0 */
genomestart 20
trait 1 0.679387 1.000000 1.000000 1.000000 0.000000 0.000000 1.000000 0.439919 
node 1 1 1 1
node 2 1 1 1
node 3 1 1 1
node 4 1 1 1
node 5 1 1 1
node 6 1 1 1
node 7 1 1 1
node 8 1 1 1
node 9 1 1 1
node 10 1 1 1
node 11 1 1 1
node 12 1 1 1
node 13 1 1 1
node 14 1 1 1
node 15 1 1 1
node 16 1 1 1
node 17 1 1 1
node 18 1 1 1
node 19 1 1 1
node 20 1 1 1
node 21 1 1 1
node 22 1 1 1
node 23 1 1 1
node 24 1 1 1
node 25 1 1 3
node 26 1 0 2
node 27 1 0 2
gene 1 25 26 -0.949846 0 1 -0.949846 0
gene 1 25 27 -1.39497 0 2 -1.39497 0
gene 1 27 27 2.91923 1 19 2.91923 1
gene 1 11 26 2.96245 0 27 2.96245 1
gene 1 26 26 -6.55256 1 70 -6.55256 1
gene 1 14 26 0.344852 0 92 0.344852 1
gene 1 8 26 -3.05502 0 281 -3.05502 1
gene 1 6 26 6.84316 0 499 6.84316 1
gene 1 9 26 -4.73039 0 583 -4.73039 1
gene 1 23 26 1.44087 0 829 1.44087 1
gene 1 7 26 -0.532054 0 1057 -0.532054 1
gene 1 13 26 -7.17808 0 1184 -7.17808 1
gene 1 15 26 6.33244 0 1217 6.33244 1
gene 1 24 26 0.878338 0 1228 0.878338 1
gene 1 2 26 -2.20043 0 1320 -2.20043 1
genomeend 20
