# Supplementary material for: Empirical assessment and comparison of neuro-evolutionary methods for the automatic off-line design of robot swarms
Source: Nat Commun. 2021 Jul 16;12:4345. doi: 10.1038/s41467-021-24642-3 (PMC8285396; doi:10.1038/s41467-021-24642-3)
Supplement: Supplementary file 10 — Source Data [file 41467_2021_24642_MOESM10_ESM.zip › SD1-source_code/Design/Foraging/NEAT-B-nl/champ_gen_3]

/* Organism #50 Fitness: 34.500000 Time: 0 */
genomestart 50
trait 1 1.000000 0.000000 0.000000 0.000000 0.000000 0.677132 1.000000 0.043757 
node 1 1 1 1
node 2 1 1 1
node 3 1 1 1
node 4 1 1 1
node 5 1 1 1
node 6 1 1 1
node 7 1 1 1
node 8 1 1 1
node 9 1 1 1
node 10 1 1 1
node 11 1 1 1
node 12 1 1 1
node 13 1 1 1
node 14 1 1 1
node 15 1 1 1
node 16 1 1 1
node 17 1 1 1
node 18 1 1 1
node 19 1 1 1
node 20 1 1 1
node 21 1 1 1
node 22 1 1 1
node 23 1 1 1
node 24 1 1 1
node 25 1 1 3
node 26 1 0 2
node 27 1 0 2
gene 1 25 26 8 0 1 8 0
gene 1 25 27 5.20723 0 2 5.20723 0
gene 1 16 26 -2.47948 0 9 -2.47948 1
gene 1 14 26 0.42753 0 16 0.42753 1
gene 1 11 26 1.26211 0 66 1.26211 1
gene 1 5 26 2.52 0 175 2.52 1
gene 1 12 26 -4.14883 0 218 -4.14883 1
gene 1 3 26 5.18285 0 312 5.18285 1
gene 1 6 26 -0.503779 0 516 -0.503779 1
gene 1 7 26 -0.339601 0 939 -0.339601 1
gene 1 27 27 -0.189211 1 1736 -0.189211 1
genomeend 50
