# Supplementary material for: Empirical assessment and comparison of neuro-evolutionary methods for the automatic off-line design of robot swarms
Source: Nat Commun. 2021 Jul 16;12:4345. doi: 10.1038/s41467-021-24642-3 (PMC8285396; doi:10.1038/s41467-021-24642-3)
Supplement: Supplementary file 10 — Source Data [file 41467_2021_24642_MOESM10_ESM.zip › SD1-source_code/Design/Foraging/NEAT-B-nl/champ_gen_0]

/* Organism #15 Fitness: 36.350000 Time: 0 */
genomestart 15
trait 1 0.000000 0.656201 0.293625 0.486823 0.000000 0.408523 0.119471 0.000000 
node 1 1 1 1
node 2 1 1 1
node 3 1 1 1
node 4 1 1 1
node 5 1 1 1
node 6 1 1 1
node 7 1 1 1
node 8 1 1 1
node 9 1 1 1
node 10 1 1 1
node 11 1 1 1
node 12 1 1 1
node 13 1 1 1
node 14 1 1 1
node 15 1 1 1
node 16 1 1 1
node 17 1 1 1
node 18 1 1 1
node 19 1 1 1
node 20 1 1 1
node 21 1 1 1
node 22 1 1 1
node 23 1 1 1
node 24 1 1 1
node 25 1 1 3
node 26 1 0 2
node 27 1 0 2
gene 1 25 26 2.99641 0 1 2.99641 0
gene 1 25 27 -4.54923 0 2 -4.54923 0
gene 1 13 27 -2.12039 0 22 -2.12039 1
gene 1 1 27 -2.17362 0 36 -2.17362 1
gene 1 12 27 -5.99893 0 118 -5.99893 1
gene 1 11 27 2.63862 0 199 2.63862 1
gene 1 24 27 -5.66446 0 269 -5.66446 1
gene 1 5 27 4.40844 0 652 4.40844 1
gene 1 3 27 3.86517 0 881 3.86517 1
gene 1 10 27 0.30297 0 944 0.30297 1
gene 1 7 27 -6.9732 0 983 -6.9732 1
gene 1 4 27 4.76444 0 1087 4.76444 1
gene 1 9 27 -4.83391 0 1189 -4.83391 1
gene 1 16 27 -5.29886 0 1399 -5.29886 1
gene 1 22 27 0.0203496 0 1680 0.0203496 1
genomeend 15
