# Supplementary material for: Empirical assessment and comparison of neuro-evolutionary methods for the automatic off-line design of robot swarms
Source: Nat Commun. 2021 Jul 16;12:4345. doi: 10.1038/s41467-021-24642-3 (PMC8285396; doi:10.1038/s41467-021-24642-3)
Supplement: Supplementary file 10 — Source Data [file 41467_2021_24642_MOESM10_ESM.zip › SD1-source_code/Design/Foraging/NEAT-B-nl/champ_gen_4]

/* Organism #37 Fitness: 33.000000 Time: 0 */
genomestart 37
trait 1 0.358608 0.000000 1.000000 0.000000 0.784165 0.000000 0.000000 0.000000 
node 1 1 1 1
node 2 1 1 1
node 3 1 1 1
node 4 1 1 1
node 5 1 1 1
node 6 1 1 1
node 7 1 1 1
node 8 1 1 1
node 9 1 1 1
node 10 1 1 1
node 11 1 1 1
node 12 1 1 1
node 13 1 1 1
node 14 1 1 1
node 15 1 1 1
node 16 1 1 1
node 17 1 1 1
node 18 1 1 1
node 19 1 1 1
node 20 1 1 1
node 21 1 1 1
node 22 1 1 1
node 23 1 1 1
node 24 1 1 1
node 25 1 1 3
node 26 1 0 2
node 27 1 0 2
node 68 1 0 0
gene 1 25 26 -7.43381 0 1 -7.43381 1
gene 1 25 27 -2.01925 0 2 -2.01925 1
gene 1 2 26 -4.89424 0 16 -4.89424 1
gene 1 6 27 -4.36984 0 32 -4.36984 1
gene 1 20 27 1.80003 0 54 1.80003 1
gene 1 27 27 0.16875 1 76 0.16875 1
gene 1 24 26 -7.3357 0 134 -7.3357 1
gene 1 3 27 2.09887 0 156 2.09887 1
gene 1 14 26 -0.590244 0 205 -0.590244 1
gene 1 26 26 -0.970662 1 257 -0.970662 1
gene 1 4 27 7.49727 0 326 7.49727 1
gene 1 7 27 -2.16851 0 405 -2.16851 1
gene 1 9 27 -2.9663 0 494 -2.9663 1
gene 1 24 27 -0.968127 0 497 -0.968127 1
gene 1 4 26 2.96532 0 538 2.96532 1
gene 1 15 27 -1.82492 0 592 -1.82492 1
gene 1 12 27 -4.06956 0 625 -4.06956 1
gene 1 7 26 -1.00857 0 753 -1.00857 0
gene 1 3 26 5.88926 0 765 5.88926 1
gene 1 5 26 -1.83047 0 846 -1.83047 1
gene 1 1 26 2.65729 0 897 2.65729 1
gene 1 8 27 -2.64591 0 992 -2.64591 1
gene 1 2 27 3.5385 0 1029 3.5385 1
gene 1 21 26 -1.44405 0 1147 -1.44405 1
gene 1 5 27 4.28847 0 1228 4.28847 1
gene 1 8 26 3.49147 0 1260 3.49147 1
gene 1 12 26 5.5065 0 1356 5.5065 1
gene 1 23 27 -4.12554 0 1379 -4.12554 1
gene 1 7 68 3.87291 0 1449 3.87291 1
gene 1 68 26 -0.666645 0 1450 -0.666645 1
gene 1 27 26 1.46399 0 1572 1.46399 1
gene 1 11 68 -1.38143 0 1581 -1.38143 1
gene 1 1 68 0.710193 0 1609 0.710193 1
gene 1 27 68 1.32128 0 1615 1.32128 1
genomeend 37
