# Supplementary material for: Empirical assessment and comparison of neuro-evolutionary methods for the automatic off-line design of robot swarms
Source: Nat Commun. 2021 Jul 16;12:4345. doi: 10.1038/s41467-021-24642-3 (PMC8285396; doi:10.1038/s41467-021-24642-3)
Supplement: Supplementary file 10 — Source Data [file 41467_2021_24642_MOESM10_ESM.zip › SD1-source_code/Design/Foraging/NEAT-B-nl/champ_gen_9]

/* Organism #52 Fitness: 33.550000 Time: 0 */
genomestart 52
trait 1 1.000000 0.705824 1.000000 0.000000 0.000000 0.000000 1.000000 0.000000 
node 1 1 1 1
node 2 1 1 1
node 3 1 1 1
node 4 1 1 1
node 5 1 1 1
node 6 1 1 1
node 7 1 1 1
node 8 1 1 1
node 9 1 1 1
node 10 1 1 1
node 11 1 1 1
node 12 1 1 1
node 13 1 1 1
node 14 1 1 1
node 15 1 1 1
node 16 1 1 1
node 17 1 1 1
node 18 1 1 1
node 19 1 1 1
node 20 1 1 1
node 21 1 1 1
node 22 1 1 1
node 23 1 1 1
node 24 1 1 1
node 25 1 1 3
node 26 1 0 2
node 27 1 0 2
gene 1 25 26 2.89718 0 1 2.89718 0
gene 1 25 27 3.82237 0 2 3.82237 0
gene 1 13 27 -7.67542 0 3 -7.67542 1
gene 1 5 27 5.12774 0 68 5.12774 1
gene 1 9 27 0.632293 0 150 0.632293 1
gene 1 11 27 -5.62635 0 220 -5.62635 1
gene 1 3 27 6.27494 0 268 6.27494 1
gene 1 26 26 -1.66584 1 412 -1.66584 1
gene 1 1 27 -5.12408 0 453 -5.12408 1
gene 1 24 27 -3.2803 0 541 -3.2803 1
gene 1 27 27 -3.42878 1 719 -3.42878 1
gene 1 18 27 -4.16033 0 973 -4.16033 1
gene 1 26 27 -6.64835 0 1008 -6.64835 1
gene 1 21 27 5.07292 0 1100 5.07292 1
gene 1 10 27 5.5307 0 1468 5.5307 1
genomeend 52
