# Supplementary material for: Empirical assessment and comparison of neuro-evolutionary methods for the automatic off-line design of robot swarms
Source: Nat Commun. 2021 Jul 16;12:4345. doi: 10.1038/s41467-021-24642-3 (PMC8285396; doi:10.1038/s41467-021-24642-3)
Supplement: Supplementary file 10 — Source Data [file 41467_2021_24642_MOESM10_ESM.zip › SD1-source_code/Design/Foraging/NEAT-B-nl/champ_gen_6]

/* Organism #31 Fitness: 41.950000 Time: 0 */
genomestart 31
trait 1 0.026505 0.000000 0.599130 1.000000 0.508466 1.000000 1.000000 0.400093 
node 1 1 1 1
node 2 1 1 1
node 3 1 1 1
node 4 1 1 1
node 5 1 1 1
node 6 1 1 1
node 7 1 1 1
node 8 1 1 1
node 9 1 1 1
node 10 1 1 1
node 11 1 1 1
node 12 1 1 1
node 13 1 1 1
node 14 1 1 1
node 15 1 1 1
node 16 1 1 1
node 17 1 1 1
node 18 1 1 1
node 19 1 1 1
node 20 1 1 1
node 21 1 1 1
node 22 1 1 1
node 23 1 1 1
node 24 1 1 1
node 25 1 1 3
node 26 1 0 2
node 27 1 0 2
gene 1 25 26 -6.19214 0 1 -6.19214 0
gene 1 25 27 -0.427494 0 2 -0.427494 0
gene 1 10 27 3.07858 0 25 3.07858 1
gene 1 11 27 -5.59531 0 37 -5.59531 1
gene 1 20 27 -1.18226 0 70 -1.18226 1
gene 1 22 27 -2.41755 0 93 -2.41755 1
gene 1 26 27 2.02535 0 110 2.02535 1
gene 1 13 27 -4.02353 0 164 -4.02353 1
gene 1 24 27 -1.07419 0 176 -1.07419 1
gene 1 27 27 2.27019 1 549 2.27019 1
gene 1 26 26 -2.01856 1 610 -2.01856 1
gene 1 2 27 -0.552583 0 828 -0.552583 1
gene 1 4 27 8 0 959 8 1
gene 1 21 27 -0.823702 0 1044 -0.823702 1
gene 1 7 27 -2.23941 0 1595 -2.23941 1
gene 1 1 27 -4.18405 0 1689 -4.18405 1
gene 1 18 27 -2.35017 0 1695 -2.35017 1
gene 1 12 27 0.673062 0 1745 0.673062 1
genomeend 31
