# Supplementary material for: Empirical assessment and comparison of neuro-evolutionary methods for the automatic off-line design of robot swarms
Source: Nat Commun. 2021 Jul 16;12:4345. doi: 10.1038/s41467-021-24642-3 (PMC8285396; doi:10.1038/s41467-021-24642-3)
Supplement: Supplementary file 10 — Source Data [file 41467_2021_24642_MOESM10_ESM.zip › SD1-source_code/Design/Foraging/NEAT-B-nl/champ_gen_7]

/* Organism #42 Fitness: 25.750000 Time: 0 */
genomestart 42
trait 1 0.165069 0.000000 0.654500 0.189410 0.450562 0.683176 0.901083 0.000000 
node 1 1 1 1
node 2 1 1 1
node 3 1 1 1
node 4 1 1 1
node 5 1 1 1
node 6 1 1 1
node 7 1 1 1
node 8 1 1 1
node 9 1 1 1
node 10 1 1 1
node 11 1 1 1
node 12 1 1 1
node 13 1 1 1
node 14 1 1 1
node 15 1 1 1
node 16 1 1 1
node 17 1 1 1
node 18 1 1 1
node 19 1 1 1
node 20 1 1 1
node 21 1 1 1
node 22 1 1 1
node 23 1 1 1
node 24 1 1 1
node 25 1 1 3
node 26 1 0 2
node 27 1 0 2
node 36 1 0 0
gene 1 25 26 -5.11681 0 1 -5.11681 0
gene 1 25 27 1.72087 0 2 1.72087 0
gene 1 14 26 -2.75291 0 14 -2.75291 1
gene 1 12 26 -6.5944 0 49 -6.5944 1
gene 1 27 26 -2.07281 0 513 -2.07281 0
gene 1 27 36 -3.86328 0 547 -3.86328 1
gene 1 36 26 1.74807 0 548 1.74807 1
gene 1 36 36 7.73749 1 595 7.73749 1
gene 1 26 26 -7.66221 1 690 -7.66221 1
gene 1 27 27 -2.23949 1 809 -2.23949 1
gene 1 36 27 -2.0405 1 1164 -2.0405 1
gene 1 2 26 -1.78879 0 1730 -1.78879 1
genomeend 42
