# Supplementary material for: Empirical assessment and comparison of neuro-evolutionary methods for the automatic off-line design of robot swarms
Source: Nat Commun. 2021 Jul 16;12:4345. doi: 10.1038/s41467-021-24642-3 (PMC8285396; doi:10.1038/s41467-021-24642-3)
Supplement: Supplementary file 10 — Source Data [file 41467_2021_24642_MOESM10_ESM.zip › SD1-source_code/Design/Foraging/NEAT-B-slp/champ_gen_2]

/* Organism #45 Fitness: 35.550000 Time: 0 */
genomestart 45
trait 1 0.000000 0.000000 0.827788 0.000000 1.000000 0.000000 0.256440 1.000000 
node 1 1 1 1
node 2 1 1 1
node 3 1 1 1
node 4 1 1 1
node 5 1 1 1
node 6 1 1 1
node 7 1 1 1
node 8 1 1 1
node 9 1 1 1
node 10 1 1 1
node 11 1 1 1
node 12 1 1 1
node 13 1 1 1
node 14 1 1 1
node 15 1 1 1
node 16 1 1 1
node 17 1 1 1
node 18 1 1 1
node 19 1 1 1
node 20 1 1 1
node 21 1 1 1
node 22 1 1 1
node 23 1 1 1
node 24 1 1 1
node 25 1 1 3
node 26 1 0 2
node 27 1 0 2
node 31 1 0 0
gene 1 1 26 -6.50853 0 1 -6.50853 1
gene 1 1 27 2.51731 0 2 2.51731 1
gene 1 2 26 -0.778213 0 3 -0.778213 1
gene 1 2 27 1.95887 0 4 1.95887 1
gene 1 3 26 -1.34753 0 5 -1.34753 1
gene 1 3 27 -3.17183 0 6 -3.17183 1
gene 1 4 26 -1.98219 0 7 -1.98219 1
gene 1 4 27 0.32514 0 8 0.32514 1
gene 1 5 26 4.63499 0 9 4.63499 1
gene 1 5 27 -5.12733 0 10 -5.12733 1
gene 1 6 26 -5.47738 0 11 -5.47738 1
gene 1 6 27 0.791308 0 12 0.791308 1
gene 1 7 26 -6.30248 0 13 -6.30248 1
gene 1 7 27 -3.50943 0 14 -3.50943 1
gene 1 8 26 -5.6745 0 15 -5.6745 1
gene 1 8 27 -5.12965 0 16 -5.12965 0
gene 1 9 26 3.13155 0 17 3.13155 1
gene 1 9 27 2.31863 0 18 2.31863 1
gene 1 10 26 -1.271 0 19 -1.271 1
gene 1 10 27 -6.9513 0 20 -6.9513 1
gene 1 11 26 -5.97031 0 21 -5.97031 1
gene 1 11 27 5.1278 0 22 5.1278 1
gene 1 12 26 0.559151 0 23 0.559151 1
gene 1 12 27 -1.48052 0 24 -1.48052 1
gene 1 13 26 -0.832747 0 25 -0.832747 1
gene 1 13 27 2.85393 0 26 2.85393 1
gene 1 14 26 -0.0752342 0 27 -0.0752342 1
gene 1 14 27 1.06813 0 28 1.06813 1
gene 1 15 26 -4.45855 0 29 -4.45855 1
gene 1 15 27 3.39818 0 30 3.39818 1
gene 1 16 26 2.48091 0 31 2.48091 1
gene 1 16 27 2.04566 0 32 2.04566 1
gene 1 17 26 4.00302 0 33 4.00302 1
gene 1 17 27 1.89575 0 34 1.89575 1
gene 1 18 26 2.91458 0 35 2.91458 1
gene 1 18 27 7.53588 0 36 7.53588 1
gene 1 19 26 0.762396 0 37 0.762396 1
gene 1 19 27 0.959485 0 38 0.959485 1
gene 1 20 26 5.5274 0 39 5.5274 1
gene 1 20 27 -5.62086 0 40 -5.62086 1
gene 1 21 26 -2.15888 0 41 -2.15888 1
gene 1 21 27 8 0 42 8 1
gene 1 22 26 -2.01778 0 43 -2.01778 1
gene 1 22 27 3.19697 0 44 3.19697 1
gene 1 23 26 -2.43109 0 45 -2.43109 1
gene 1 23 27 0.886848 0 46 0.886848 1
gene 1 24 26 4.7486 0 47 4.7486 1
gene 1 24 27 -2.31893 0 48 -2.31893 1
gene 1 25 26 2.25702 0 49 2.25702 1
gene 1 25 27 1.90938 0 50 1.90938 1
gene 1 27 27 2.83655 1 60 2.83655 1
gene 1 8 31 1.57141 0 143 1.57141 1
gene 1 31 27 2.02758 0 144 2.02758 1
gene 1 7 31 1.11224 0 159 1.11224 1
gene 1 26 31 1.22259 0 170 1.22259 1
gene 1 23 31 2.58118 0 185 2.58118 1
gene 1 16 31 3.36525 0 193 3.36525 1
gene 1 25 31 0.428602 0 205 0.428602 1
gene 1 24 31 2.97682 0 232 2.97682 1
gene 1 19 31 -0.135695 0 244 -0.135695 1
gene 1 12 31 -2.2773 0 263 -2.2773 1
gene 1 13 31 5.75877 0 267 5.75877 1
gene 1 2 31 5.48258 0 279 5.48258 1
gene 1 31 31 -0.309214 1 285 -0.309214 1
gene 1 18 31 1.41759 0 291 1.41759 1
gene 1 5 31 -3.82713 0 302 -3.82713 1
gene 1 10 31 1.03726 0 318 1.03726 1
gene 1 6 31 0.29769 0 323 0.29769 1
gene 1 20 31 -3.81684 0 371 -3.81684 1
gene 1 21 31 1.08613 0 397 1.08613 1
gene 1 4 31 3.27901 0 485 3.27901 1
gene 1 9 31 3.5034 0 584 3.5034 1
gene 1 22 31 1.94797 0 590 1.94797 1
gene 1 1 31 0.963211 0 740 0.963211 1
gene 1 14 31 -0.209971 0 748 -0.209971 1
gene 1 3 31 3.92167 0 783 3.92167 1
gene 1 17 31 -8 0 798 -8 1
gene 1 26 27 -0.468027 0 892 -0.468027 1
gene 1 15 31 4.86719 0 984 4.86719 1
genomeend 45
