# Supplementary material for: Empirical assessment and comparison of neuro-evolutionary methods for the automatic off-line design of robot swarms
Source: Nat Commun. 2021 Jul 16;12:4345. doi: 10.1038/s41467-021-24642-3 (PMC8285396; doi:10.1038/s41467-021-24642-3)
Supplement: Supplementary file 10 — Source Data [file 41467_2021_24642_MOESM10_ESM.zip › SD1-source_code/Design/Foraging/NEAT-B-slp/champ_gen_5]

/* Organism #2 Fitness: 32.850000 Time: 0 */
genomestart 2
trait 1 0.803778 1.000000 1.000000 0.691783 1.000000 0.866426 0.000000 0.706010 
node 1 1 1 1
node 2 1 1 1
node 3 1 1 1
node 4 1 1 1
node 5 1 1 1
node 6 1 1 1
node 7 1 1 1
node 8 1 1 1
node 9 1 1 1
node 10 1 1 1
node 11 1 1 1
node 12 1 1 1
node 13 1 1 1
node 14 1 1 1
node 15 1 1 1
node 16 1 1 1
node 17 1 1 1
node 18 1 1 1
node 19 1 1 1
node 20 1 1 1
node 21 1 1 1
node 22 1 1 1
node 23 1 1 1
node 24 1 1 1
node 25 1 1 3
node 26 1 0 2
node 27 1 0 2
node 40 1 0 0
node 74 1 0 0
gene 1 1 26 -0.0606478 0 1 -0.0606478 1
gene 1 1 27 -2.94669 0 2 -2.94669 1
gene 1 2 26 4.03478 0 3 4.03478 1
gene 1 2 27 8 0 4 8 1
gene 1 3 26 -1.57787 0 5 -1.57787 1
gene 1 3 27 2.29243 0 6 2.29243 1
gene 1 4 26 0.676554 0 7 0.676554 1
gene 1 4 27 8 0 8 8 1
gene 1 5 26 1.01446 0 9 1.01446 1
gene 1 5 27 8 0 10 8 1
gene 1 6 26 3.12804 0 11 3.12804 1
gene 1 6 27 -2.88458 0 12 -2.88458 1
gene 1 7 26 -0.844312 0 13 -0.844312 0
gene 1 7 27 -4.87319 0 14 -4.87319 1
gene 1 8 26 0.859999 0 15 0.859999 1
gene 1 8 27 5.21534 0 16 5.21534 1
gene 1 9 26 -0.524899 0 17 -0.524899 1
gene 1 9 27 0.0503869 0 18 0.0503869 1
gene 1 10 26 1.13502 0 19 1.13502 1
gene 1 10 27 -0.0996903 0 20 -0.0996903 1
gene 1 11 26 -1.44936 0 21 -1.44936 1
gene 1 11 27 0.739508 0 22 0.739508 1
gene 1 12 26 8 0 23 8 1
gene 1 12 27 -7.5868 0 24 -7.5868 1
gene 1 13 26 8 0 25 8 1
gene 1 13 27 -0.238286 0 26 -0.238286 1
gene 1 14 26 -3.40299 0 27 -3.40299 0
gene 1 14 27 -0.608354 0 28 -0.608354 1
gene 1 15 26 -5.49444 0 29 -5.49444 1
gene 1 15 27 0.924813 0 30 0.924813 1
gene 1 16 26 4.60794 0 31 4.60794 1
gene 1 16 27 0.575083 0 32 0.575083 1
gene 1 17 26 3.96913 0 33 3.96913 1
gene 1 17 27 -4.09998 0 34 -4.09998 1
gene 1 18 26 -4.05648 0 35 -4.05648 1
gene 1 18 27 3.58556 0 36 3.58556 1
gene 1 19 26 -6.97282 0 37 -6.97282 1
gene 1 19 27 -2.14255 0 38 -2.14255 1
gene 1 20 26 -6.67755 0 39 -6.67755 1
gene 1 20 27 0.0825237 0 40 0.0825237 1
gene 1 21 26 3.91612 0 41 3.91612 1
gene 1 21 27 -1.31282 0 42 -1.31282 1
gene 1 22 26 3.90807 0 43 3.90807 1
gene 1 22 27 0.71211 0 44 0.71211 1
gene 1 23 26 -4.13041 0 45 -4.13041 1
gene 1 23 27 -0.356583 0 46 -0.356583 1
gene 1 24 26 -2.17956 0 47 -2.17956 1
gene 1 24 27 -0.21374 0 48 -0.21374 1
gene 1 25 26 -6.1727 0 49 -6.1727 1
gene 1 25 27 -1.68338 0 50 -1.68338 1
gene 1 26 27 2.14163 0 58 2.14163 1
gene 1 26 26 4.51854 1 127 4.51854 1
gene 1 7 40 3.37619 0 195 3.37619 1
gene 1 40 26 -3.22977 0 196 -3.22977 1
gene 1 40 40 -8 1 198 -8 1
gene 1 14 40 1.30385 0 228 1.30385 1
gene 1 18 40 -3.38856 0 232 -3.38856 1
gene 1 3 40 2.2645 0 259 2.2645 1
gene 1 15 40 0.724906 0 378 0.724906 1
gene 1 21 40 -5.59738 0 387 -5.59738 1
gene 1 24 40 0.023771 0 459 0.023771 1
gene 1 19 40 1.44564 0 480 1.44564 1
gene 1 9 40 2.33052 0 576 2.33052 1
gene 1 4 40 3.11179 0 633 3.11179 1
gene 1 16 40 2.84619 0 640 2.84619 1
gene 1 27 27 -4.73254 1 651 -4.73254 1
gene 1 1 40 1.27737 0 705 1.27737 1
gene 1 12 40 -6.91608 0 945 -6.91608 1
gene 1 25 40 -4.87571 0 953 -4.87571 1
gene 1 6 40 0.025584 0 960 0.025584 1
gene 1 8 40 -4.06977 0 975 -4.06977 1
gene 1 2 40 0.896906 0 1036 0.896906 1
gene 1 27 40 -1.62768 1 1097 -1.62768 1
gene 1 22 40 -6.70838 0 1141 -6.70838 1
gene 1 20 40 1.0831 0 1212 1.0831 1
gene 1 13 40 -2.80768 0 1218 -2.80768 1
gene 1 10 40 -3.11762 0 1228 -3.11762 1
gene 1 14 74 0.91854 0 1247 0.91854 1
gene 1 74 26 -3.76018 0 1248 -3.76018 1
gene 1 23 74 0.708297 0 1259 0.708297 1
genomeend 2
