# Supplementary material for: Empirical assessment and comparison of neuro-evolutionary methods for the automatic off-line design of robot swarms
Source: Nat Commun. 2021 Jul 16;12:4345. doi: 10.1038/s41467-021-24642-3 (PMC8285396; doi:10.1038/s41467-021-24642-3)
Supplement: Supplementary file 10 — Source Data [file 41467_2021_24642_MOESM10_ESM.zip › SD1-source_code/Design/Foraging/NEAT-B-slp/champ_gen_1]

/* Organism #66 Fitness: 35.350000 Time: 0 */
genomestart 66
trait 1 0.507836 0.250811 0.000000 0.000000 1.000000 0.221815 0.368115 0.214786 
node 1 1 1 1
node 2 1 1 1
node 3 1 1 1
node 4 1 1 1
node 5 1 1 1
node 6 1 1 1
node 7 1 1 1
node 8 1 1 1
node 9 1 1 1
node 10 1 1 1
node 11 1 1 1
node 12 1 1 1
node 13 1 1 1
node 14 1 1 1
node 15 1 1 1
node 16 1 1 1
node 17 1 1 1
node 18 1 1 1
node 19 1 1 1
node 20 1 1 1
node 21 1 1 1
node 22 1 1 1
node 23 1 1 1
node 24 1 1 1
node 25 1 1 3
node 26 1 0 2
node 27 1 0 2
node 37 1 0 0
node 53 1 0 0
node 70 1 0 0
gene 1 1 26 -6.27955 0 1 -6.27955 1
gene 1 1 27 -1.23231 0 2 -1.23231 1
gene 1 2 26 -0.15328 0 3 -0.15328 1
gene 1 2 27 -1.53339 0 4 -1.53339 1
gene 1 3 26 3.60441 0 5 3.60441 1
gene 1 3 27 4.95434 0 6 4.95434 1
gene 1 4 26 -0.584827 0 7 -0.584827 1
gene 1 4 27 5.01232 0 8 5.01232 1
gene 1 5 26 0.525923 0 9 0.525923 1
gene 1 5 27 2.70719 0 10 2.70719 1
gene 1 6 26 -1.94136 0 11 -1.94136 1
gene 1 6 27 1.01648 0 12 1.01648 1
gene 1 7 26 -7.73699 0 13 -7.73699 1
gene 1 7 27 8 0 14 8 1
gene 1 8 26 -3.90245 0 15 -3.90245 1
gene 1 8 27 1.78283 0 16 1.78283 1
gene 1 9 26 0.521004 0 17 0.521004 1
gene 1 9 27 -5.78006 0 18 -5.78006 1
gene 1 10 26 -6.01902 0 19 -6.01902 1
gene 1 10 27 3.46302 0 20 3.46302 1
gene 1 11 26 -2.56182 0 21 -2.56182 0
gene 1 11 27 1.21692 0 22 1.21692 1
gene 1 12 26 3.2359 0 23 3.2359 1
gene 1 12 27 0.725187 0 24 0.725187 1
gene 1 13 26 1.88708 0 25 1.88708 1
gene 1 13 27 -4.83519 0 26 -4.83519 1
gene 1 14 26 -1.33816 0 27 -1.33816 1
gene 1 14 27 -1.2251 0 28 -1.2251 1
gene 1 15 26 0.967062 0 29 0.967062 1
gene 1 15 27 2.60481 0 30 2.60481 1
gene 1 16 26 5.764 0 31 5.764 1
gene 1 16 27 -1.17658 0 32 -1.17658 1
gene 1 17 26 -1.71174 0 33 -1.71174 1
gene 1 17 27 2.07072 0 34 2.07072 1
gene 1 18 26 -3.65694 0 35 -3.65694 1
gene 1 18 27 -2.23984 0 36 -2.23984 1
gene 1 19 26 4.47602 0 37 4.47602 1
gene 1 19 27 1.56622 0 38 1.56622 1
gene 1 20 26 1.19137 0 39 1.19137 1
gene 1 20 27 2.44003 0 40 2.44003 0
gene 1 21 26 -3.43168 0 41 -3.43168 1
gene 1 21 27 -3.69492 0 42 -3.69492 1
gene 1 22 26 -6.58112 0 43 -6.58112 1
gene 1 22 27 4.86992 0 44 4.86992 1
gene 1 23 26 2.41297 0 45 2.41297 1
gene 1 23 27 5.17279 0 46 5.17279 1
gene 1 24 26 -6.634 0 47 -6.634 0
gene 1 24 27 -1.60583 0 48 -1.60583 1
gene 1 25 26 4.41866 0 49 4.41866 1
gene 1 25 27 4.21113 0 50 4.21113 1
gene 1 26 27 -1.3994 0 52 -1.3994 1
gene 1 24 37 -2.44685 0 150 -2.44685 1
gene 1 37 26 0.929824 0 151 0.929824 1
gene 1 37 37 -3.32154 1 158 -3.32154 1
gene 1 13 37 1.01711 0 181 1.01711 1
gene 1 37 27 0.23385 0 199 0.23385 1
gene 1 2 37 -4.0641 0 216 -4.0641 1
gene 1 6 37 -1.66437 0 239 -1.66437 1
gene 1 15 37 5.59438 0 244 5.59438 1
gene 1 27 27 -0.502168 1 535 -0.502168 1
gene 1 8 37 1.32695 0 577 1.32695 1
gene 1 3 37 0.896815 0 623 0.896815 1
gene 1 20 37 0.0180259 0 630 0.0180259 1
gene 1 16 37 2.5761 0 692 2.5761 1
gene 1 9 37 1.31069 0 724 1.31069 1
gene 1 23 37 -2.5159 0 730 -2.5159 1
gene 1 11 37 -0.266712 0 736 -0.266712 1
gene 1 12 37 8 0 744 8 1
gene 1 11 53 -0.54339 0 758 -0.54339 1
gene 1 53 26 -1.60042 0 759 -1.60042 1
gene 1 22 53 4.34398 0 839 4.34398 1
gene 1 53 37 2.93182 0 987 2.93182 1
gene 1 9 53 -2.38309 0 997 -2.38309 1
gene 1 7 53 -0.542816 0 1093 -0.542816 1
gene 1 20 70 1.72428 0 1213 1.72428 1
gene 1 70 27 1.69719 0 1214 1.69719 1
gene 1 4 70 0.672573 0 1378 0.672573 1
gene 1 7 37 0.182245 0 1392 0.182245 1
genomeend 66
