# Supplementary material for: Empirical assessment and comparison of neuro-evolutionary methods for the automatic off-line design of robot swarms
Source: Nat Commun. 2021 Jul 16;12:4345. doi: 10.1038/s41467-021-24642-3 (PMC8285396; doi:10.1038/s41467-021-24642-3)
Supplement: Supplementary file 10 — Source Data [file 41467_2021_24642_MOESM10_ESM.zip › SD1-source_code/Design/Foraging/NEAT-B-slp/champ_gen_8]

/* Organism #11 Fitness: 31.600000 Time: 0 */
genomestart 11
trait 1 1.000000 0.813731 0.563681 0.785389 1.000000 0.779509 1.000000 0.539772 
node 1 1 1 1
node 2 1 1 1
node 3 1 1 1
node 4 1 1 1
node 5 1 1 1
node 6 1 1 1
node 7 1 1 1
node 8 1 1 1
node 9 1 1 1
node 10 1 1 1
node 11 1 1 1
node 12 1 1 1
node 13 1 1 1
node 14 1 1 1
node 15 1 1 1
node 16 1 1 1
node 17 1 1 1
node 18 1 1 1
node 19 1 1 1
node 20 1 1 1
node 21 1 1 1
node 22 1 1 1
node 23 1 1 1
node 24 1 1 1
node 25 1 1 3
node 26 1 0 2
node 27 1 0 2
node 50 1 0 0
gene 1 1 26 0.756897 0 1 0.756897 1
gene 1 1 27 -0.160864 0 2 -0.160864 1
gene 1 2 26 1.84939 0 3 1.84939 1
gene 1 2 27 0.45983 0 4 0.45983 1
gene 1 3 26 5.71726 0 5 5.71726 1
gene 1 3 27 -2.82528 0 6 -2.82528 1
gene 1 4 26 1.128 0 7 1.128 1
gene 1 4 27 1.95185 0 8 1.95185 1
gene 1 5 26 4.62537 0 9 4.62537 1
gene 1 5 27 -1.49233 0 10 -1.49233 1
gene 1 6 26 4.05424 0 11 4.05424 1
gene 1 6 27 -1.55089 0 12 -1.55089 1
gene 1 7 26 5.169 0 13 5.169 1
gene 1 7 27 8 0 14 8 0
gene 1 8 26 -1.03446 0 15 -1.03446 1
gene 1 8 27 3.29127 0 16 3.29127 1
gene 1 9 26 -5.91669 0 17 -5.91669 1
gene 1 9 27 -6.22731 0 18 -6.22731 1
gene 1 10 26 -2.0776 0 19 -2.0776 1
gene 1 10 27 1.02697 0 20 1.02697 1
gene 1 11 26 5.51614 0 21 5.51614 1
gene 1 11 27 -7.81011 0 22 -7.81011 1
gene 1 12 26 -6.90491 0 23 -6.90491 1
gene 1 12 27 -4.84964 0 24 -4.84964 1
gene 1 13 26 -8 0 25 -8 1
gene 1 13 27 2.34251 0 26 2.34251 1
gene 1 14 26 -5.00231 0 27 -5.00231 1
gene 1 14 27 -0.415402 0 28 -0.415402 1
gene 1 15 26 1.62503 0 29 1.62503 1
gene 1 15 27 -0.0819993 0 30 -0.0819993 1
gene 1 16 26 4.95342 0 31 4.95342 1
gene 1 16 27 6.91856 0 32 6.91856 1
gene 1 17 26 -2.27578 0 33 -2.27578 1
gene 1 17 27 2.01174 0 34 2.01174 1
gene 1 18 26 -1.53688 0 35 -1.53688 1
gene 1 18 27 -1.71582 0 36 -1.71582 1
gene 1 19 26 1.24104 0 37 1.24104 1
gene 1 19 27 -5.60911 0 38 -5.60911 1
gene 1 20 26 -7.13903 0 39 -7.13903 1
gene 1 20 27 -7.33042 0 40 -7.33042 1
gene 1 21 26 -1.03606 0 41 -1.03606 1
gene 1 21 27 1.83663 0 42 1.83663 1
gene 1 22 26 -2.45 0 43 -2.45 1
gene 1 22 27 -6.43974 0 44 -6.43974 1
gene 1 23 26 -0.322654 0 45 -0.322654 1
gene 1 23 27 -2.94921 0 46 -2.94921 1
gene 1 24 26 0.0500735 0 47 0.0500735 1
gene 1 24 27 1.45744 0 48 1.45744 1
gene 1 25 26 0.162944 0 49 0.162944 1
gene 1 25 27 0.322478 0 50 0.322478 1
gene 1 26 26 0.265308 1 121 0.265308 1
gene 1 27 26 6.19112 0 205 6.19112 1
gene 1 27 27 -3.68403 1 265 -3.68403 1
gene 1 7 50 -2.34575 0 311 -2.34575 1
gene 1 50 27 -2.34581 0 312 -2.34581 1
gene 1 4 50 5.55953 0 328 5.55953 1
gene 1 50 50 8 1 332 8 1
gene 1 8 50 3.56499 0 366 3.56499 1
gene 1 14 50 -1.04555 0 396 -1.04555 1
gene 1 5 50 0.518658 0 451 0.518658 1
gene 1 25 50 2.39406 0 474 2.39406 1
gene 1 16 50 -1.38934 0 477 -1.38934 1
gene 1 9 50 -1.68151 0 499 -1.68151 1
gene 1 21 50 -0.586191 0 505 -0.586191 1
gene 1 13 50 -1.61753 0 509 -1.61753 1
gene 1 22 50 -1.06553 0 570 -1.06553 1
gene 1 15 50 3.11755 0 593 3.11755 1
gene 1 11 50 -1.7834 0 597 -1.7834 1
gene 1 18 50 -1.7205 0 615 -1.7205 1
gene 1 24 50 -4.9264 0 619 -4.9264 1
gene 1 17 50 -1.45436 0 632 -1.45436 1
gene 1 10 50 3.67631 0 647 3.67631 1
gene 1 6 50 0.644673 0 705 0.644673 1
gene 1 23 50 0.238519 0 762 0.238519 1
gene 1 3 50 0.749796 0 852 0.749796 1
gene 1 2 50 -1.0106 0 865 -1.0106 1
genomeend 11
