# Supplementary material for: Empirical assessment and comparison of neuro-evolutionary methods for the automatic off-line design of robot swarms
Source: Nat Commun. 2021 Jul 16;12:4345. doi: 10.1038/s41467-021-24642-3 (PMC8285396; doi:10.1038/s41467-021-24642-3)
Supplement: Supplementary file 10 — Source Data [file 41467_2021_24642_MOESM10_ESM.zip › SD1-source_code/Design/Foraging/NEAT-B-slp/champ_gen_3]

/* Organism #64 Fitness: 35.450000 Time: 0 */
genomestart 64
trait 1 0.171093 0.311966 0.248856 1.000000 0.788416 0.625278 1.000000 0.848454 
node 1 1 1 1
node 2 1 1 1
node 3 1 1 1
node 4 1 1 1
node 5 1 1 1
node 6 1 1 1
node 7 1 1 1
node 8 1 1 1
node 9 1 1 1
node 10 1 1 1
node 11 1 1 1
node 12 1 1 1
node 13 1 1 1
node 14 1 1 1
node 15 1 1 1
node 16 1 1 1
node 17 1 1 1
node 18 1 1 1
node 19 1 1 1
node 20 1 1 1
node 21 1 1 1
node 22 1 1 1
node 23 1 1 1
node 24 1 1 1
node 25 1 1 3
node 26 1 0 2
node 27 1 0 2
node 72 1 0 0
gene 1 1 26 -6.79086 0 1 -6.79086 1
gene 1 1 27 -1.08627 0 2 -1.08627 1
gene 1 2 26 -2.17488 0 3 -2.17488 1
gene 1 2 27 6.56551 0 4 6.56551 1
gene 1 3 26 0.764096 0 5 0.764096 1
gene 1 3 27 -1.70923 0 6 -1.70923 1
gene 1 4 26 1.05735 0 7 1.05735 1
gene 1 4 27 2.18352 0 8 2.18352 1
gene 1 5 26 3.2795 0 9 3.2795 1
gene 1 5 27 -1.71121 0 10 -1.71121 1
gene 1 6 26 -3.73062 0 11 -3.73062 1
gene 1 6 27 1.01896 0 12 1.01896 1
gene 1 7 26 -7.04541 0 13 -7.04541 1
gene 1 7 27 0.768416 0 14 0.768416 1
gene 1 8 26 -3.82129 0 15 -3.82129 1
gene 1 8 27 0.898437 0 16 0.898437 1
gene 1 9 26 1.70022 0 17 1.70022 1
gene 1 9 27 -0.13226 0 18 -0.13226 0
gene 1 10 26 8 0 19 8 1
gene 1 10 27 0.694029 0 20 0.694029 1
gene 1 11 26 -0.887896 0 21 -0.887896 1
gene 1 11 27 0.0546195 0 22 0.0546195 1
gene 1 12 26 -0.18277 0 23 -0.18277 1
gene 1 12 27 6.55715 0 24 6.55715 1
gene 1 13 26 2.64162 0 25 2.64162 1
gene 1 13 27 6.83707 0 26 6.83707 1
gene 1 14 26 -1.93291 0 27 -1.93291 1
gene 1 14 27 -0.919129 0 28 -0.919129 1
gene 1 15 26 1.64267 0 29 1.64267 1
gene 1 15 27 2.43155 0 30 2.43155 1
gene 1 16 26 -0.666448 0 31 -0.666448 1
gene 1 16 27 -2.50823 0 32 -2.50823 1
gene 1 17 26 -2.16592 0 33 -2.16592 1
gene 1 17 27 1.61583 0 34 1.61583 1
gene 1 18 26 3.21203 0 35 3.21203 1
gene 1 18 27 5.08247 0 36 5.08247 1
gene 1 19 26 4.497 0 37 4.497 1
gene 1 19 27 -1.35782 0 38 -1.35782 1
gene 1 20 26 3.77194 0 39 3.77194 1
gene 1 20 27 3.00848 0 40 3.00848 1
gene 1 21 26 0.600243 0 41 0.600243 1
gene 1 21 27 -0.145543 0 42 -0.145543 1
gene 1 22 26 5.45917 0 43 5.45917 1
gene 1 22 27 0.18311 0 44 0.18311 1
gene 1 23 26 -5.13568 0 45 -5.13568 1
gene 1 23 27 4.7656 0 46 4.7656 1
gene 1 24 26 -1.77225 0 47 -1.77225 1
gene 1 24 27 2.00192 0 48 2.00192 1
gene 1 25 26 0.0679664 0 49 0.0679664 1
gene 1 25 27 5.47779 0 50 5.47779 1
gene 1 26 26 -0.0187609 1 139 -0.0187609 1
gene 1 27 27 1.23656 1 152 1.23656 1
gene 1 26 27 2.27207 0 167 2.27207 1
gene 1 9 72 -0.435154 0 1140 -0.435154 1
gene 1 72 27 -1.01312 0 1141 -1.01312 1
gene 1 21 72 -1.10599 0 1163 -1.10599 1
genomeend 64
