# Supplementary material for: Empirical assessment and comparison of neuro-evolutionary methods for the automatic off-line design of robot swarms
Source: Nat Commun. 2021 Jul 16;12:4345. doi: 10.1038/s41467-021-24642-3 (PMC8285396; doi:10.1038/s41467-021-24642-3)
Supplement: Supplementary file 10 — Source Data [file 41467_2021_24642_MOESM10_ESM.zip › SD1-source_code/Design/Foraging/NEAT-B-slp/champ_gen_0]

/* Organism #25 Fitness: 30.800000 Time: 0 */
genomestart 25
trait 1 1.000000 0.045447 0.000000 0.147463 0.000000 0.563818 0.314878 1.000000 
node 1 1 1 1
node 2 1 1 1
node 3 1 1 1
node 4 1 1 1
node 5 1 1 1
node 6 1 1 1
node 7 1 1 1
node 8 1 1 1
node 9 1 1 1
node 10 1 1 1
node 11 1 1 1
node 12 1 1 1
node 13 1 1 1
node 14 1 1 1
node 15 1 1 1
node 16 1 1 1
node 17 1 1 1
node 18 1 1 1
node 19 1 1 1
node 20 1 1 1
node 21 1 1 1
node 22 1 1 1
node 23 1 1 1
node 24 1 1 1
node 25 1 1 3
node 26 1 0 2
node 27 1 0 2
node 42 1 0 0
gene 1 1 26 -6.81814 0 1 -6.81814 1
gene 1 1 27 0.980733 0 2 0.980733 1
gene 1 2 26 -5.23446 0 3 -5.23446 0
gene 1 2 27 2.69951 0 4 2.69951 1
gene 1 3 26 2.0451 0 5 2.0451 1
gene 1 3 27 8 0 6 8 1
gene 1 4 26 -1.77737 0 7 -1.77737 1
gene 1 4 27 7.24784 0 8 7.24784 1
gene 1 5 26 -3.56742 0 9 -3.56742 1
gene 1 5 27 7.75669 0 10 7.75669 1
gene 1 6 26 -2.06757 0 11 -2.06757 1
gene 1 6 27 -1.16043 0 12 -1.16043 1
gene 1 7 26 -4.8528 0 13 -4.8528 1
gene 1 7 27 5.39963 0 14 5.39963 1
gene 1 8 26 -2.62149 0 15 -2.62149 1
gene 1 8 27 -4.34791 0 16 -4.34791 1
gene 1 9 26 -8 0 17 -8 1
gene 1 9 27 -0.0235396 0 18 -0.0235396 1
gene 1 10 26 -0.0883237 0 19 -0.0883237 1
gene 1 10 27 -1.86563 0 20 -1.86563 1
gene 1 11 26 -2.34748 0 21 -2.34748 1
gene 1 11 27 1.68227 0 22 1.68227 1
gene 1 12 26 -7.96913 0 23 -7.96913 1
gene 1 12 27 -4.29992 0 24 -4.29992 1
gene 1 13 26 -1.53918 0 25 -1.53918 1
gene 1 13 27 -2.69477 0 26 -2.69477 1
gene 1 14 26 -2.24994 0 27 -2.24994 1
gene 1 14 27 2.37964 0 28 2.37964 1
gene 1 15 26 5.8808 0 29 5.8808 1
gene 1 15 27 0.617888 0 30 0.617888 1
gene 1 16 26 -3.36472 0 31 -3.36472 1
gene 1 16 27 0.581715 0 32 0.581715 1
gene 1 17 26 -2.99677 0 33 -2.99677 1
gene 1 17 27 -0.296336 0 34 -0.296336 1
gene 1 18 26 0.172004 0 35 0.172004 1
gene 1 18 27 1.58897 0 36 1.58897 1
gene 1 19 26 -7.68356 0 37 -7.68356 1
gene 1 19 27 -5.38853 0 38 -5.38853 1
gene 1 20 26 -0.527968 0 39 -0.527968 1
gene 1 20 27 4.00788 0 40 4.00788 1
gene 1 21 26 1.25339 0 41 1.25339 1
gene 1 21 27 -5.51164 0 42 -5.51164 1
gene 1 22 26 4.3755 0 43 4.3755 1
gene 1 22 27 -1.84452 0 44 -1.84452 1
gene 1 23 26 0.782768 0 45 0.782768 1
gene 1 23 27 -8 0 46 -8 1
gene 1 24 26 -5.36242 0 47 -5.36242 1
gene 1 24 27 0.761459 0 48 0.761459 1
gene 1 25 26 0.109963 0 49 0.109963 1
gene 1 25 27 -5.67637 0 50 -5.67637 1
gene 1 26 27 5.54258 0 151 5.54258 1
gene 1 26 26 2.61389 1 181 2.61389 1
gene 1 27 27 6.14559 1 255 6.14559 1
gene 1 2 42 -1.59477 0 281 -1.59477 1
gene 1 42 26 -1.59895 0 282 -1.59895 1
gene 1 18 42 -6.87302 0 285 -6.87302 1
gene 1 16 42 0.71558 0 288 0.71558 1
gene 1 19 42 -1.36684 0 293 -1.36684 1
gene 1 9 42 0.454742 0 301 0.454742 1
gene 1 42 42 2.11716 1 302 2.11716 1
gene 1 4 42 -1.4028 0 319 -1.4028 1
gene 1 1 42 -0.729254 0 345 -0.729254 1
gene 1 23 42 0.970895 0 385 0.970895 1
gene 1 20 42 0.93277 0 431 0.93277 1
gene 1 7 42 -2.13359 0 601 -2.13359 1
gene 1 13 42 -4.44538 0 675 -4.44538 1
genomeend 25
