# Supplementary material for: Empirical assessment and comparison of neuro-evolutionary methods for the automatic off-line design of robot swarms
Source: Nat Commun. 2021 Jul 16;12:4345. doi: 10.1038/s41467-021-24642-3 (PMC8285396; doi:10.1038/s41467-021-24642-3)
Supplement: Supplementary file 10 — Source Data [file 41467_2021_24642_MOESM10_ESM.zip › SD1-source_code/Design/Foraging/NEAT-B-slp/champ_gen_4]

/* Organism #76 Fitness: 32.800000 Time: 0 */
genomestart 76
trait 1 0.710862 0.372616 1.000000 0.061230 1.000000 0.447470 1.000000 0.174239 
node 1 1 1 1
node 2 1 1 1
node 3 1 1 1
node 4 1 1 1
node 5 1 1 1
node 6 1 1 1
node 7 1 1 1
node 8 1 1 1
node 9 1 1 1
node 10 1 1 1
node 11 1 1 1
node 12 1 1 1
node 13 1 1 1
node 14 1 1 1
node 15 1 1 1
node 16 1 1 1
node 17 1 1 1
node 18 1 1 1
node 19 1 1 1
node 20 1 1 1
node 21 1 1 1
node 22 1 1 1
node 23 1 1 1
node 24 1 1 1
node 25 1 1 3
node 26 1 0 2
node 27 1 0 2
node 72 1 0 0
node 77 1 0 0
gene 1 1 26 -2.0001 0 1 -2.0001 1
gene 1 1 27 1.9375 0 2 1.9375 1
gene 1 2 26 2.40944 0 3 2.40944 1
gene 1 2 27 1.47767 0 4 1.47767 1
gene 1 3 26 0.192584 0 5 0.192584 0
gene 1 3 27 -5.12961 0 6 -5.12961 1
gene 1 4 26 8 0 7 8 1
gene 1 4 27 -1.89884 0 8 -1.89884 1
gene 1 5 26 -1.48961 0 9 -1.48961 1
gene 1 5 27 3.1779 0 10 3.1779 0
gene 1 6 26 4.90142 0 11 4.90142 1
gene 1 6 27 -3.28913 0 12 -3.28913 1
gene 1 7 26 4.25138 0 13 4.25138 1
gene 1 7 27 -6.35789 0 14 -6.35789 1
gene 1 8 26 0.553379 0 15 0.553379 1
gene 1 8 27 0.493794 0 16 0.493794 1
gene 1 9 26 -0.795989 0 17 -0.795989 1
gene 1 9 27 2.97134 0 18 2.97134 1
gene 1 10 26 0.506472 0 19 0.506472 1
gene 1 10 27 -0.00695904 0 20 -0.00695904 1
gene 1 11 26 1.64632 0 21 1.64632 1
gene 1 11 27 -2.727 0 22 -2.727 1
gene 1 12 26 -0.56974 0 23 -0.56974 1
gene 1 12 27 0.334309 0 24 0.334309 1
gene 1 13 26 -5.70117 0 25 -5.70117 1
gene 1 13 27 -0.281317 0 26 -0.281317 1
gene 1 14 26 -4.09913 0 27 -4.09913 1
gene 1 14 27 4.21109 0 28 4.21109 1
gene 1 15 26 4.3182 0 29 4.3182 1
gene 1 15 27 -7.78637 0 30 -7.78637 1
gene 1 16 26 1.43882 0 31 1.43882 1
gene 1 16 27 4.37619 0 32 4.37619 1
gene 1 17 26 -4.91946 0 33 -4.91946 1
gene 1 17 27 -3.58786 0 34 -3.58786 1
gene 1 18 26 5.43331 0 35 5.43331 1
gene 1 18 27 -6.35786 0 36 -6.35786 1
gene 1 19 26 -2.75669 0 37 -2.75669 1
gene 1 19 27 2.49385 0 38 2.49385 1
gene 1 20 26 -3.34537 0 39 -3.34537 1
gene 1 20 27 -0.356142 0 40 -0.356142 1
gene 1 21 26 2.01367 0 41 2.01367 1
gene 1 21 27 3.79507 0 42 3.79507 1
gene 1 22 26 -2.00182 0 43 -2.00182 1
gene 1 22 27 6.02144 0 44 6.02144 1
gene 1 23 26 -4.30829 0 45 -4.30829 1
gene 1 23 27 -4.73442 0 46 -4.73442 1
gene 1 24 26 -0.0505067 0 47 -0.0505067 1
gene 1 24 27 -0.48466 0 48 -0.48466 1
gene 1 25 26 -4.34435 0 49 -4.34435 1
gene 1 25 27 -8 0 50 -8 1
gene 1 26 27 1.2555 0 95 1.2555 1
gene 1 26 26 -3.84115 1 132 -3.84115 1
gene 1 27 26 -0.298729 1 166 -0.298729 1
gene 1 27 27 -0.10684 1 177 -0.10684 1
gene 1 3 72 7.58562 0 320 7.58562 1
gene 1 72 26 1.60343 0 321 1.60343 1
gene 1 6 72 0.944949 0 347 0.944949 1
gene 1 14 72 3.83826 0 359 3.83826 1
gene 1 5 77 1.03929 0 370 1.03929 1
gene 1 77 27 1.49542 0 371 1.49542 1
gene 1 11 72 1.75356 0 416 1.75356 1
gene 1 2 77 1.10331 0 436 1.10331 1
genomeend 76
