# Supplementary material for: Empirical assessment and comparison of neuro-evolutionary methods for the automatic off-line design of robot swarms
Source: Nat Commun. 2021 Jul 16;12:4345. doi: 10.1038/s41467-021-24642-3 (PMC8285396; doi:10.1038/s41467-021-24642-3)
Supplement: Supplementary file 10 — Source Data [file 41467_2021_24642_MOESM10_ESM.zip › SD1-source_code/Design/Foraging/NEAT-B-slp/champ_gen_9]

/* Organism #25 Fitness: 33.300000 Time: 0 */
genomestart 25
trait 1 0.243771 1.000000 1.000000 1.000000 0.471569 0.332908 0.312860 0.735676 
node 1 1 1 1
node 2 1 1 1
node 3 1 1 1
node 4 1 1 1
node 5 1 1 1
node 6 1 1 1
node 7 1 1 1
node 8 1 1 1
node 9 1 1 1
node 10 1 1 1
node 11 1 1 1
node 12 1 1 1
node 13 1 1 1
node 14 1 1 1
node 15 1 1 1
node 16 1 1 1
node 17 1 1 1
node 18 1 1 1
node 19 1 1 1
node 20 1 1 1
node 21 1 1 1
node 22 1 1 1
node 23 1 1 1
node 24 1 1 1
node 25 1 1 3
node 26 1 0 2
node 27 1 0 2
gene 1 1 26 -5.81619 0 1 -5.81619 1
gene 1 1 27 -7.25875 0 2 -7.25875 1
gene 1 2 26 0.531214 0 3 0.531214 1
gene 1 2 27 -2.40692 0 4 -2.40692 1
gene 1 3 26 7.49215 0 5 7.49215 1
gene 1 3 27 -7.78601 0 6 -7.78601 1
gene 1 4 26 2.20412 0 7 2.20412 1
gene 1 4 27 0.15899 0 8 0.15899 1
gene 1 5 26 -0.792803 0 9 -0.792803 1
gene 1 5 27 3.95459 0 10 3.95459 1
gene 1 6 26 1.49879 0 11 1.49879 1
gene 1 6 27 2.655 0 12 2.655 1
gene 1 7 26 -3.86836 0 13 -3.86836 1
gene 1 7 27 -2.15084 0 14 -2.15084 1
gene 1 8 26 2.78064 0 15 2.78064 1
gene 1 8 27 -2.99922 0 16 -2.99922 1
gene 1 9 26 -2.26856 0 17 -2.26856 1
gene 1 9 27 3.21641 0 18 3.21641 1
gene 1 10 26 2.38455 0 19 2.38455 1
gene 1 10 27 -2.00852 0 20 -2.00852 1
gene 1 11 26 -0.822966 0 21 -0.822966 1
gene 1 11 27 1.45298 0 22 1.45298 1
gene 1 12 26 0.927178 0 23 0.927178 1
gene 1 12 27 2.23538 0 24 2.23538 1
gene 1 13 26 -3.83867 0 25 -3.83867 1
gene 1 13 27 1.09716 0 26 1.09716 1
gene 1 14 26 -0.132017 0 27 -0.132017 1
gene 1 14 27 -0.477515 0 28 -0.477515 1
gene 1 15 26 3.6003 0 29 3.6003 1
gene 1 15 27 -5.58764 0 30 -5.58764 1
gene 1 16 26 -0.0168166 0 31 -0.0168166 1
gene 1 16 27 5.74054 0 32 5.74054 1
gene 1 17 26 4.32006 0 33 4.32006 1
gene 1 17 27 3.17732 0 34 3.17732 1
gene 1 18 26 -0.947348 0 35 -0.947348 1
gene 1 18 27 5.73773 0 36 5.73773 1
gene 1 19 26 -2.08061 0 37 -2.08061 1
gene 1 19 27 -2.14961 0 38 -2.14961 1
gene 1 20 26 1.16642 0 39 1.16642 1
gene 1 20 27 -3.69543 0 40 -3.69543 1
gene 1 21 26 5.04185 0 41 5.04185 1
gene 1 21 27 2.52235 0 42 2.52235 1
gene 1 22 26 3.59886 0 43 3.59886 1
gene 1 22 27 0.296179 0 44 0.296179 1
gene 1 23 26 -1.91516 0 45 -1.91516 1
gene 1 23 27 0.054012 0 46 0.054012 1
gene 1 24 26 -0.018106 0 47 -0.018106 1
gene 1 24 27 0.797789 0 48 0.797789 1
gene 1 25 26 1.54878 0 49 1.54878 1
gene 1 25 27 0.104773 0 50 0.104773 1
gene 1 26 27 4.85717 0 107 4.85717 1
gene 1 27 27 -0.771606 1 203 -0.771606 1
gene 1 26 26 4.08615 1 270 4.08615 1
genomeend 25
