# Supplementary material for: Empirical assessment and comparison of neuro-evolutionary methods for the automatic off-line design of robot swarms
Source: Nat Commun. 2021 Jul 16;12:4345. doi: 10.1038/s41467-021-24642-3 (PMC8285396; doi:10.1038/s41467-021-24642-3)
Supplement: Supplementary file 10 — Source Data [file 41467_2021_24642_MOESM10_ESM.zip › SD1-source_code/Design/Foraging/NEAT-B-slp/champ_gen_6]

/* Organism #17 Fitness: 35.650000 Time: 0 */
genomestart 17
trait 1 0.000000 1.000000 1.000000 1.000000 1.000000 0.888804 0.000000 0.764375 
node 1 1 1 1
node 2 1 1 1
node 3 1 1 1
node 4 1 1 1
node 5 1 1 1
node 6 1 1 1
node 7 1 1 1
node 8 1 1 1
node 9 1 1 1
node 10 1 1 1
node 11 1 1 1
node 12 1 1 1
node 13 1 1 1
node 14 1 1 1
node 15 1 1 1
node 16 1 1 1
node 17 1 1 1
node 18 1 1 1
node 19 1 1 1
node 20 1 1 1
node 21 1 1 1
node 22 1 1 1
node 23 1 1 1
node 24 1 1 1
node 25 1 1 3
node 26 1 0 2
node 27 1 0 2
gene 1 1 26 -3.42332 0 1 -3.42332 1
gene 1 1 27 0.607641 0 2 0.607641 1
gene 1 2 26 2.7963 0 3 2.7963 1
gene 1 2 27 2.37256 0 4 2.37256 1
gene 1 3 26 -0.0870922 0 5 -0.0870922 1
gene 1 3 27 -4.25809 0 6 -4.25809 1
gene 1 4 26 5.15481 0 7 5.15481 1
gene 1 4 27 4.62658 0 8 4.62658 1
gene 1 5 26 -1.52394 0 9 -1.52394 1
gene 1 5 27 -1.11461 0 10 -1.11461 1
gene 1 6 26 -0.787092 0 11 -0.787092 1
gene 1 6 27 -7.30084 0 12 -7.30084 1
gene 1 7 26 -6.56859 0 13 -6.56859 1
gene 1 7 27 -1.66842 0 14 -1.66842 1
gene 1 8 26 0.769071 0 15 0.769071 1
gene 1 8 27 -3.2343 0 16 -3.2343 1
gene 1 9 26 0.309711 0 17 0.309711 1
gene 1 9 27 0.149329 0 18 0.149329 1
gene 1 10 26 5.28538 0 19 5.28538 1
gene 1 10 27 1.79294 0 20 1.79294 1
gene 1 11 26 -0.245408 0 21 -0.245408 1
gene 1 11 27 -0.0729026 0 22 -0.0729026 1
gene 1 12 26 -0.63979 0 23 -0.63979 1
gene 1 12 27 5.74684 0 24 5.74684 1
gene 1 13 26 0.712828 0 25 0.712828 1
gene 1 13 27 -4.45509 0 26 -4.45509 1
gene 1 14 26 -6.17393 0 27 -6.17393 1
gene 1 14 27 -2.57232 0 28 -2.57232 1
gene 1 15 26 1.01074 0 29 1.01074 1
gene 1 15 27 0.367717 0 30 0.367717 1
gene 1 16 26 0.0901782 0 31 0.0901782 1
gene 1 16 27 0.198859 0 32 0.198859 1
gene 1 17 26 -1.60719 0 33 -1.60719 1
gene 1 17 27 6.84801 0 34 6.84801 1
gene 1 18 26 4.44969 0 35 4.44969 1
gene 1 18 27 1.39235 0 36 1.39235 1
gene 1 19 26 3.12592 0 37 3.12592 1
gene 1 19 27 -2.34615 0 38 -2.34615 1
gene 1 20 26 3.94245 0 39 3.94245 1
gene 1 20 27 2.20614 0 40 2.20614 1
gene 1 21 26 0.805613 0 41 0.805613 1
gene 1 21 27 2.86485 0 42 2.86485 1
gene 1 22 26 7.77881 0 43 7.77881 1
gene 1 22 27 0.897416 0 44 0.897416 1
gene 1 23 26 -1.43092 0 45 -1.43092 1
gene 1 23 27 -0.54115 0 46 -0.54115 1
gene 1 24 26 2.30099 0 47 2.30099 1
gene 1 24 27 -0.771194 0 48 -0.771194 1
gene 1 25 26 1.02943 0 49 1.02943 1
gene 1 25 27 2.55786 0 50 2.55786 1
gene 1 26 27 7.2846 0 97 7.2846 1
gene 1 27 27 3.65476 1 231 3.65476 1
gene 1 26 26 -2.00671 1 252 -2.00671 1
genomeend 17
