# Supplementary material for: Empirical assessment and comparison of neuro-evolutionary methods for the automatic off-line design of robot swarms
Source: Nat Commun. 2021 Jul 16;12:4345. doi: 10.1038/s41467-021-24642-3 (PMC8285396; doi:10.1038/s41467-021-24642-3)
Supplement: Supplementary file 10 — Source Data [file 41467_2021_24642_MOESM10_ESM.zip › SD1-source_code/Design/Foraging/NEAT-B-slp/champ_gen_7]

/* Organism #47 Fitness: 37.700000 Time: 0 */
genomestart 47
trait 1 1.000000 0.596537 0.625647 0.124531 0.847103 1.000000 0.874206 0.188276 
node 1 1 1 1
node 2 1 1 1
node 3 1 1 1
node 4 1 1 1
node 5 1 1 1
node 6 1 1 1
node 7 1 1 1
node 8 1 1 1
node 9 1 1 1
node 10 1 1 1
node 11 1 1 1
node 12 1 1 1
node 13 1 1 1
node 14 1 1 1
node 15 1 1 1
node 16 1 1 1
node 17 1 1 1
node 18 1 1 1
node 19 1 1 1
node 20 1 1 1
node 21 1 1 1
node 22 1 1 1
node 23 1 1 1
node 24 1 1 1
node 25 1 1 3
node 26 1 0 2
node 27 1 0 2
gene 1 1 26 -2.60132 0 1 -2.60132 1
gene 1 1 27 8 0 2 8 1
gene 1 2 26 -1.6953 0 3 -1.6953 1
gene 1 2 27 0.992574 0 4 0.992574 1
gene 1 3 26 -0.367528 0 5 -0.367528 1
gene 1 3 27 -4.15949 0 6 -4.15949 1
gene 1 4 26 2.89118 0 7 2.89118 1
gene 1 4 27 2.2908 0 8 2.2908 1
gene 1 5 26 7.31128 0 9 7.31128 1
gene 1 5 27 -1.96653 0 10 -1.96653 1
gene 1 6 26 7.0767 0 11 7.0767 1
gene 1 6 27 -0.0959067 0 12 -0.0959067 1
gene 1 7 26 7.49409 0 13 7.49409 1
gene 1 7 27 -1.57042 0 14 -1.57042 1
gene 1 8 26 -8 0 15 -8 1
gene 1 8 27 -7.33431 0 16 -7.33431 1
gene 1 9 26 -0.212457 0 17 -0.212457 1
gene 1 9 27 -1.95072 0 18 -1.95072 1
gene 1 10 26 3.58764 0 19 3.58764 1
gene 1 10 27 -2.14283 0 20 -2.14283 1
gene 1 11 26 -7.22094 0 21 -7.22094 1
gene 1 11 27 -0.812847 0 22 -0.812847 1
gene 1 12 26 -6.59733 0 23 -6.59733 1
gene 1 12 27 -1.46201 0 24 -1.46201 1
gene 1 13 26 -1.954 0 25 -1.954 1
gene 1 13 27 -3.07218 0 26 -3.07218 1
gene 1 14 26 2.01252 0 27 2.01252 1
gene 1 14 27 6.81724 0 28 6.81724 1
gene 1 15 26 -6.03587 0 29 -6.03587 1
gene 1 15 27 -4.14881 0 30 -4.14881 1
gene 1 16 26 -0.661918 0 31 -0.661918 1
gene 1 16 27 0.251039 0 32 0.251039 1
gene 1 17 26 -3.66649 0 33 -3.66649 1
gene 1 17 27 6.97366 0 34 6.97366 1
gene 1 18 26 1.88595 0 35 1.88595 1
gene 1 18 27 -4.81424 0 36 -4.81424 1
gene 1 19 26 -4.19303 0 37 -4.19303 1
gene 1 19 27 -5.52295 0 38 -5.52295 1
gene 1 20 26 -0.689753 0 39 -0.689753 1
gene 1 20 27 0.413685 0 40 0.413685 1
gene 1 21 26 2.29595 0 41 2.29595 1
gene 1 21 27 -0.0804787 0 42 -0.0804787 1
gene 1 22 26 -1.2931 0 43 -1.2931 1
gene 1 22 27 0.675206 0 44 0.675206 1
gene 1 23 26 -2.674 0 45 -2.674 1
gene 1 23 27 -5.9972 0 46 -5.9972 1
gene 1 24 26 1.68446 0 47 1.68446 1
gene 1 24 27 0.023666 0 48 0.023666 1
gene 1 25 26 1.83149 0 49 1.83149 1
gene 1 25 27 -1.75469 0 50 -1.75469 1
gene 1 27 26 -1.49113 0 233 -1.49113 1
gene 1 27 27 -0.143156 1 353 -0.143156 1
gene 1 26 26 -1.45221 1 421 -1.45221 1
genomeend 47
