# Supplementary material for: Empirical assessment and comparison of neuro-evolutionary methods for the automatic off-line design of robot swarms
Source: Nat Commun. 2021 Jul 16;12:4345. doi: 10.1038/s41467-021-24642-3 (PMC8285396; doi:10.1038/s41467-021-24642-3)
Supplement: Supplementary file 10 — Source Data [file 41467_2021_24642_MOESM10_ESM.zip › SD1-source_code/Design/Foraging/EvoStick/champ_gen_2]

/* Organism #2 Fitness: 58.900000 Time: 0 */
genomestart 2
trait 1 0.000000 0.000000 0.681248 1.000000 0.755363 0.000000 0.000000 0.653047 
node 1 1 1 1
node 2 1 1 1
node 3 1 1 1
node 4 1 1 1
node 5 1 1 1
node 6 1 1 1
node 7 1 1 1
node 8 1 1 1
node 9 1 1 1
node 10 1 1 1
node 11 1 1 1
node 12 1 1 1
node 13 1 1 1
node 14 1 1 1
node 15 1 1 1
node 16 1 1 1
node 17 1 1 1
node 18 1 1 1
node 19 1 1 1
node 20 1 1 1
node 21 1 1 1
node 22 1 1 1
node 23 1 1 1
node 24 1 1 1
node 25 1 1 3
node 26 1 0 2
node 27 1 0 2
gene 1 1 26 -4.66625 0 1 -4.66625 1
gene 1 1 27 -1.07924 0 2 -1.07924 1
gene 1 2 26 -0.258526 0 3 -0.258526 1
gene 1 2 27 -1.49562 0 4 -1.49562 1
gene 1 3 26 3.82102 0 5 3.82102 1
gene 1 3 27 -1.76368 0 6 -1.76368 1
gene 1 4 26 -0.0423727 0 7 -0.0423727 1
gene 1 4 27 -1.97785 0 8 -1.97785 1
gene 1 5 26 1.88376 0 9 1.88376 1
gene 1 5 27 -2.15819 0 10 -2.15819 1
gene 1 6 26 0.168544 0 11 0.168544 1
gene 1 6 27 0.605321 0 12 0.605321 1
gene 1 7 26 -2.2977 0 13 -2.2977 1
gene 1 7 27 -2.68784 0 14 -2.68784 1
gene 1 8 26 -3.34621 0 15 -3.34621 1
gene 1 8 27 1.31094 0 16 1.31094 1
gene 1 9 26 0.063555 0 17 0.063555 1
gene 1 9 27 -0.223039 0 18 -0.223039 1
gene 1 10 26 1.93362 0 19 1.93362 1
gene 1 10 27 0.938644 0 20 0.938644 1
gene 1 11 26 1.46491 0 21 1.46491 1
gene 1 11 27 -0.653625 0 22 -0.653625 1
gene 1 12 26 0.785087 0 23 0.785087 1
gene 1 12 27 -0.581369 0 24 -0.581369 1
gene 1 13 26 0.318817 0 25 0.318817 1
gene 1 13 27 0.251215 0 26 0.251215 1
gene 1 14 26 0.783136 0 27 0.783136 1
gene 1 14 27 1.43858 0 28 1.43858 1
gene 1 15 26 0.570576 0 29 0.570576 1
gene 1 15 27 -0.454779 0 30 -0.454779 1
gene 1 16 26 3.07247 0 31 3.07247 1
gene 1 16 27 0.253339 0 32 0.253339 1
gene 1 17 26 -0.345324 0 33 -0.345324 1
gene 1 17 27 1.52659 0 34 1.52659 1
gene 1 18 26 -0.0976945 0 35 -0.0976945 1
gene 1 18 27 3.14156 0 36 3.14156 1
gene 1 19 26 2.45742 0 37 2.45742 1
gene 1 19 27 0.0169863 0 38 0.0169863 1
gene 1 20 26 1.82746 0 39 1.82746 1
gene 1 20 27 -1.3948 0 40 -1.3948 1
gene 1 21 26 1.25347 0 41 1.25347 1
gene 1 21 27 0.214609 0 42 0.214609 1
gene 1 22 26 0.895559 0 43 0.895559 1
gene 1 22 27 1.0148 0 44 1.0148 1
gene 1 23 26 -0.223662 0 45 -0.223662 1
gene 1 23 27 0.0935172 0 46 0.0935172 1
gene 1 24 26 0.544467 0 47 0.544467 1
gene 1 24 27 -0.145136 0 48 -0.145136 1
gene 1 25 26 -1.20242 0 49 -1.20242 1
gene 1 25 27 2.10252 0 50 2.10252 1
genomeend 2
