# Supplementary material for: Empirical assessment and comparison of neuro-evolutionary methods for the automatic off-line design of robot swarms
Source: Nat Commun. 2021 Jul 16;12:4345. doi: 10.1038/s41467-021-24642-3 (PMC8285396; doi:10.1038/s41467-021-24642-3)
Supplement: Supplementary file 10 — Source Data [file 41467_2021_24642_MOESM10_ESM.zip › SD1-source_code/Design/Foraging/EvoStick/champ_gen_5]

/* Organism #0 Fitness: 55.600000 Time: 0 */
genomestart 0
trait 1 0.000000 0.019136 0.000000 0.972105 1.000000 0.129341 0.818966 0.382446 
node 1 1 1 1
node 2 1 1 1
node 3 1 1 1
node 4 1 1 1
node 5 1 1 1
node 6 1 1 1
node 7 1 1 1
node 8 1 1 1
node 9 1 1 1
node 10 1 1 1
node 11 1 1 1
node 12 1 1 1
node 13 1 1 1
node 14 1 1 1
node 15 1 1 1
node 16 1 1 1
node 17 1 1 1
node 18 1 1 1
node 19 1 1 1
node 20 1 1 1
node 21 1 1 1
node 22 1 1 1
node 23 1 1 1
node 24 1 1 1
node 25 1 1 3
node 26 1 0 2
node 27 1 0 2
gene 1 1 26 1.74451 0 1 1.74451 1
gene 1 1 27 -3.88739 0 2 -3.88739 1
gene 1 2 26 -1.04527 0 3 -1.04527 1
gene 1 2 27 -1.89371 0 4 -1.89371 1
gene 1 3 26 5 0 5 5 1
gene 1 3 27 -3.17281 0 6 -3.17281 1
gene 1 4 26 3.60192 0 7 3.60192 1
gene 1 4 27 -0.424293 0 8 -0.424293 1
gene 1 5 26 4.86384 0 9 4.86384 1
gene 1 5 27 4.19042 0 10 4.19042 1
gene 1 6 26 -0.514853 0 11 -0.514853 1
gene 1 6 27 1.40156 0 12 1.40156 1
gene 1 7 26 2.00525 0 13 2.00525 1
gene 1 7 27 3.09069 0 14 3.09069 1
gene 1 8 26 -0.778534 0 15 -0.778534 1
gene 1 8 27 -4.54384 0 16 -4.54384 1
gene 1 9 26 -0.405423 0 17 -0.405423 1
gene 1 9 27 -2.56414 0 18 -2.56414 1
gene 1 10 26 -4.40123 0 19 -4.40123 1
gene 1 10 27 1.35174 0 20 1.35174 1
gene 1 11 26 0.404047 0 21 0.404047 1
gene 1 11 27 -4.06727 0 22 -4.06727 1
gene 1 12 26 -1.6364 0 23 -1.6364 1
gene 1 12 27 0.340691 0 24 0.340691 1
gene 1 13 26 -1.93816 0 25 -1.93816 1
gene 1 13 27 1.99678 0 26 1.99678 1
gene 1 14 26 4.04837 0 27 4.04837 1
gene 1 14 27 -3.24485 0 28 -3.24485 1
gene 1 15 26 3.88417 0 29 3.88417 1
gene 1 15 27 -2.17719 0 30 -2.17719 1
gene 1 16 26 3.33681 0 31 3.33681 1
gene 1 16 27 3.44862 0 32 3.44862 1
gene 1 17 26 3.38123 0 33 3.38123 1
gene 1 17 27 -0.311029 0 34 -0.311029 1
gene 1 18 26 -0.136791 0 35 -0.136791 1
gene 1 18 27 -3.82403 0 36 -3.82403 1
gene 1 19 26 5 0 37 5 1
gene 1 19 27 -1.19247 0 38 -1.19247 1
gene 1 20 26 -1.06259 0 39 -1.06259 1
gene 1 20 27 2.57626 0 40 2.57626 1
gene 1 21 26 -1.00395 0 41 -1.00395 1
gene 1 21 27 -0.288933 0 42 -0.288933 1
gene 1 22 26 0.441374 0 43 0.441374 1
gene 1 22 27 -0.947895 0 44 -0.947895 1
gene 1 23 26 -0.654596 0 45 -0.654596 1
gene 1 23 27 -0.730843 0 46 -0.730843 1
gene 1 24 26 0.811144 0 47 0.811144 1
gene 1 24 27 0.476444 0 48 0.476444 1
gene 1 25 26 -0.336812 0 49 -0.336812 1
gene 1 25 27 5 0 50 5 1
genomeend 0
