# Supplementary material for: Empirical assessment and comparison of neuro-evolutionary methods for the automatic off-line design of robot swarms
Source: Nat Commun. 2021 Jul 16;12:4345. doi: 10.1038/s41467-021-24642-3 (PMC8285396; doi:10.1038/s41467-021-24642-3)
Supplement: Supplementary file 10 — Source Data [file 41467_2021_24642_MOESM10_ESM.zip › SD1-source_code/Design/Foraging/EvoStick/champ_gen_1]

/* Organism #10 Fitness: 59.350000 Time: 0 */
genomestart 10
trait 1 0.036295 0.000000 0.000000 0.000000 0.000000 0.000000 0.000000 0.000000 
node 1 1 1 1
node 2 1 1 1
node 3 1 1 1
node 4 1 1 1
node 5 1 1 1
node 6 1 1 1
node 7 1 1 1
node 8 1 1 1
node 9 1 1 1
node 10 1 1 1
node 11 1 1 1
node 12 1 1 1
node 13 1 1 1
node 14 1 1 1
node 15 1 1 1
node 16 1 1 1
node 17 1 1 1
node 18 1 1 1
node 19 1 1 1
node 20 1 1 1
node 21 1 1 1
node 22 1 1 1
node 23 1 1 1
node 24 1 1 1
node 25 1 1 3
node 26 1 0 2
node 27 1 0 2
gene 1 1 26 -1.65218 0 1 -1.65218 1
gene 1 1 27 4.29256 0 2 4.29256 1
gene 1 2 26 -2.47322 0 3 -2.47322 1
gene 1 2 27 -1.33321 0 4 -1.33321 1
gene 1 3 26 -0.482378 0 5 -0.482378 1
gene 1 3 27 2.45547 0 6 2.45547 1
gene 1 4 26 0.671379 0 7 0.671379 1
gene 1 4 27 -1.12966 0 8 -1.12966 1
gene 1 5 26 3.89654 0 9 3.89654 1
gene 1 5 27 0.978194 0 10 0.978194 1
gene 1 6 26 4.59987 0 11 4.59987 1
gene 1 6 27 -1.59418 0 12 -1.59418 1
gene 1 7 26 -0.809153 0 13 -0.809153 1
gene 1 7 27 0.453004 0 14 0.453004 1
gene 1 8 26 -3.01711 0 15 -3.01711 1
gene 1 8 27 -1.01208 0 16 -1.01208 1
gene 1 9 26 -0.294323 0 17 -0.294323 1
gene 1 9 27 1.12803 0 18 1.12803 1
gene 1 10 26 1.26819 0 19 1.26819 1
gene 1 10 27 -0.392902 0 20 -0.392902 1
gene 1 11 26 -2.14528 0 21 -2.14528 1
gene 1 11 27 -2.95155 0 22 -2.95155 1
gene 1 12 26 -1.66049 0 23 -1.66049 1
gene 1 12 27 2.69054 0 24 2.69054 1
gene 1 13 26 -3.7414 0 25 -3.7414 1
gene 1 13 27 -2.11244 0 26 -2.11244 1
gene 1 14 26 2.39445 0 27 2.39445 1
gene 1 14 27 1.71692 0 28 1.71692 1
gene 1 15 26 -1.15995 0 29 -1.15995 1
gene 1 15 27 -0.38142 0 30 -0.38142 1
gene 1 16 26 -0.23842 0 31 -0.23842 1
gene 1 16 27 -0.296642 0 32 -0.296642 1
gene 1 17 26 -1.05844 0 33 -1.05844 1
gene 1 17 27 0.777714 0 34 0.777714 1
gene 1 18 26 -0.0146353 0 35 -0.0146353 1
gene 1 18 27 -2.15241 0 36 -2.15241 1
gene 1 19 26 -1.50705 0 37 -1.50705 1
gene 1 19 27 -3.69865 0 38 -3.69865 1
gene 1 20 26 -2.67313 0 39 -2.67313 1
gene 1 20 27 -0.5454 0 40 -0.5454 1
gene 1 21 26 -0.865588 0 41 -0.865588 1
gene 1 21 27 -0.387791 0 42 -0.387791 1
gene 1 22 26 0.437746 0 43 0.437746 1
gene 1 22 27 0.830914 0 44 0.830914 1
gene 1 23 26 0.920568 0 45 0.920568 1
gene 1 23 27 0.630995 0 46 0.630995 1
gene 1 24 26 -0.0151543 0 47 -0.0151543 1
gene 1 24 27 -0.80568 0 48 -0.80568 1
gene 1 25 26 0.978091 0 49 0.978091 1
gene 1 25 27 -1.4925 0 50 -1.4925 1
genomeend 10
