# Supplementary material for: Empirical assessment and comparison of neuro-evolutionary methods for the automatic off-line design of robot swarms
Source: Nat Commun. 2021 Jul 16;12:4345. doi: 10.1038/s41467-021-24642-3 (PMC8285396; doi:10.1038/s41467-021-24642-3)
Supplement: Supplementary file 10 — Source Data [file 41467_2021_24642_MOESM10_ESM.zip › SD1-source_code/Design/Foraging/EvoStick/champ_gen_8]

/* Organism #0 Fitness: 57.050000 Time: 0 */
genomestart 0
trait 1 0.100000 0.000000 0.000000 0.000000 0.000000 0.000000 0.000000 0.000000 
node 1 1 1 1
node 2 1 1 1
node 3 1 1 1
node 4 1 1 1
node 5 1 1 1
node 6 1 1 1
node 7 1 1 1
node 8 1 1 1
node 9 1 1 1
node 10 1 1 1
node 11 1 1 1
node 12 1 1 1
node 13 1 1 1
node 14 1 1 1
node 15 1 1 1
node 16 1 1 1
node 17 1 1 1
node 18 1 1 1
node 19 1 1 1
node 20 1 1 1
node 21 1 1 1
node 22 1 1 1
node 23 1 1 1
node 24 1 1 1
node 25 1 1 3
node 26 1 0 2
node 27 1 0 2
gene 1 1 26 -3.87643 0 1 -3.87643 1
gene 1 1 27 -0.23313 0 2 -0.23313 1
gene 1 2 26 0.131172 0 3 0.131172 1
gene 1 2 27 0.779629 0 4 0.779629 1
gene 1 3 26 -1.21789 0 5 -1.21789 1
gene 1 3 27 1.21921 0 6 1.21921 1
gene 1 4 26 5 0 7 5 1
gene 1 4 27 1.16738 0 8 1.16738 1
gene 1 5 26 5 0 9 5 1
gene 1 5 27 -0.484053 0 10 -0.484053 1
gene 1 6 26 0.919139 0 11 0.919139 1
gene 1 6 27 0.30988 0 12 0.30988 1
gene 1 7 26 0.703677 0 13 0.703677 1
gene 1 7 27 2.63797 0 14 2.63797 1
gene 1 8 26 0.5947 0 15 0.5947 1
gene 1 8 27 -2.42874 0 16 -2.42874 1
gene 1 9 26 -3.72389 0 17 -3.72389 1
gene 1 9 27 2.59712 0 18 2.59712 1
gene 1 10 26 3.10717 0 19 3.10717 1
gene 1 10 27 -2.34158 0 20 -2.34158 1
gene 1 11 26 -2.21095 0 21 -2.21095 1
gene 1 11 27 1.38508 0 22 1.38508 1
gene 1 12 26 -0.775546 0 23 -0.775546 1
gene 1 12 27 -0.185101 0 24 -0.185101 1
gene 1 13 26 -2.38264 0 25 -2.38264 1
gene 1 13 27 -1.15397 0 26 -1.15397 1
gene 1 14 26 -0.847072 0 27 -0.847072 1
gene 1 14 27 2.38543 0 28 2.38543 1
gene 1 15 26 -1.19298 0 29 -1.19298 1
gene 1 15 27 -1.03644 0 30 -1.03644 1
gene 1 16 26 4.73205 0 31 4.73205 1
gene 1 16 27 -2.13641 0 32 -2.13641 1
gene 1 17 26 -3.53363 0 33 -3.53363 1
gene 1 17 27 0.102207 0 34 0.102207 1
gene 1 18 26 -0.504364 0 35 -0.504364 1
gene 1 18 27 -3.08384 0 36 -3.08384 1
gene 1 19 26 0.58503 0 37 0.58503 1
gene 1 19 27 -3.3275 0 38 -3.3275 1
gene 1 20 26 -2.64734 0 39 -2.64734 1
gene 1 20 27 -1.78397 0 40 -1.78397 1
gene 1 21 26 -1.87273 0 41 -1.87273 1
gene 1 21 27 -1.63941 0 42 -1.63941 1
gene 1 22 26 -0.258929 0 43 -0.258929 1
gene 1 22 27 1.17457 0 44 1.17457 1
gene 1 23 26 -0.83109 0 45 -0.83109 1
gene 1 23 27 0.243506 0 46 0.243506 1
gene 1 24 26 0.726026 0 47 0.726026 1
gene 1 24 27 -1.40503 0 48 -1.40503 1
gene 1 25 26 0.507294 0 49 0.507294 1
gene 1 25 27 -1.74626 0 50 -1.74626 1
genomeend 0
