# Supplementary material for: Empirical assessment and comparison of neuro-evolutionary methods for the automatic off-line design of robot swarms
Source: Nat Commun. 2021 Jul 16;12:4345. doi: 10.1038/s41467-021-24642-3 (PMC8285396; doi:10.1038/s41467-021-24642-3)
Supplement: Supplementary file 10 — Source Data [file 41467_2021_24642_MOESM10_ESM.zip › SD1-source_code/Design/Foraging/EvoStick/champ_gen_3]

/* Organism #2 Fitness: 56.750000 Time: 0 */
genomestart 2
trait 1 0.572622 0.000000 0.000000 0.546758 0.000000 0.729469 0.000000 0.000000 
node 1 1 1 1
node 2 1 1 1
node 3 1 1 1
node 4 1 1 1
node 5 1 1 1
node 6 1 1 1
node 7 1 1 1
node 8 1 1 1
node 9 1 1 1
node 10 1 1 1
node 11 1 1 1
node 12 1 1 1
node 13 1 1 1
node 14 1 1 1
node 15 1 1 1
node 16 1 1 1
node 17 1 1 1
node 18 1 1 1
node 19 1 1 1
node 20 1 1 1
node 21 1 1 1
node 22 1 1 1
node 23 1 1 1
node 24 1 1 1
node 25 1 1 3
node 26 1 0 2
node 27 1 0 2
gene 1 1 26 -1.01893 0 1 -1.01893 1
gene 1 1 27 0.0327921 0 2 0.0327921 1
gene 1 2 26 -4.62209 0 3 -4.62209 1
gene 1 2 27 -1.12837 0 4 -1.12837 1
gene 1 3 26 2.67072 0 5 2.67072 1
gene 1 3 27 -3.10579 0 6 -3.10579 1
gene 1 4 26 1.50594 0 7 1.50594 1
gene 1 4 27 2.41983 0 8 2.41983 1
gene 1 5 26 1.19152 0 9 1.19152 1
gene 1 5 27 0.439675 0 10 0.439675 1
gene 1 6 26 1.71757 0 11 1.71757 1
gene 1 6 27 0.32078 0 12 0.32078 1
gene 1 7 26 -1.68295 0 13 -1.68295 1
gene 1 7 27 3.29474 0 14 3.29474 1
gene 1 8 26 -4.42007 0 15 -4.42007 1
gene 1 8 27 -1.84696 0 16 -1.84696 1
gene 1 9 26 2.97586 0 17 2.97586 1
gene 1 9 27 -0.546614 0 18 -0.546614 1
gene 1 10 26 0.998195 0 19 0.998195 1
gene 1 10 27 2.18123 0 20 2.18123 1
gene 1 11 26 0.549352 0 21 0.549352 1
gene 1 11 27 3.79796 0 22 3.79796 1
gene 1 12 26 1.26955 0 23 1.26955 1
gene 1 12 27 -1.90111 0 24 -1.90111 1
gene 1 13 26 -1.25047 0 25 -1.25047 1
gene 1 13 27 0.592273 0 26 0.592273 1
gene 1 14 26 1.78311 0 27 1.78311 1
gene 1 14 27 0.992617 0 28 0.992617 1
gene 1 15 26 -2.18322 0 29 -2.18322 1
gene 1 15 27 0.335123 0 30 0.335123 1
gene 1 16 26 0.475025 0 31 0.475025 1
gene 1 16 27 1.47161 0 32 1.47161 1
gene 1 17 26 0.709779 0 33 0.709779 1
gene 1 17 27 2.30152 0 34 2.30152 1
gene 1 18 26 -0.00314459 0 35 -0.00314459 1
gene 1 18 27 1.77135 0 36 1.77135 1
gene 1 19 26 1.59597 0 37 1.59597 1
gene 1 19 27 2.38252 0 38 2.38252 1
gene 1 20 26 2.82032 0 39 2.82032 1
gene 1 20 27 -0.822981 0 40 -0.822981 1
gene 1 21 26 0.0522053 0 41 0.0522053 1
gene 1 21 27 1.19294 0 42 1.19294 1
gene 1 22 26 0.0369588 0 43 0.0369588 1
gene 1 22 27 -0.415095 0 44 -0.415095 1
gene 1 23 26 0.75217 0 45 0.75217 1
gene 1 23 27 -0.351312 0 46 -0.351312 1
gene 1 24 26 -0.352215 0 47 -0.352215 1
gene 1 24 27 -0.45245 0 48 -0.45245 1
gene 1 25 26 -1.02392 0 49 -1.02392 1
gene 1 25 27 1.65725 0 50 1.65725 1
genomeend 2
