# Supplementary material for: Empirical assessment and comparison of neuro-evolutionary methods for the automatic off-line design of robot swarms
Source: Nat Commun. 2021 Jul 16;12:4345. doi: 10.1038/s41467-021-24642-3 (PMC8285396; doi:10.1038/s41467-021-24642-3)
Supplement: Supplementary file 10 — Source Data [file 41467_2021_24642_MOESM10_ESM.zip › SD1-source_code/Design/Foraging/EvoStick/champ_gen_0]

/* Organism #2 Fitness: 59.450000 Time: 0 */
genomestart 2
trait 1 0.215907 0.000000 0.251481 0.528769 0.000000 0.949838 0.000000 0.000000 
node 1 1 1 1
node 2 1 1 1
node 3 1 1 1
node 4 1 1 1
node 5 1 1 1
node 6 1 1 1
node 7 1 1 1
node 8 1 1 1
node 9 1 1 1
node 10 1 1 1
node 11 1 1 1
node 12 1 1 1
node 13 1 1 1
node 14 1 1 1
node 15 1 1 1
node 16 1 1 1
node 17 1 1 1
node 18 1 1 1
node 19 1 1 1
node 20 1 1 1
node 21 1 1 1
node 22 1 1 1
node 23 1 1 1
node 24 1 1 1
node 25 1 1 3
node 26 1 0 2
node 27 1 0 2
gene 1 1 26 0.0254368 0 1 0.0254368 1
gene 1 1 27 -4.24427 0 2 -4.24427 1
gene 1 2 26 -1.09634 0 3 -1.09634 1
gene 1 2 27 -1.32 0 4 -1.32 1
gene 1 3 26 -1.4326 0 5 -1.4326 1
gene 1 3 27 1.48841 0 6 1.48841 1
gene 1 4 26 -5 0 7 -5 1
gene 1 4 27 5 0 8 5 1
gene 1 5 26 -0.00174453 0 9 -0.00174453 1
gene 1 5 27 3.79395 0 10 3.79395 1
gene 1 6 26 -3.74364 0 11 -3.74364 1
gene 1 6 27 -0.0668119 0 12 -0.0668119 1
gene 1 7 26 0.648578 0 13 0.648578 1
gene 1 7 27 -1.21397 0 14 -1.21397 1
gene 1 8 26 -4.69767 0 15 -4.69767 1
gene 1 8 27 -1.47878 0 16 -1.47878 1
gene 1 9 26 0.0265691 0 17 0.0265691 1
gene 1 9 27 -2.24509 0 18 -2.24509 1
gene 1 10 26 0.475128 0 19 0.475128 1
gene 1 10 27 0.771525 0 20 0.771525 1
gene 1 11 26 0.641094 0 21 0.641094 1
gene 1 11 27 -0.248354 0 22 -0.248354 1
gene 1 12 26 -3.95027 0 23 -3.95027 1
gene 1 12 27 -5 0 24 -5 1
gene 1 13 26 1.70379 0 25 1.70379 1
gene 1 13 27 -2.59513 0 26 -2.59513 1
gene 1 14 26 -0.0113517 0 27 -0.0113517 1
gene 1 14 27 -3.58869 0 28 -3.58869 1
gene 1 15 26 -3.40367 0 29 -3.40367 1
gene 1 15 27 -0.118126 0 30 -0.118126 1
gene 1 16 26 -0.19331 0 31 -0.19331 1
gene 1 16 27 -1.27713 0 32 -1.27713 1
gene 1 17 26 -3.10607 0 33 -3.10607 1
gene 1 17 27 0.547961 0 34 0.547961 1
gene 1 18 26 -1.05189 0 35 -1.05189 1
gene 1 18 27 -2.64214 0 36 -2.64214 1
gene 1 19 26 -1.25079 0 37 -1.25079 1
gene 1 19 27 -0.452247 0 38 -0.452247 1
gene 1 20 26 2.8814 0 39 2.8814 1
gene 1 20 27 -5 0 40 -5 1
gene 1 21 26 -3.9587 0 41 -3.9587 1
gene 1 21 27 1.06008 0 42 1.06008 1
gene 1 22 26 -0.428227 0 43 -0.428227 1
gene 1 22 27 1.00277 0 44 1.00277 1
gene 1 23 26 3.85663 0 45 3.85663 1
gene 1 23 27 0.961061 0 46 0.961061 1
gene 1 24 26 -1.55188 0 47 -1.55188 1
gene 1 24 27 0.646469 0 48 0.646469 1
gene 1 25 26 -3.80403 0 49 -3.80403 1
gene 1 25 27 2.21474 0 50 2.21474 1
genomeend 2
