# Supplementary material for: Empirical assessment and comparison of neuro-evolutionary methods for the automatic off-line design of robot swarms
Source: Nat Commun. 2021 Jul 16;12:4345. doi: 10.1038/s41467-021-24642-3 (PMC8285396; doi:10.1038/s41467-021-24642-3)
Supplement: Supplementary file 10 — Source Data [file 41467_2021_24642_MOESM10_ESM.zip › SD1-source_code/Design/Foraging/EvoStick/champ_gen_4]

/* Organism #0 Fitness: 60.150000 Time: 0 */
genomestart 0
trait 1 0.211288 0.623818 0.575077 0.000000 0.794008 0.000000 0.000000 0.305270 
node 1 1 1 1
node 2 1 1 1
node 3 1 1 1
node 4 1 1 1
node 5 1 1 1
node 6 1 1 1
node 7 1 1 1
node 8 1 1 1
node 9 1 1 1
node 10 1 1 1
node 11 1 1 1
node 12 1 1 1
node 13 1 1 1
node 14 1 1 1
node 15 1 1 1
node 16 1 1 1
node 17 1 1 1
node 18 1 1 1
node 19 1 1 1
node 20 1 1 1
node 21 1 1 1
node 22 1 1 1
node 23 1 1 1
node 24 1 1 1
node 25 1 1 3
node 26 1 0 2
node 27 1 0 2
gene 1 1 26 -1.63106 0 1 -1.63106 1
gene 1 1 27 -0.850958 0 2 -0.850958 1
gene 1 2 26 -5 0 3 -5 1
gene 1 2 27 0.734035 0 4 0.734035 1
gene 1 3 26 1.98748 0 5 1.98748 1
gene 1 3 27 0.154181 0 6 0.154181 1
gene 1 4 26 0.0891581 0 7 0.0891581 1
gene 1 4 27 -1.66207 0 8 -1.66207 1
gene 1 5 26 0.0467229 0 9 0.0467229 1
gene 1 5 27 2.07958 0 10 2.07958 1
gene 1 6 26 0.923472 0 11 0.923472 1
gene 1 6 27 0.517993 0 12 0.517993 1
gene 1 7 26 -0.954123 0 13 -0.954123 1
gene 1 7 27 0.0788394 0 14 0.0788394 1
gene 1 8 26 -4.58311 0 15 -4.58311 1
gene 1 8 27 -0.92108 0 16 -0.92108 1
gene 1 9 26 0.567172 0 17 0.567172 1
gene 1 9 27 -0.225378 0 18 -0.225378 1
gene 1 10 26 2.40197 0 19 2.40197 1
gene 1 10 27 2.17267 0 20 2.17267 1
gene 1 11 26 1.69498 0 21 1.69498 1
gene 1 11 27 -1.23112 0 22 -1.23112 1
gene 1 12 26 1.32868 0 23 1.32868 1
gene 1 12 27 4.12787 0 24 4.12787 1
gene 1 13 26 1.56328 0 25 1.56328 1
gene 1 13 27 -0.537072 0 26 -0.537072 1
gene 1 14 26 -0.785958 0 27 -0.785958 1
gene 1 14 27 -0.0305107 0 28 -0.0305107 1
gene 1 15 26 3.98424 0 29 3.98424 1
gene 1 15 27 2.77978 0 30 2.77978 1
gene 1 16 26 0.592635 0 31 0.592635 1
gene 1 16 27 -4.01739 0 32 -4.01739 1
gene 1 17 26 -0.1675 0 33 -0.1675 1
gene 1 17 27 1.56917 0 34 1.56917 1
gene 1 18 26 0.488235 0 35 0.488235 1
gene 1 18 27 -0.0379681 0 36 -0.0379681 1
gene 1 19 26 1.61068 0 37 1.61068 1
gene 1 19 27 4.24921 0 38 4.24921 1
gene 1 20 26 0.675347 0 39 0.675347 1
gene 1 20 27 0.911808 0 40 0.911808 1
gene 1 21 26 3.92518 0 41 3.92518 1
gene 1 21 27 2.12093 0 42 2.12093 1
gene 1 22 26 -0.726669 0 43 -0.726669 1
gene 1 22 27 -0.557666 0 44 -0.557666 1
gene 1 23 26 0.656872 0 45 0.656872 1
gene 1 23 27 0.85858 0 46 0.85858 1
gene 1 24 26 -2.13835 0 47 -2.13835 1
gene 1 24 27 -0.423845 0 48 -0.423845 1
gene 1 25 26 -1.57139 0 49 -1.57139 1
gene 1 25 27 0.23637 0 50 0.23637 1
genomeend 0
