# Supplementary material for: Empirical assessment and comparison of neuro-evolutionary methods for the automatic off-line design of robot swarms
Source: Nat Commun. 2021 Jul 16;12:4345. doi: 10.1038/s41467-021-24642-3 (PMC8285396; doi:10.1038/s41467-021-24642-3)
Supplement: Supplementary file 10 — Source Data [file 41467_2021_24642_MOESM10_ESM.zip › SD1-source_code/Design/Foraging/EvoStick/champ_gen_9]

/* Organism #53 Fitness: 60.300000 Time: 0 */
genomestart 53
trait 1 0.593273 0.000000 0.703074 0.000000 0.425569 0.000000 0.311045 0.000000 
node 1 1 1 1
node 2 1 1 1
node 3 1 1 1
node 4 1 1 1
node 5 1 1 1
node 6 1 1 1
node 7 1 1 1
node 8 1 1 1
node 9 1 1 1
node 10 1 1 1
node 11 1 1 1
node 12 1 1 1
node 13 1 1 1
node 14 1 1 1
node 15 1 1 1
node 16 1 1 1
node 17 1 1 1
node 18 1 1 1
node 19 1 1 1
node 20 1 1 1
node 21 1 1 1
node 22 1 1 1
node 23 1 1 1
node 24 1 1 1
node 25 1 1 3
node 26 1 0 2
node 27 1 0 2
gene 1 1 26 2.77787 0 1 2.77787 1
gene 1 1 27 -5 0 2 -5 1
gene 1 2 26 0.14733 0 3 0.14733 1
gene 1 2 27 -2.88217 0 4 -2.88217 1
gene 1 3 26 4.20271 0 5 4.20271 1
gene 1 3 27 -0.578134 0 6 -0.578134 1
gene 1 4 26 3.1741 0 7 3.1741 1
gene 1 4 27 2.25981 0 8 2.25981 1
gene 1 5 26 -1.607 0 9 -1.607 1
gene 1 5 27 3.82881 0 10 3.82881 1
gene 1 6 26 -0.0527228 0 11 -0.0527228 1
gene 1 6 27 3.01397 0 12 3.01397 1
gene 1 7 26 -0.204539 0 13 -0.204539 1
gene 1 7 27 -0.164285 0 14 -0.164285 1
gene 1 8 26 -1.49606 0 15 -1.49606 1
gene 1 8 27 0.389501 0 16 0.389501 1
gene 1 9 26 4.13604 0 17 4.13604 1
gene 1 9 27 0.257574 0 18 0.257574 1
gene 1 10 26 0.0407517 0 19 0.0407517 1
gene 1 10 27 2.78536 0 20 2.78536 1
gene 1 11 26 -5 0 21 -5 1
gene 1 11 27 0.0614168 0 22 0.0614168 1
gene 1 12 26 -0.0149078 0 23 -0.0149078 1
gene 1 12 27 -0.820538 0 24 -0.820538 1
gene 1 13 26 4.8586 0 25 4.8586 1
gene 1 13 27 3.25535 0 26 3.25535 1
gene 1 14 26 -1.9096 0 27 -1.9096 1
gene 1 14 27 0.989759 0 28 0.989759 1
gene 1 15 26 4.97536 0 29 4.97536 1
gene 1 15 27 2.99208 0 30 2.99208 1
gene 1 16 26 -1.46416 0 31 -1.46416 1
gene 1 16 27 3.60217 0 32 3.60217 1
gene 1 17 26 3.80409 0 33 3.80409 1
gene 1 17 27 -0.0358452 0 34 -0.0358452 1
gene 1 18 26 1.91361 0 35 1.91361 1
gene 1 18 27 1.95445 0 36 1.95445 1
gene 1 19 26 -1.01277 0 37 -1.01277 1
gene 1 19 27 0.640968 0 38 0.640968 1
gene 1 20 26 -1.49091 0 39 -1.49091 1
gene 1 20 27 3.93548 0 40 3.93548 1
gene 1 21 26 -2.2947 0 41 -2.2947 1
gene 1 21 27 -0.761081 0 42 -0.761081 1
gene 1 22 26 0.384375 0 43 0.384375 1
gene 1 22 27 -0.104333 0 44 -0.104333 1
gene 1 23 26 0.959295 0 45 0.959295 1
gene 1 23 27 0.226889 0 46 0.226889 1
gene 1 24 26 0.87403 0 47 0.87403 1
gene 1 24 27 0.362858 0 48 0.362858 1
gene 1 25 26 0.874223 0 49 0.874223 1
gene 1 25 27 -2.31762 0 50 -2.31762 1
genomeend 53
