# Supplementary material for: Empirical assessment and comparison of neuro-evolutionary methods for the automatic off-line design of robot swarms
Source: Nat Commun. 2021 Jul 16;12:4345. doi: 10.1038/s41467-021-24642-3 (PMC8285396; doi:10.1038/s41467-021-24642-3)
Supplement: Supplementary file 10 — Source Data [file 41467_2021_24642_MOESM10_ESM.zip › SD1-source_code/Design/Foraging/EvoStick/champ_gen_6]

/* Organism #5 Fitness: 58.550000 Time: 0 */
genomestart 5
trait 1 0.000000 0.061591 0.000000 1.000000 0.476039 0.597274 1.000000 0.129533 
node 1 1 1 1
node 2 1 1 1
node 3 1 1 1
node 4 1 1 1
node 5 1 1 1
node 6 1 1 1
node 7 1 1 1
node 8 1 1 1
node 9 1 1 1
node 10 1 1 1
node 11 1 1 1
node 12 1 1 1
node 13 1 1 1
node 14 1 1 1
node 15 1 1 1
node 16 1 1 1
node 17 1 1 1
node 18 1 1 1
node 19 1 1 1
node 20 1 1 1
node 21 1 1 1
node 22 1 1 1
node 23 1 1 1
node 24 1 1 1
node 25 1 1 3
node 26 1 0 2
node 27 1 0 2
gene 1 1 26 2.52191 0 1 2.52191 1
gene 1 1 27 -4.28421 0 2 -4.28421 1
gene 1 2 26 0.97024 0 3 0.97024 1
gene 1 2 27 -1.44159 0 4 -1.44159 1
gene 1 3 26 2.49864 0 5 2.49864 1
gene 1 3 27 -0.651123 0 6 -0.651123 1
gene 1 4 26 3.27495 0 7 3.27495 1
gene 1 4 27 2.33503 0 8 2.33503 1
gene 1 5 26 0.506073 0 9 0.506073 1
gene 1 5 27 5 0 10 5 1
gene 1 6 26 1.04201 0 11 1.04201 1
gene 1 6 27 -0.951794 0 12 -0.951794 1
gene 1 7 26 -1.74666 0 13 -1.74666 1
gene 1 7 27 0.34911 0 14 0.34911 1
gene 1 8 26 -5 0 15 -5 1
gene 1 8 27 -4.47207 0 16 -4.47207 1
gene 1 9 26 1.92762 0 17 1.92762 1
gene 1 9 27 2.75776 0 18 2.75776 1
gene 1 10 26 0.639465 0 19 0.639465 1
gene 1 10 27 0.0684786 0 20 0.0684786 1
gene 1 11 26 1.1356 0 21 1.1356 1
gene 1 11 27 2.6983 0 22 2.6983 1
gene 1 12 26 -1.36961 0 23 -1.36961 1
gene 1 12 27 -1.01155 0 24 -1.01155 1
gene 1 13 26 1.66477 0 25 1.66477 1
gene 1 13 27 -0.26547 0 26 -0.26547 1
gene 1 14 26 4.72746 0 27 4.72746 1
gene 1 14 27 1.8988 0 28 1.8988 1
gene 1 15 26 3.37652 0 29 3.37652 1
gene 1 15 27 0.356332 0 30 0.356332 1
gene 1 16 26 0.578284 0 31 0.578284 1
gene 1 16 27 1.15962 0 32 1.15962 1
gene 1 17 26 0.509259 0 33 0.509259 1
gene 1 17 27 2.48063 0 34 2.48063 1
gene 1 18 26 2.79685 0 35 2.79685 1
gene 1 18 27 -0.214978 0 36 -0.214978 1
gene 1 19 26 -0.837135 0 37 -0.837135 1
gene 1 19 27 0.341393 0 38 0.341393 1
gene 1 20 26 0.374671 0 39 0.374671 1
gene 1 20 27 0.674458 0 40 0.674458 1
gene 1 21 26 4.96911 0 41 4.96911 1
gene 1 21 27 1.79463 0 42 1.79463 1
gene 1 22 26 1.70549 0 43 1.70549 1
gene 1 22 27 0.992732 0 44 0.992732 1
gene 1 23 26 -3.9785 0 45 -3.9785 1
gene 1 23 27 0.131748 0 46 0.131748 1
gene 1 24 26 0.0307615 0 47 0.0307615 1
gene 1 24 27 1.41277 0 48 1.41277 1
gene 1 25 26 0.745545 0 49 0.745545 1
gene 1 25 27 -1.02191 0 50 -1.02191 1
genomeend 5
