# Supplementary material for: Empirical assessment and comparison of neuro-evolutionary methods for the automatic off-line design of robot swarms
Source: Nat Commun. 2021 Jul 16;12:4345. doi: 10.1038/s41467-021-24642-3 (PMC8285396; doi:10.1038/s41467-021-24642-3)
Supplement: Supplementary file 10 — Source Data [file 41467_2021_24642_MOESM10_ESM.zip › SD1-source_code/Design/Foraging/EvoStick/champ_gen_7]

/* Organism #2 Fitness: 56.900000 Time: 0 */
genomestart 2
trait 1 0.100000 0.090410 0.000000 0.000000 0.000000 1.000000 0.378761 0.651924 
node 1 1 1 1
node 2 1 1 1
node 3 1 1 1
node 4 1 1 1
node 5 1 1 1
node 6 1 1 1
node 7 1 1 1
node 8 1 1 1
node 9 1 1 1
node 10 1 1 1
node 11 1 1 1
node 12 1 1 1
node 13 1 1 1
node 14 1 1 1
node 15 1 1 1
node 16 1 1 1
node 17 1 1 1
node 18 1 1 1
node 19 1 1 1
node 20 1 1 1
node 21 1 1 1
node 22 1 1 1
node 23 1 1 1
node 24 1 1 1
node 25 1 1 3
node 26 1 0 2
node 27 1 0 2
gene 1 1 26 0.335735 0 1 0.335735 1
gene 1 1 27 1.31417 0 2 1.31417 1
gene 1 2 26 -1.07854 0 3 -1.07854 1
gene 1 2 27 -2.70332 0 4 -2.70332 1
gene 1 3 26 1.41575 0 5 1.41575 1
gene 1 3 27 3.23269 0 6 3.23269 1
gene 1 4 26 -2.3057 0 7 -2.3057 1
gene 1 4 27 4.36796 0 8 4.36796 1
gene 1 5 26 0.986931 0 9 0.986931 1
gene 1 5 27 0.770195 0 10 0.770195 1
gene 1 6 26 -0.057702 0 11 -0.057702 1
gene 1 6 27 -0.894244 0 12 -0.894244 1
gene 1 7 26 -0.697628 0 13 -0.697628 1
gene 1 7 27 -1.63092 0 14 -1.63092 1
gene 1 8 26 2.28867 0 15 2.28867 1
gene 1 8 27 -0.744936 0 16 -0.744936 1
gene 1 9 26 -0.613785 0 17 -0.613785 1
gene 1 9 27 1.87574 0 18 1.87574 1
gene 1 10 26 -2.00512 0 19 -2.00512 1
gene 1 10 27 -2.72597 0 20 -2.72597 1
gene 1 11 26 0.56573 0 21 0.56573 1
gene 1 11 27 -0.0727679 0 22 -0.0727679 1
gene 1 12 26 -0.144445 0 23 -0.144445 1
gene 1 12 27 -3.24651 0 24 -3.24651 1
gene 1 13 26 0.0742248 0 25 0.0742248 1
gene 1 13 27 -1.79876 0 26 -1.79876 1
gene 1 14 26 0.480287 0 27 0.480287 1
gene 1 14 27 -1.70333 0 28 -1.70333 1
gene 1 15 26 -1.66387 0 29 -1.66387 1
gene 1 15 27 0.859466 0 30 0.859466 1
gene 1 16 26 -0.906031 0 31 -0.906031 1
gene 1 16 27 -1.79706 0 32 -1.79706 1
gene 1 17 26 -1.09993 0 33 -1.09993 1
gene 1 17 27 -0.925479 0 34 -0.925479 1
gene 1 18 26 -3.26762 0 35 -3.26762 1
gene 1 18 27 -2.47067 0 36 -2.47067 1
gene 1 19 26 -5 0 37 -5 1
gene 1 19 27 0.858052 0 38 0.858052 1
gene 1 20 26 -0.711157 0 39 -0.711157 1
gene 1 20 27 -3.90189 0 40 -3.90189 1
gene 1 21 26 -1.79228 0 41 -1.79228 1
gene 1 21 27 -0.226193 0 42 -0.226193 1
gene 1 22 26 2.24421 0 43 2.24421 1
gene 1 22 27 -0.172578 0 44 -0.172578 1
gene 1 23 26 0.695274 0 45 0.695274 1
gene 1 23 27 -1.36175 0 46 -1.36175 1
gene 1 24 26 0.0651911 0 47 0.0651911 1
gene 1 24 27 0.154377 0 48 0.154377 1
gene 1 25 26 -1.66523 0 49 -1.66523 1
gene 1 25 27 0.975478 0 50 0.975478 1
genomeend 2
