# Supplementary material for: Empirical assessment and comparison of neuro-evolutionary methods for the automatic off-line design of robot swarms
Source: Nat Commun. 2021 Jul 16;12:4345. doi: 10.1038/s41467-021-24642-3 (PMC8285396; doi:10.1038/s41467-021-24642-3)
Supplement: Supplementary file 10 — Source Data [file 41467_2021_24642_MOESM10_ESM.zip › SD1-source_code/Design/Foraging/CMAES_mlp/champ_gen_2]

/*Fitness: 58.5*/
genomestart 1
node 1 0 1 1
node 2 0 1 1
node 3 0 1 1
node 4 0 1 1
node 5 0 1 1
node 6 0 1 1
node 7 0 1 1
node 8 0 1 1
node 9 0 1 1
node 10 0 1 1
node 11 0 1 1
node 12 0 1 1
node 13 0 1 1
node 14 0 1 1
node 15 0 1 1
node 16 0 1 1
node 17 0 1 1
node 18 0 1 1
node 19 0 1 1
node 20 0 1 1
node 21 0 1 1
node 22 0 1 1
node 23 0 1 1
node 24 0 1 1
node 25 0 1 3
node 26 0 0 0
node 27 0 0 0
node 28 0 0 0
node 29 0 0 0
node 30 0 0 0
node 31 0 0 0
node 32 0 0 0
node 33 0 0 0
node 34 0 0 0
node 35 0 0 0
node 36 0 0 0
node 37 0 0 0
node 38 0 0 0
node 39 0 0 2
node 40 0 0 2
gene 0 25 39 0.89462 0 0 1 1
gene 0 26 39 -2.07816 0 0 1 1
gene 0 1 26 -0.712392 0 0 1 1
gene 0 2 26 1.88985 0 0 1 1
gene 0 3 26 -1.60605 0 0 1 1
gene 0 4 26 -1.00198 0 0 1 1
gene 0 5 26 -0.0214884 0 0 1 1
gene 0 6 26 -2.95544 0 0 1 1
gene 0 7 26 0.585931 0 0 1 1
gene 0 8 26 2.61131 0 0 1 1
gene 0 9 26 -1.99599 0 0 1 1
gene 0 10 26 -1.70718 0 0 1 1
gene 0 11 26 1.67997 0 0 1 1
gene 0 12 26 0.487051 0 0 1 1
gene 0 13 26 1.52015 0 0 1 1
gene 0 14 26 1.22349 0 0 1 1
gene 0 15 26 -1.15589 0 0 1 1
gene 0 16 26 -1.12724 0 0 1 1
gene 0 17 26 -1.66671 0 0 1 1
gene 0 18 26 0.324348 0 0 1 1
gene 0 19 26 2.95518 0 0 1 1
gene 0 20 26 0.326962 0 0 1 1
gene 0 21 26 1.76399 0 0 1 1
gene 0 22 26 -2.67947 0 0 1 1
gene 0 23 26 -2.55407 0 0 1 1
gene 0 24 26 -3.18288 0 0 1 1
gene 0 25 26 -0.74406 0 0 1 1
gene 0 27 39 -3.66272 0 0 1 1
gene 0 1 27 1.88609 0 0 1 1
gene 0 2 27 -3.16089 0 0 1 1
gene 0 3 27 1.54859 0 0 1 1
gene 0 4 27 1.47525 0 0 1 1
gene 0 5 27 -3.22641 0 0 1 1
gene 0 6 27 -2.64621 0 0 1 1
gene 0 7 27 -1.00566 0 0 1 1
gene 0 8 27 2.13847 0 0 1 1
gene 0 9 27 -2.00617 0 0 1 1
gene 0 10 27 -3.56588 0 0 1 1
gene 0 11 27 2.79863 0 0 1 1
gene 0 12 27 0.444173 0 0 1 1
gene 0 13 27 3.57753 0 0 1 1
gene 0 14 27 1.72433 0 0 1 1
gene 0 15 27 2.03247 0 0 1 1
gene 0 16 27 1.25834 0 0 1 1
gene 0 17 27 0.835868 0 0 1 1
gene 0 18 27 -2.33557 0 0 1 1
gene 0 19 27 1.07167 0 0 1 1
gene 0 20 27 1.14434 0 0 1 1
gene 0 21 27 -0.992396 0 0 1 1
gene 0 22 27 2.17401 0 0 1 1
gene 0 23 27 2.6384 0 0 1 1
gene 0 24 27 -1.00513 0 0 1 1
gene 0 25 27 0.517876 0 0 1 1
gene 0 28 39 2.74235 0 0 1 1
gene 0 1 28 -2.50466 0 0 1 1
gene 0 2 28 3.5992 0 0 1 1
gene 0 3 28 1.95456 0 0 1 1
gene 0 4 28 -0.0771883 0 0 1 1
gene 0 5 28 2.85202 0 0 1 1
gene 0 6 28 0.39933 0 0 1 1
gene 0 7 28 -0.0474391 0 0 1 1
gene 0 8 28 -0.468497 0 0 1 1
gene 0 9 28 -3.7641 0 0 1 1
gene 0 10 28 0.121796 0 0 1 1
gene 0 11 28 -2.12714 0 0 1 1
gene 0 12 28 -1.40657 0 0 1 1
gene 0 13 28 -1.28806 0 0 1 1
gene 0 14 28 3.64885 0 0 1 1
gene 0 15 28 -3.56791 0 0 1 1
gene 0 16 28 0.708535 0 0 1 1
gene 0 17 28 -2.69746 0 0 1 1
gene 0 18 28 0.172869 0 0 1 1
gene 0 19 28 -0.28014 0 0 1 1
gene 0 20 28 2.48963 0 0 1 1
gene 0 21 28 0.57944 0 0 1 1
gene 0 22 28 -3.35667 0 0 1 1
gene 0 23 28 2.00087 0 0 1 1
gene 0 24 28 1.53717 0 0 1 1
gene 0 25 28 1.39848 0 0 1 1
gene 0 29 39 4.85636 0 0 1 1
gene 0 1 29 -1.85819 0 0 1 1
gene 0 2 29 -0.925015 0 0 1 1
gene 0 3 29 -1.71163 0 0 1 1
gene 0 4 29 2.73994 0 0 1 1
gene 0 5 29 3.56565 0 0 1 1
gene 0 6 29 1.69524 0 0 1 1
gene 0 7 29 2.29014 0 0 1 1
gene 0 8 29 2.64091 0 0 1 1
gene 0 9 29 -0.336634 0 0 1 1
gene 0 10 29 1.71347 0 0 1 1
gene 0 11 29 4.64727 0 0 1 1
gene 0 12 29 -3.47846 0 0 1 1
gene 0 13 29 -3.73975 0 0 1 1
gene 0 14 29 0.347679 0 0 1 1
gene 0 15 29 0.690964 0 0 1 1
gene 0 16 29 0.258103 0 0 1 1
gene 0 17 29 1.59252 0 0 1 1
gene 0 18 29 0.807116 0 0 1 1
gene 0 19 29 1.21927 0 0 1 1
gene 0 20 29 -2.72679 0 0 1 1
gene 0 21 29 -1.73607 0 0 1 1
gene 0 22 29 -2.20929 0 0 1 1
gene 0 23 29 -2.30972 0 0 1 1
gene 0 24 29 1.25115 0 0 1 1
gene 0 25 29 0.138295 0 0 1 1
gene 0 30 39 -1.51193 0 0 1 1
gene 0 1 30 1.21284 0 0 1 1
gene 0 2 30 -0.324608 0 0 1 1
gene 0 3 30 -2.02166 0 0 1 1
gene 0 4 30 2.42347 0 0 1 1
gene 0 5 30 2.98314 0 0 1 1
gene 0 6 30 -1.7293 0 0 1 1
gene 0 7 30 4.40964 0 0 1 1
gene 0 8 30 0.546412 0 0 1 1
gene 0 9 30 -4.10496 0 0 1 1
gene 0 10 30 2.66312 0 0 1 1
gene 0 11 30 1.70722 0 0 1 1
gene 0 12 30 4.61159 0 0 1 1
gene 0 13 30 -1.568 0 0 1 1
gene 0 14 30 -0.722833 0 0 1 1
gene 0 15 30 -1.02989 0 0 1 1
gene 0 16 30 0.726169 0 0 1 1
gene 0 17 30 5 0 0 1 1
gene 0 18 30 0.248269 0 0 1 1
gene 0 19 30 -3.98249 0 0 1 1
gene 0 20 30 -1.88351 0 0 1 1
gene 0 21 30 -3.76695 0 0 1 1
gene 0 22 30 -0.236268 0 0 1 1
gene 0 23 30 -2.36904 0 0 1 1
gene 0 24 30 -1.10475 0 0 1 1
gene 0 25 30 -3.70563 0 0 1 1
gene 0 31 39 0.455562 0 0 1 1
gene 0 1 31 3.31484 0 0 1 1
gene 0 2 31 1.30277 0 0 1 1
gene 0 3 31 -4.12443 0 0 1 1
gene 0 4 31 1.54338 0 0 1 1
gene 0 5 31 -0.696966 0 0 1 1
gene 0 6 31 -1.05788 0 0 1 1
gene 0 7 31 -2.69587 0 0 1 1
gene 0 8 31 2.04366 0 0 1 1
gene 0 9 31 -0.639412 0 0 1 1
gene 0 10 31 -0.54572 0 0 1 1
gene 0 11 31 0.234991 0 0 1 1
gene 0 12 31 -1.23971 0 0 1 1
gene 0 13 31 -0.703829 0 0 1 1
gene 0 14 31 2.23879 0 0 1 1
gene 0 15 31 1.69915 0 0 1 1
gene 0 16 31 0.652087 0 0 1 1
gene 0 17 31 -1.75445 0 0 1 1
gene 0 18 31 0.641976 0 0 1 1
gene 0 19 31 -3.81493 0 0 1 1
gene 0 20 31 -1.63628 0 0 1 1
gene 0 21 31 2.03929 0 0 1 1
gene 0 22 31 -1.62164 0 0 1 1
gene 0 23 31 -2.79902 0 0 1 1
gene 0 24 31 -0.141375 0 0 1 1
gene 0 25 31 0.658238 0 0 1 1
gene 0 32 39 4.20466 0 0 1 1
gene 0 1 32 -1.43271 0 0 1 1
gene 0 2 32 0.328473 0 0 1 1
gene 0 3 32 1.03469 0 0 1 1
gene 0 4 32 0.893064 0 0 1 1
gene 0 5 32 2.2666 0 0 1 1
gene 0 6 32 3.11932 0 0 1 1
gene 0 7 32 -0.549158 0 0 1 1
gene 0 8 32 -0.0854648 0 0 1 1
gene 0 9 32 -2.99356 0 0 1 1
gene 0 10 32 -1.42987 0 0 1 1
gene 0 11 32 0.707572 0 0 1 1
gene 0 12 32 -1.78306 0 0 1 1
gene 0 13 32 -1.93304 0 0 1 1
gene 0 14 32 1.69813 0 0 1 1
gene 0 15 32 -2.21649 0 0 1 1
gene 0 16 32 -0.0572417 0 0 1 1
gene 0 17 32 -3.32482 0 0 1 1
gene 0 18 32 2.13393 0 0 1 1
gene 0 19 32 1.07354 0 0 1 1
gene 0 20 32 1.67131 0 0 1 1
gene 0 21 32 -1.44908 0 0 1 1
gene 0 22 32 -2.01197 0 0 1 1
gene 0 23 32 -1.75798 0 0 1 1
gene 0 24 32 0.563431 0 0 1 1
gene 0 25 32 -1.15878 0 0 1 1
gene 0 33 39 -3.36228 0 0 1 1
gene 0 1 33 0.678747 0 0 1 1
gene 0 2 33 3.18939 0 0 1 1
gene 0 3 33 -1.13022 0 0 1 1
gene 0 4 33 -5 0 0 1 1
gene 0 5 33 -3.02044 0 0 1 1
gene 0 6 33 -4.93113 0 0 1 1
gene 0 7 33 -1.83026 0 0 1 1
gene 0 8 33 5 0 0 1 1
gene 0 9 33 -1.58852 0 0 1 1
gene 0 10 33 1.84665 0 0 1 1
gene 0 11 33 -0.947295 0 0 1 1
gene 0 12 33 -1.16679 0 0 1 1
gene 0 13 33 -0.217289 0 0 1 1
gene 0 14 33 -4.02223 0 0 1 1
gene 0 15 33 -0.353422 0 0 1 1
gene 0 16 33 -2.53573 0 0 1 1
gene 0 17 33 2.31796 0 0 1 1
gene 0 18 33 1.79809 0 0 1 1
gene 0 19 33 0.051926 0 0 1 1
gene 0 20 33 3.76747 0 0 1 1
gene 0 21 33 0.501232 0 0 1 1
gene 0 22 33 1.21217 0 0 1 1
gene 0 23 33 0.985071 0 0 1 1
gene 0 24 33 1.14522 0 0 1 1
gene 0 25 33 -2.45782 0 0 1 1
gene 0 34 39 -4.37502 0 0 1 1
gene 0 1 34 1.39764 0 0 1 1
gene 0 2 34 -0.876909 0 0 1 1
gene 0 3 34 1.74266 0 0 1 1
gene 0 4 34 -0.627951 0 0 1 1
gene 0 5 34 1.76413 0 0 1 1
gene 0 6 34 -3.23094 0 0 1 1
gene 0 7 34 -1.75019 0 0 1 1
gene 0 8 34 1.62015 0 0 1 1
gene 0 9 34 -2.10246 0 0 1 1
gene 0 10 34 2.41421 0 0 1 1
gene 0 11 34 5 0 0 1 1
gene 0 12 34 -1.14309 0 0 1 1
gene 0 13 34 2.7915 0 0 1 1
gene 0 14 34 -1.36089 0 0 1 1
gene 0 15 34 1.42838 0 0 1 1
gene 0 16 34 1.02116 0 0 1 1
gene 0 17 34 1.28872 0 0 1 1
gene 0 18 34 3.55779 0 0 1 1
gene 0 19 34 3.2239 0 0 1 1
gene 0 20 34 4.15886 0 0 1 1
gene 0 21 34 2.73409 0 0 1 1
gene 0 22 34 1.25934 0 0 1 1
gene 0 23 34 4.03601 0 0 1 1
gene 0 24 34 -1.5026 0 0 1 1
gene 0 25 34 -4.09225 0 0 1 1
gene 0 35 39 -3.19893 0 0 1 1
gene 0 1 35 3.86389 0 0 1 1
gene 0 2 35 -0.316633 0 0 1 1
gene 0 3 35 1.65963 0 0 1 1
gene 0 4 35 -1.04295 0 0 1 1
gene 0 5 35 -4.06972 0 0 1 1
gene 0 6 35 -3.96333 0 0 1 1
gene 0 7 35 -0.168594 0 0 1 1
gene 0 8 35 -0.675837 0 0 1 1
gene 0 9 35 0.380263 0 0 1 1
gene 0 10 35 3.03945 0 0 1 1
gene 0 11 35 0.971919 0 0 1 1
gene 0 12 35 1.75261 0 0 1 1
gene 0 13 35 1.13641 0 0 1 1
gene 0 14 35 -1.24087 0 0 1 1
gene 0 15 35 4.27349 0 0 1 1
gene 0 16 35 1.31025 0 0 1 1
gene 0 17 35 -3.23258 0 0 1 1
gene 0 18 35 -2.08025 0 0 1 1
gene 0 19 35 3.80192 0 0 1 1
gene 0 20 35 2.68549 0 0 1 1
gene 0 21 35 0.763474 0 0 1 1
gene 0 22 35 -2.16438 0 0 1 1
gene 0 23 35 -0.39789 0 0 1 1
gene 0 24 35 -2.64689 0 0 1 1
gene 0 25 35 2.95445 0 0 1 1
gene 0 36 39 -2.52188 0 0 1 1
gene 0 1 36 -0.961755 0 0 1 1
gene 0 2 36 -0.776606 0 0 1 1
gene 0 3 36 -1.06235 0 0 1 1
gene 0 4 36 -3.45376 0 0 1 1
gene 0 5 36 -0.174789 0 0 1 1
gene 0 6 36 -0.343206 0 0 1 1
gene 0 7 36 1.84933 0 0 1 1
gene 0 8 36 -1.89499 0 0 1 1
gene 0 9 36 -0.920653 0 0 1 1
gene 0 10 36 -3.71301 0 0 1 1
gene 0 11 36 0.608856 0 0 1 1
gene 0 12 36 3.73514 0 0 1 1
gene 0 13 36 0.0486522 0 0 1 1
gene 0 14 36 -0.164289 0 0 1 1
gene 0 15 36 1.38102 0 0 1 1
gene 0 16 36 2.78326 0 0 1 1
gene 0 17 36 -0.60587 0 0 1 1
gene 0 18 36 -0.431332 0 0 1 1
gene 0 19 36 0.536767 0 0 1 1
gene 0 20 36 -1.08714 0 0 1 1
gene 0 21 36 3.59342 0 0 1 1
gene 0 22 36 -1.25255 0 0 1 1
gene 0 23 36 -3.28994 0 0 1 1
gene 0 24 36 2.00582 0 0 1 1
gene 0 25 36 -2.93874 0 0 1 1
gene 0 37 39 1.58265 0 0 1 1
gene 0 1 37 1.30611 0 0 1 1
gene 0 2 37 1.98205 0 0 1 1
gene 0 3 37 0.546397 0 0 1 1
gene 0 4 37 -1.43881 0 0 1 1
gene 0 5 37 2.56022 0 0 1 1
gene 0 6 37 0.881311 0 0 1 1
gene 0 7 37 1.4898 0 0 1 1
gene 0 8 37 -3.21523 0 0 1 1
gene 0 9 37 2.74527 0 0 1 1
gene 0 10 37 0.432392 0 0 1 1
gene 0 11 37 2.08143 0 0 1 1
gene 0 12 37 -2.53077 0 0 1 1
gene 0 13 37 0.538431 0 0 1 1
gene 0 14 37 1.67082 0 0 1 1
gene 0 15 37 3.7492 0 0 1 1
gene 0 16 37 1.18001 0 0 1 1
gene 0 17 37 0.366027 0 0 1 1
gene 0 18 37 -1.27175 0 0 1 1
gene 0 19 37 1.79943 0 0 1 1
gene 0 20 37 0.273581 0 0 1 1
gene 0 21 37 -2.11098 0 0 1 1
gene 0 22 37 1.98258 0 0 1 1
gene 0 23 37 -1.11674 0 0 1 1
gene 0 24 37 2.37331 0 0 1 1
gene 0 25 37 0.842692 0 0 1 1
gene 0 38 39 -4.25404 0 0 1 1
gene 0 1 38 0.784394 0 0 1 1
gene 0 2 38 2.19494 0 0 1 1
gene 0 3 38 2.21808 0 0 1 1
gene 0 4 38 -3.76653 0 0 1 1
gene 0 5 38 -0.880472 0 0 1 1
gene 0 6 38 0.274252 0 0 1 1
gene 0 7 38 -3.89176 0 0 1 1
gene 0 8 38 0.985287 0 0 1 1
gene 0 9 38 -1.04411 0 0 1 1
gene 0 10 38 -0.60289 0 0 1 1
gene 0 11 38 2.36572 0 0 1 1
gene 0 12 38 1.37247 0 0 1 1
gene 0 13 38 1.63507 0 0 1 1
gene 0 14 38 -0.21709 0 0 1 1
gene 0 15 38 -0.834385 0 0 1 1
gene 0 16 38 -0.923607 0 0 1 1
gene 0 17 38 2.44195 0 0 1 1
gene 0 18 38 2.93085 0 0 1 1
gene 0 19 38 1.3921 0 0 1 1
gene 0 20 38 -1.83883 0 0 1 1
gene 0 21 38 2.92593 0 0 1 1
gene 0 22 38 3.03125 0 0 1 1
gene 0 23 38 3.13354 0 0 1 1
gene 0 24 38 -1.82854 0 0 1 1
gene 0 25 38 -2.08843 0 0 1 1
gene 0 25 40 -0.277026 0 0 1 1
gene 0 26 40 1.61761 0 0 1 1
gene 0 27 40 -2.64881 0 0 1 1
gene 0 28 40 -4.60476 0 0 1 1
gene 0 29 40 0.041924 0 0 1 1
gene 0 30 40 -0.019277 0 0 1 1
gene 0 31 40 -1.66803 0 0 1 1
gene 0 32 40 -1.64082 0 0 1 1
gene 0 33 40 -3.46489 0 0 1 1
gene 0 34 40 0.898572 0 0 1 1
gene 0 35 40 -0.0979886 0 0 1 1
gene 0 36 40 -4.94639 0 0 1 1
gene 0 37 40 -4.18129 0 0 1 1
gene 0 38 40 -2.77734 0 0 1 1
genomeend 1
