# Supplementary material for: Empirical assessment and comparison of neuro-evolutionary methods for the automatic off-line design of robot swarms
Source: Nat Commun. 2021 Jul 16;12:4345. doi: 10.1038/s41467-021-24642-3 (PMC8285396; doi:10.1038/s41467-021-24642-3)
Supplement: Supplementary file 10 — Source Data [file 41467_2021_24642_MOESM10_ESM.zip › SD1-source_code/Design/Foraging/CMAES_mlp/champ_gen_5]

/*Fitness: 50.6*/
genomestart 1
node 1 0 1 1
node 2 0 1 1
node 3 0 1 1
node 4 0 1 1
node 5 0 1 1
node 6 0 1 1
node 7 0 1 1
node 8 0 1 1
node 9 0 1 1
node 10 0 1 1
node 11 0 1 1
node 12 0 1 1
node 13 0 1 1
node 14 0 1 1
node 15 0 1 1
node 16 0 1 1
node 17 0 1 1
node 18 0 1 1
node 19 0 1 1
node 20 0 1 1
node 21 0 1 1
node 22 0 1 1
node 23 0 1 1
node 24 0 1 1
node 25 0 1 3
node 26 0 0 0
node 27 0 0 0
node 28 0 0 0
node 29 0 0 0
node 30 0 0 0
node 31 0 0 0
node 32 0 0 0
node 33 0 0 0
node 34 0 0 0
node 35 0 0 0
node 36 0 0 0
node 37 0 0 0
node 38 0 0 0
node 39 0 0 2
node 40 0 0 2
gene 0 25 39 3.50226 0 0 1 1
gene 0 26 39 0.347322 0 0 1 1
gene 0 1 26 3.41932 0 0 1 1
gene 0 2 26 -2.95515 0 0 1 1
gene 0 3 26 -2.1337 0 0 1 1
gene 0 4 26 -0.115199 0 0 1 1
gene 0 5 26 2.46909 0 0 1 1
gene 0 6 26 2.64444 0 0 1 1
gene 0 7 26 -4.11791 0 0 1 1
gene 0 8 26 -0.994207 0 0 1 1
gene 0 9 26 0.724298 0 0 1 1
gene 0 10 26 3.56447 0 0 1 1
gene 0 11 26 0.793735 0 0 1 1
gene 0 12 26 -0.756641 0 0 1 1
gene 0 13 26 -0.384148 0 0 1 1
gene 0 14 26 3.90549 0 0 1 1
gene 0 15 26 -2.39455 0 0 1 1
gene 0 16 26 -3.52318 0 0 1 1
gene 0 17 26 -0.345184 0 0 1 1
gene 0 18 26 -2.55399 0 0 1 1
gene 0 19 26 -0.469903 0 0 1 1
gene 0 20 26 -2.35873 0 0 1 1
gene 0 21 26 0.547861 0 0 1 1
gene 0 22 26 3.77016 0 0 1 1
gene 0 23 26 5 0 0 1 1
gene 0 24 26 -0.275458 0 0 1 1
gene 0 25 26 -1.21442 0 0 1 1
gene 0 27 39 -3.27346 0 0 1 1
gene 0 1 27 0.859002 0 0 1 1
gene 0 2 27 -0.181036 0 0 1 1
gene 0 3 27 -1.73878 0 0 1 1
gene 0 4 27 -2.42562 0 0 1 1
gene 0 5 27 -0.886442 0 0 1 1
gene 0 6 27 -1.42788 0 0 1 1
gene 0 7 27 0.995468 0 0 1 1
gene 0 8 27 0.0518277 0 0 1 1
gene 0 9 27 -4.97079 0 0 1 1
gene 0 10 27 -1.15723 0 0 1 1
gene 0 11 27 -1.8117 0 0 1 1
gene 0 12 27 2.49576 0 0 1 1
gene 0 13 27 1.46134 0 0 1 1
gene 0 14 27 -1.52362 0 0 1 1
gene 0 15 27 -3.59969 0 0 1 1
gene 0 16 27 -0.0413563 0 0 1 1
gene 0 17 27 -3.08862 0 0 1 1
gene 0 18 27 4.26652 0 0 1 1
gene 0 19 27 -0.260904 0 0 1 1
gene 0 20 27 1.20872 0 0 1 1
gene 0 21 27 -0.486522 0 0 1 1
gene 0 22 27 -3.40906 0 0 1 1
gene 0 23 27 1.85182 0 0 1 1
gene 0 24 27 -0.898849 0 0 1 1
gene 0 25 27 -0.146714 0 0 1 1
gene 0 28 39 -1.68065 0 0 1 1
gene 0 1 28 -2.0111 0 0 1 1
gene 0 2 28 2.73899 0 0 1 1
gene 0 3 28 0.366027 0 0 1 1
gene 0 4 28 2.81311 0 0 1 1
gene 0 5 28 1.51684 0 0 1 1
gene 0 6 28 -0.873563 0 0 1 1
gene 0 7 28 -3.39397 0 0 1 1
gene 0 8 28 0.653195 0 0 1 1
gene 0 9 28 -2.49026 0 0 1 1
gene 0 10 28 -0.0182188 0 0 1 1
gene 0 11 28 -2.71735 0 0 1 1
gene 0 12 28 -1.9256 0 0 1 1
gene 0 13 28 0.107096 0 0 1 1
gene 0 14 28 0.881398 0 0 1 1
gene 0 15 28 0.312313 0 0 1 1
gene 0 16 28 0.399375 0 0 1 1
gene 0 17 28 -3.01842 0 0 1 1
gene 0 18 28 -3.28439 0 0 1 1
gene 0 19 28 -3.11959 0 0 1 1
gene 0 20 28 -2.19625 0 0 1 1
gene 0 21 28 -1.50377 0 0 1 1
gene 0 22 28 -4.07835 0 0 1 1
gene 0 23 28 -1.84089 0 0 1 1
gene 0 24 28 -1.24788 0 0 1 1
gene 0 25 28 -0.0563823 0 0 1 1
gene 0 29 39 -1.35919 0 0 1 1
gene 0 1 29 4.93974 0 0 1 1
gene 0 2 29 -0.97921 0 0 1 1
gene 0 3 29 -2.26993 0 0 1 1
gene 0 4 29 -3.6898 0 0 1 1
gene 0 5 29 -3.93158 0 0 1 1
gene 0 6 29 -2.25953 0 0 1 1
gene 0 7 29 0.0589331 0 0 1 1
gene 0 8 29 2.57517 0 0 1 1
gene 0 9 29 0.880628 0 0 1 1
gene 0 10 29 -0.66188 0 0 1 1
gene 0 11 29 0.532943 0 0 1 1
gene 0 12 29 -0.231581 0 0 1 1
gene 0 13 29 -0.461506 0 0 1 1
gene 0 14 29 -3.11327 0 0 1 1
gene 0 15 29 -2.15467 0 0 1 1
gene 0 16 29 0.872582 0 0 1 1
gene 0 17 29 0.712346 0 0 1 1
gene 0 18 29 0.934852 0 0 1 1
gene 0 19 29 2.23592 0 0 1 1
gene 0 20 29 2.49936 0 0 1 1
gene 0 21 29 0.211256 0 0 1 1
gene 0 22 29 1.9714 0 0 1 1
gene 0 23 29 -0.551618 0 0 1 1
gene 0 24 29 -1.07198 0 0 1 1
gene 0 25 29 -0.793491 0 0 1 1
gene 0 30 39 -5 0 0 1 1
gene 0 1 30 2.33321 0 0 1 1
gene 0 2 30 -4.1871 0 0 1 1
gene 0 3 30 1.92952 0 0 1 1
gene 0 4 30 1.19861 0 0 1 1
gene 0 5 30 0.375538 0 0 1 1
gene 0 6 30 -1.07208 0 0 1 1
gene 0 7 30 -2.27004 0 0 1 1
gene 0 8 30 -1.99405 0 0 1 1
gene 0 9 30 0.762119 0 0 1 1
gene 0 10 30 2.9324 0 0 1 1
gene 0 11 30 0.518154 0 0 1 1
gene 0 12 30 -2.55071 0 0 1 1
gene 0 13 30 -2.74163 0 0 1 1
gene 0 14 30 -1.11603 0 0 1 1
gene 0 15 30 0.999022 0 0 1 1
gene 0 16 30 0.372998 0 0 1 1
gene 0 17 30 2.94671 0 0 1 1
gene 0 18 30 0.338606 0 0 1 1
gene 0 19 30 -2.03559 0 0 1 1
gene 0 20 30 1.3293 0 0 1 1
gene 0 21 30 1.19095 0 0 1 1
gene 0 22 30 -1.35032 0 0 1 1
gene 0 23 30 -1.76086 0 0 1 1
gene 0 24 30 -1.44726 0 0 1 1
gene 0 25 30 2.27319 0 0 1 1
gene 0 31 39 -2.83082 0 0 1 1
gene 0 1 31 3.19945 0 0 1 1
gene 0 2 31 -4.61612 0 0 1 1
gene 0 3 31 1.59307 0 0 1 1
gene 0 4 31 -3.50036 0 0 1 1
gene 0 5 31 0.00356764 0 0 1 1
gene 0 6 31 3.15768 0 0 1 1
gene 0 7 31 0.642529 0 0 1 1
gene 0 8 31 -3.17661 0 0 1 1
gene 0 9 31 -1.34083 0 0 1 1
gene 0 10 31 4.41039 0 0 1 1
gene 0 11 31 -2.02631 0 0 1 1
gene 0 12 31 1.81427 0 0 1 1
gene 0 13 31 -2.05763 0 0 1 1
gene 0 14 31 -0.723299 0 0 1 1
gene 0 15 31 -3.65461 0 0 1 1
gene 0 16 31 0.629869 0 0 1 1
gene 0 17 31 0.401513 0 0 1 1
gene 0 18 31 -0.657467 0 0 1 1
gene 0 19 31 0.023176 0 0 1 1
gene 0 20 31 -1.65687 0 0 1 1
gene 0 21 31 -3.11636 0 0 1 1
gene 0 22 31 -1.9174 0 0 1 1
gene 0 23 31 0.1409 0 0 1 1
gene 0 24 31 3.24477 0 0 1 1
gene 0 25 31 -3.59437 0 0 1 1
gene 0 32 39 -2.42969 0 0 1 1
gene 0 1 32 2.892 0 0 1 1
gene 0 2 32 -0.141736 0 0 1 1
gene 0 3 32 -1.78434 0 0 1 1
gene 0 4 32 -1.31096 0 0 1 1
gene 0 5 32 -0.337139 0 0 1 1
gene 0 6 32 -0.445457 0 0 1 1
gene 0 7 32 0.986054 0 0 1 1
gene 0 8 32 -2.82632 0 0 1 1
gene 0 9 32 1.76612 0 0 1 1
gene 0 10 32 -0.605024 0 0 1 1
gene 0 11 32 -0.583865 0 0 1 1
gene 0 12 32 0.436856 0 0 1 1
gene 0 13 32 0.0720243 0 0 1 1
gene 0 14 32 3.20098 0 0 1 1
gene 0 15 32 -1.29393 0 0 1 1
gene 0 16 32 0.949011 0 0 1 1
gene 0 17 32 3.34896 0 0 1 1
gene 0 18 32 -2.8808 0 0 1 1
gene 0 19 32 0.00664745 0 0 1 1
gene 0 20 32 0.234333 0 0 1 1
gene 0 21 32 5 0 0 1 1
gene 0 22 32 -3.42418 0 0 1 1
gene 0 23 32 2.42595 0 0 1 1
gene 0 24 32 0.278221 0 0 1 1
gene 0 25 32 -2.2355 0 0 1 1
gene 0 33 39 -1.02922 0 0 1 1
gene 0 1 33 1.98084 0 0 1 1
gene 0 2 33 -0.0305777 0 0 1 1
gene 0 3 33 1.88303 0 0 1 1
gene 0 4 33 -2.04994 0 0 1 1
gene 0 5 33 -2.5372 0 0 1 1
gene 0 6 33 -0.330969 0 0 1 1
gene 0 7 33 1.03492 0 0 1 1
gene 0 8 33 1.65467 0 0 1 1
gene 0 9 33 0.762136 0 0 1 1
gene 0 10 33 1.0901 0 0 1 1
gene 0 11 33 -2.46703 0 0 1 1
gene 0 12 33 2.97717 0 0 1 1
gene 0 13 33 -0.00381559 0 0 1 1
gene 0 14 33 -3.20964 0 0 1 1
gene 0 15 33 -3.53673 0 0 1 1
gene 0 16 33 2.71323 0 0 1 1
gene 0 17 33 3.84993 0 0 1 1
gene 0 18 33 -4.15112 0 0 1 1
gene 0 19 33 0.908644 0 0 1 1
gene 0 20 33 -0.86551 0 0 1 1
gene 0 21 33 -1.36287 0 0 1 1
gene 0 22 33 -3.47673 0 0 1 1
gene 0 23 33 1.98019 0 0 1 1
gene 0 24 33 -5 0 0 1 1
gene 0 25 33 -0.0938829 0 0 1 1
gene 0 34 39 -2.27856 0 0 1 1
gene 0 1 34 -2.95903 0 0 1 1
gene 0 2 34 -0.925109 0 0 1 1
gene 0 3 34 1.59821 0 0 1 1
gene 0 4 34 0.390881 0 0 1 1
gene 0 5 34 3.97435 0 0 1 1
gene 0 6 34 0.281522 0 0 1 1
gene 0 7 34 0.995642 0 0 1 1
gene 0 8 34 -1.30899 0 0 1 1
gene 0 9 34 0.0366851 0 0 1 1
gene 0 10 34 2.67672 0 0 1 1
gene 0 11 34 0.665659 0 0 1 1
gene 0 12 34 -1.55763 0 0 1 1
gene 0 13 34 -2.08805 0 0 1 1
gene 0 14 34 0.234948 0 0 1 1
gene 0 15 34 -0.248306 0 0 1 1
gene 0 16 34 -1.37834 0 0 1 1
gene 0 17 34 -1.09945 0 0 1 1
gene 0 18 34 -1.92554 0 0 1 1
gene 0 19 34 -0.780323 0 0 1 1
gene 0 20 34 3.58285 0 0 1 1
gene 0 21 34 0.20978 0 0 1 1
gene 0 22 34 3.23196 0 0 1 1
gene 0 23 34 -0.905652 0 0 1 1
gene 0 24 34 2.21971 0 0 1 1
gene 0 25 34 0.708315 0 0 1 1
gene 0 35 39 -3.43288 0 0 1 1
gene 0 1 35 -0.966972 0 0 1 1
gene 0 2 35 1.62103 0 0 1 1
gene 0 3 35 -2.36659 0 0 1 1
gene 0 4 35 0.0756091 0 0 1 1
gene 0 5 35 2.26005 0 0 1 1
gene 0 6 35 1.43728 0 0 1 1
gene 0 7 35 0.078765 0 0 1 1
gene 0 8 35 -1.55446 0 0 1 1
gene 0 9 35 -1.5873 0 0 1 1
gene 0 10 35 3.17604 0 0 1 1
gene 0 11 35 3.49595 0 0 1 1
gene 0 12 35 -2.07682 0 0 1 1
gene 0 13 35 1.81485 0 0 1 1
gene 0 14 35 2.64125 0 0 1 1
gene 0 15 35 1.94233 0 0 1 1
gene 0 16 35 4.21101 0 0 1 1
gene 0 17 35 -0.108401 0 0 1 1
gene 0 18 35 1.09448 0 0 1 1
gene 0 19 35 1.96386 0 0 1 1
gene 0 20 35 -2.24796 0 0 1 1
gene 0 21 35 -1.51048 0 0 1 1
gene 0 22 35 -3.68402 0 0 1 1
gene 0 23 35 3.26069 0 0 1 1
gene 0 24 35 1.42018 0 0 1 1
gene 0 25 35 1.44463 0 0 1 1
gene 0 36 39 -0.378054 0 0 1 1
gene 0 1 36 3.11805 0 0 1 1
gene 0 2 36 -5 0 0 1 1
gene 0 3 36 -1.35164 0 0 1 1
gene 0 4 36 -0.608642 0 0 1 1
gene 0 5 36 -4.07917 0 0 1 1
gene 0 6 36 -1.78686 0 0 1 1
gene 0 7 36 -1.05711 0 0 1 1
gene 0 8 36 1.83527 0 0 1 1
gene 0 9 36 0.251424 0 0 1 1
gene 0 10 36 -3.67331 0 0 1 1
gene 0 11 36 -3.1394 0 0 1 1
gene 0 12 36 3.59926 0 0 1 1
gene 0 13 36 3.39551 0 0 1 1
gene 0 14 36 -2.52572 0 0 1 1
gene 0 15 36 2.82078 0 0 1 1
gene 0 16 36 -0.773821 0 0 1 1
gene 0 17 36 3.86952 0 0 1 1
gene 0 18 36 3.7213 0 0 1 1
gene 0 19 36 1.67882 0 0 1 1
gene 0 20 36 3.3439 0 0 1 1
gene 0 21 36 -1.37487 0 0 1 1
gene 0 22 36 0.584677 0 0 1 1
gene 0 23 36 3.81711 0 0 1 1
gene 0 24 36 2.12138 0 0 1 1
gene 0 25 36 -2.3188 0 0 1 1
gene 0 37 39 -2.84558 0 0 1 1
gene 0 1 37 -2.83643 0 0 1 1
gene 0 2 37 2.56978 0 0 1 1
gene 0 3 37 0.531485 0 0 1 1
gene 0 4 37 3.76665 0 0 1 1
gene 0 5 37 0.231756 0 0 1 1
gene 0 6 37 0.369861 0 0 1 1
gene 0 7 37 2.48297 0 0 1 1
gene 0 8 37 -4.73496 0 0 1 1
gene 0 9 37 -1.56091 0 0 1 1
gene 0 10 37 4.2937 0 0 1 1
gene 0 11 37 -0.663569 0 0 1 1
gene 0 12 37 -2.16998 0 0 1 1
gene 0 13 37 1.87621 0 0 1 1
gene 0 14 37 0.989779 0 0 1 1
gene 0 15 37 0.903006 0 0 1 1
gene 0 16 37 1.00935 0 0 1 1
gene 0 17 37 -1.03323 0 0 1 1
gene 0 18 37 -2.30247 0 0 1 1
gene 0 19 37 -0.841987 0 0 1 1
gene 0 20 37 -0.783944 0 0 1 1
gene 0 21 37 1.55784 0 0 1 1
gene 0 22 37 -0.189401 0 0 1 1
gene 0 23 37 1.48306 0 0 1 1
gene 0 24 37 -1.99276 0 0 1 1
gene 0 25 37 -2.12423 0 0 1 1
gene 0 38 39 -3.91227 0 0 1 1
gene 0 1 38 1.07596 0 0 1 1
gene 0 2 38 -2.18592 0 0 1 1
gene 0 3 38 -2.50056 0 0 1 1
gene 0 4 38 -2.13223 0 0 1 1
gene 0 5 38 -4.71278 0 0 1 1
gene 0 6 38 -2.11144 0 0 1 1
gene 0 7 38 0.709562 0 0 1 1
gene 0 8 38 2.26615 0 0 1 1
gene 0 9 38 -3.71084 0 0 1 1
gene 0 10 38 0.641172 0 0 1 1
gene 0 11 38 -2.25178 0 0 1 1
gene 0 12 38 1.20873 0 0 1 1
gene 0 13 38 -0.79368 0 0 1 1
gene 0 14 38 0.574932 0 0 1 1
gene 0 15 38 0.928241 0 0 1 1
gene 0 16 38 2.91983 0 0 1 1
gene 0 17 38 1.14315 0 0 1 1
gene 0 18 38 1.63634 0 0 1 1
gene 0 19 38 -3.63247 0 0 1 1
gene 0 20 38 1.56487 0 0 1 1
gene 0 21 38 1.72485 0 0 1 1
gene 0 22 38 3.90345 0 0 1 1
gene 0 23 38 3.44352 0 0 1 1
gene 0 24 38 -3.10407 0 0 1 1
gene 0 25 38 2.24108 0 0 1 1
gene 0 25 40 -0.846087 0 0 1 1
gene 0 26 40 -1.44988 0 0 1 1
gene 0 27 40 -1.58675 0 0 1 1
gene 0 28 40 1.77444 0 0 1 1
gene 0 29 40 -3.57116 0 0 1 1
gene 0 30 40 2.40327 0 0 1 1
gene 0 31 40 -2.48621 0 0 1 1
gene 0 32 40 -3.12175 0 0 1 1
gene 0 33 40 -1.37079 0 0 1 1
gene 0 34 40 3.16075 0 0 1 1
gene 0 35 40 1.49375 0 0 1 1
gene 0 36 40 -4.27029 0 0 1 1
gene 0 37 40 1.95232 0 0 1 1
gene 0 38 40 -4.16464 0 0 1 1
genomeend 1
