# Supplementary material for: Empirical assessment and comparison of neuro-evolutionary methods for the automatic off-line design of robot swarms
Source: Nat Commun. 2021 Jul 16;12:4345. doi: 10.1038/s41467-021-24642-3 (PMC8285396; doi:10.1038/s41467-021-24642-3)
Supplement: Supplementary file 10 — Source Data [file 41467_2021_24642_MOESM10_ESM.zip › SD1-source_code/Design/Foraging/CMAES_mlp/champ_gen_1]

/*Fitness: 45*/
genomestart 1
node 1 0 1 1
node 2 0 1 1
node 3 0 1 1
node 4 0 1 1
node 5 0 1 1
node 6 0 1 1
node 7 0 1 1
node 8 0 1 1
node 9 0 1 1
node 10 0 1 1
node 11 0 1 1
node 12 0 1 1
node 13 0 1 1
node 14 0 1 1
node 15 0 1 1
node 16 0 1 1
node 17 0 1 1
node 18 0 1 1
node 19 0 1 1
node 20 0 1 1
node 21 0 1 1
node 22 0 1 1
node 23 0 1 1
node 24 0 1 1
node 25 0 1 3
node 26 0 0 0
node 27 0 0 0
node 28 0 0 0
node 29 0 0 0
node 30 0 0 0
node 31 0 0 0
node 32 0 0 0
node 33 0 0 0
node 34 0 0 0
node 35 0 0 0
node 36 0 0 0
node 37 0 0 0
node 38 0 0 0
node 39 0 0 2
node 40 0 0 2
gene 0 25 39 1.48835 0 0 1 1
gene 0 26 39 -1.71491 0 0 1 1
gene 0 1 26 1.45245 0 0 1 1
gene 0 2 26 -0.539689 0 0 1 1
gene 0 3 26 0.847042 0 0 1 1
gene 0 4 26 1.30842 0 0 1 1
gene 0 5 26 -1.19161 0 0 1 1
gene 0 6 26 -1.02846 0 0 1 1
gene 0 7 26 1.49983 0 0 1 1
gene 0 8 26 0.238766 0 0 1 1
gene 0 9 26 0.10315 0 0 1 1
gene 0 10 26 -1.15564 0 0 1 1
gene 0 11 26 -0.528833 0 0 1 1
gene 0 12 26 -1.38607 0 0 1 1
gene 0 13 26 -2.70312 0 0 1 1
gene 0 14 26 1.05664 0 0 1 1
gene 0 15 26 -2.51504 0 0 1 1
gene 0 16 26 -2.19983 0 0 1 1
gene 0 17 26 0.834584 0 0 1 1
gene 0 18 26 2.98543 0 0 1 1
gene 0 19 26 1.84678 0 0 1 1
gene 0 20 26 -1.35136 0 0 1 1
gene 0 21 26 -1.77132 0 0 1 1
gene 0 22 26 1.85994 0 0 1 1
gene 0 23 26 0.312664 0 0 1 1
gene 0 24 26 2.41075 0 0 1 1
gene 0 25 26 2.02178 0 0 1 1
gene 0 27 39 0.841794 0 0 1 1
gene 0 1 27 -3.49599 0 0 1 1
gene 0 2 27 -0.0234132 0 0 1 1
gene 0 3 27 1.86601 0 0 1 1
gene 0 4 27 2.75289 0 0 1 1
gene 0 5 27 2.71981 0 0 1 1
gene 0 6 27 -1.05326 0 0 1 1
gene 0 7 27 -1.0509 0 0 1 1
gene 0 8 27 -0.188658 0 0 1 1
gene 0 9 27 2.25664 0 0 1 1
gene 0 10 27 -1.72609 0 0 1 1
gene 0 11 27 0.543005 0 0 1 1
gene 0 12 27 0.79348 0 0 1 1
gene 0 13 27 -1.4044 0 0 1 1
gene 0 14 27 -4.09739 0 0 1 1
gene 0 15 27 -1.74788 0 0 1 1
gene 0 16 27 -2.63661 0 0 1 1
gene 0 17 27 2.91773 0 0 1 1
gene 0 18 27 -3.21293 0 0 1 1
gene 0 19 27 -2.08329 0 0 1 1
gene 0 20 27 2.14202 0 0 1 1
gene 0 21 27 -2.12781 0 0 1 1
gene 0 22 27 -0.812647 0 0 1 1
gene 0 23 27 -0.52117 0 0 1 1
gene 0 24 27 2.95804 0 0 1 1
gene 0 25 27 2.89176 0 0 1 1
gene 0 28 39 -1.23617 0 0 1 1
gene 0 1 28 3.67294 0 0 1 1
gene 0 2 28 -2.57863 0 0 1 1
gene 0 3 28 -1.89503 0 0 1 1
gene 0 4 28 -4.54307 0 0 1 1
gene 0 5 28 -3.0238 0 0 1 1
gene 0 6 28 -1.03725 0 0 1 1
gene 0 7 28 -0.886135 0 0 1 1
gene 0 8 28 2.45434 0 0 1 1
gene 0 9 28 0.221712 0 0 1 1
gene 0 10 28 -3.37674 0 0 1 1
gene 0 11 28 -0.0568428 0 0 1 1
gene 0 12 28 1.50429 0 0 1 1
gene 0 13 28 1.11115 0 0 1 1
gene 0 14 28 -2.20342 0 0 1 1
gene 0 15 28 -3.18206 0 0 1 1
gene 0 16 28 -5 0 0 1 1
gene 0 17 28 -3.32353 0 0 1 1
gene 0 18 28 0.858406 0 0 1 1
gene 0 19 28 0.517145 0 0 1 1
gene 0 20 28 1.15501 0 0 1 1
gene 0 21 28 -1.2589 0 0 1 1
gene 0 22 28 1.13071 0 0 1 1
gene 0 23 28 2.47245 0 0 1 1
gene 0 24 28 2.98631 0 0 1 1
gene 0 25 28 4.00384 0 0 1 1
gene 0 29 39 1.91954 0 0 1 1
gene 0 1 29 -3.53821 0 0 1 1
gene 0 2 29 2.51237 0 0 1 1
gene 0 3 29 1.99532 0 0 1 1
gene 0 4 29 3.39327 0 0 1 1
gene 0 5 29 3.5412 0 0 1 1
gene 0 6 29 0.539215 0 0 1 1
gene 0 7 29 -0.0745214 0 0 1 1
gene 0 8 29 -0.407104 0 0 1 1
gene 0 9 29 -3.79516 0 0 1 1
gene 0 10 29 -2.93382 0 0 1 1
gene 0 11 29 0.624992 0 0 1 1
gene 0 12 29 1.00733 0 0 1 1
gene 0 13 29 4.68623 0 0 1 1
gene 0 14 29 -4.53825 0 0 1 1
gene 0 15 29 -3.73257 0 0 1 1
gene 0 16 29 2.97269 0 0 1 1
gene 0 17 29 2.17894 0 0 1 1
gene 0 18 29 -1.00123 0 0 1 1
gene 0 19 29 -0.670658 0 0 1 1
gene 0 20 29 1.23702 0 0 1 1
gene 0 21 29 0.214351 0 0 1 1
gene 0 22 29 2.40327 0 0 1 1
gene 0 23 29 2.35185 0 0 1 1
gene 0 24 29 0.963551 0 0 1 1
gene 0 25 29 0.793038 0 0 1 1
gene 0 30 39 -1.97907 0 0 1 1
gene 0 1 30 -3.39982 0 0 1 1
gene 0 2 30 1.66917 0 0 1 1
gene 0 3 30 -3.04311 0 0 1 1
gene 0 4 30 0.558093 0 0 1 1
gene 0 5 30 0.83153 0 0 1 1
gene 0 6 30 1.17643 0 0 1 1
gene 0 7 30 0.0618199 0 0 1 1
gene 0 8 30 0.475724 0 0 1 1
gene 0 9 30 -2.05632 0 0 1 1
gene 0 10 30 3.22014 0 0 1 1
gene 0 11 30 -1.3287 0 0 1 1
gene 0 12 30 -1.7593 0 0 1 1
gene 0 13 30 -2.41405 0 0 1 1
gene 0 14 30 -4.12228 0 0 1 1
gene 0 15 30 -2.52961 0 0 1 1
gene 0 16 30 -1.02264 0 0 1 1
gene 0 17 30 -2.11677 0 0 1 1
gene 0 18 30 -2.01892 0 0 1 1
gene 0 19 30 -2.14274 0 0 1 1
gene 0 20 30 0.621327 0 0 1 1
gene 0 21 30 0.955438 0 0 1 1
gene 0 22 30 -0.564674 0 0 1 1
gene 0 23 30 -0.264779 0 0 1 1
gene 0 24 30 1.22098 0 0 1 1
gene 0 25 30 1.70132 0 0 1 1
gene 0 31 39 -2.42035 0 0 1 1
gene 0 1 31 -2.11317 0 0 1 1
gene 0 2 31 1.18279 0 0 1 1
gene 0 3 31 -1.78884 0 0 1 1
gene 0 4 31 3.68337 0 0 1 1
gene 0 5 31 3.13297 0 0 1 1
gene 0 6 31 3.04448 0 0 1 1
gene 0 7 31 2.59704 0 0 1 1
gene 0 8 31 -1.70277 0 0 1 1
gene 0 9 31 -1.23719 0 0 1 1
gene 0 10 31 1.13681 0 0 1 1
gene 0 11 31 -0.294125 0 0 1 1
gene 0 12 31 -4.22868 0 0 1 1
gene 0 13 31 1.31197 0 0 1 1
gene 0 14 31 0.613093 0 0 1 1
gene 0 15 31 2.88788 0 0 1 1
gene 0 16 31 -0.756073 0 0 1 1
gene 0 17 31 0.969011 0 0 1 1
gene 0 18 31 0.166353 0 0 1 1
gene 0 19 31 -3.57075 0 0 1 1
gene 0 20 31 -3.77147 0 0 1 1
gene 0 21 31 -2.4676 0 0 1 1
gene 0 22 31 0.292663 0 0 1 1
gene 0 23 31 2.49665 0 0 1 1
gene 0 24 31 3.2028 0 0 1 1
gene 0 25 31 0.336216 0 0 1 1
gene 0 32 39 -2.41231 0 0 1 1
gene 0 1 32 -1.71548 0 0 1 1
gene 0 2 32 3.12726 0 0 1 1
gene 0 3 32 3.13596 0 0 1 1
gene 0 4 32 3.74143 0 0 1 1
gene 0 5 32 2.39718 0 0 1 1
gene 0 6 32 -2.8276 0 0 1 1
gene 0 7 32 0.0885665 0 0 1 1
gene 0 8 32 -1.06729 0 0 1 1
gene 0 9 32 0.281666 0 0 1 1
gene 0 10 32 -2.29148 0 0 1 1
gene 0 11 32 0.323599 0 0 1 1
gene 0 12 32 -0.899142 0 0 1 1
gene 0 13 32 2.04087 0 0 1 1
gene 0 14 32 0.318114 0 0 1 1
gene 0 15 32 -3.76034 0 0 1 1
gene 0 16 32 -1.86585 0 0 1 1
gene 0 17 32 0.798264 0 0 1 1
gene 0 18 32 1.11294 0 0 1 1
gene 0 19 32 -1.40319 0 0 1 1
gene 0 20 32 -1.97346 0 0 1 1
gene 0 21 32 -0.45467 0 0 1 1
gene 0 22 32 -1.93124 0 0 1 1
gene 0 23 32 -1.8443 0 0 1 1
gene 0 24 32 -0.298961 0 0 1 1
gene 0 25 32 -1.48325 0 0 1 1
gene 0 33 39 -3.53362 0 0 1 1
gene 0 1 33 -1.15678 0 0 1 1
gene 0 2 33 0.488667 0 0 1 1
gene 0 3 33 -0.738592 0 0 1 1
gene 0 4 33 -0.911727 0 0 1 1
gene 0 5 33 -4.3452 0 0 1 1
gene 0 6 33 -0.649572 0 0 1 1
gene 0 7 33 0.791346 0 0 1 1
gene 0 8 33 -3.37926 0 0 1 1
gene 0 9 33 -0.453508 0 0 1 1
gene 0 10 33 -0.830748 0 0 1 1
gene 0 11 33 -1.35217 0 0 1 1
gene 0 12 33 -3.84003 0 0 1 1
gene 0 13 33 1.16122 0 0 1 1
gene 0 14 33 -0.13191 0 0 1 1
gene 0 15 33 -3.12516 0 0 1 1
gene 0 16 33 -0.673457 0 0 1 1
gene 0 17 33 1.82034 0 0 1 1
gene 0 18 33 2.33437 0 0 1 1
gene 0 19 33 0.528617 0 0 1 1
gene 0 20 33 1.95295 0 0 1 1
gene 0 21 33 0.828952 0 0 1 1
gene 0 22 33 4.1618 0 0 1 1
gene 0 23 33 -2.03344 0 0 1 1
gene 0 24 33 -0.500489 0 0 1 1
gene 0 25 33 -0.845984 0 0 1 1
gene 0 34 39 -4.56927 0 0 1 1
gene 0 1 34 1.23889 0 0 1 1
gene 0 2 34 -2.45267 0 0 1 1
gene 0 3 34 -1.36861 0 0 1 1
gene 0 4 34 1.46097 0 0 1 1
gene 0 5 34 -1.69701 0 0 1 1
gene 0 6 34 0.837433 0 0 1 1
gene 0 7 34 -3.94678 0 0 1 1
gene 0 8 34 0.248037 0 0 1 1
gene 0 9 34 0.980334 0 0 1 1
gene 0 10 34 0.605465 0 0 1 1
gene 0 11 34 -3.6782 0 0 1 1
gene 0 12 34 -2.07674 0 0 1 1
gene 0 13 34 -0.499321 0 0 1 1
gene 0 14 34 -2.24817 0 0 1 1
gene 0 15 34 2.08582 0 0 1 1
gene 0 16 34 -1.35823 0 0 1 1
gene 0 17 34 1.0216 0 0 1 1
gene 0 18 34 -3.62458 0 0 1 1
gene 0 19 34 -1.76033 0 0 1 1
gene 0 20 34 0.912404 0 0 1 1
gene 0 21 34 -0.698332 0 0 1 1
gene 0 22 34 2.47898 0 0 1 1
gene 0 23 34 -3.20616 0 0 1 1
gene 0 24 34 1.82752 0 0 1 1
gene 0 25 34 -4.47497 0 0 1 1
gene 0 35 39 -3.24427 0 0 1 1
gene 0 1 35 2.67541 0 0 1 1
gene 0 2 35 -1.85996 0 0 1 1
gene 0 3 35 3.17688 0 0 1 1
gene 0 4 35 -2.47463 0 0 1 1
gene 0 5 35 1.11013 0 0 1 1
gene 0 6 35 0.911478 0 0 1 1
gene 0 7 35 0.761512 0 0 1 1
gene 0 8 35 -1.94055 0 0 1 1
gene 0 9 35 2.71699 0 0 1 1
gene 0 10 35 2.92592 0 0 1 1
gene 0 11 35 -2.07211 0 0 1 1
gene 0 12 35 0.862527 0 0 1 1
gene 0 13 35 3.49991 0 0 1 1
gene 0 14 35 -3.81838 0 0 1 1
gene 0 15 35 2.65367 0 0 1 1
gene 0 16 35 -2.29848 0 0 1 1
gene 0 17 35 -0.199521 0 0 1 1
gene 0 18 35 0.562196 0 0 1 1
gene 0 19 35 -3.13003 0 0 1 1
gene 0 20 35 5 0 0 1 1
gene 0 21 35 -1.8378 0 0 1 1
gene 0 22 35 -0.50297 0 0 1 1
gene 0 23 35 2.3957 0 0 1 1
gene 0 24 35 2.14802 0 0 1 1
gene 0 25 35 2.81952 0 0 1 1
gene 0 36 39 -0.0444195 0 0 1 1
gene 0 1 36 3.74035 0 0 1 1
gene 0 2 36 -2.95534 0 0 1 1
gene 0 3 36 0.098084 0 0 1 1
gene 0 4 36 -3.73546 0 0 1 1
gene 0 5 36 -2.54826 0 0 1 1
gene 0 6 36 -0.974384 0 0 1 1
gene 0 7 36 1.90016 0 0 1 1
gene 0 8 36 3.14046 0 0 1 1
gene 0 9 36 -1.81502 0 0 1 1
gene 0 10 36 -2.69433 0 0 1 1
gene 0 11 36 0.22891 0 0 1 1
gene 0 12 36 4.25573 0 0 1 1
gene 0 13 36 4.31291 0 0 1 1
gene 0 14 36 2.0735 0 0 1 1
gene 0 15 36 -1.69899 0 0 1 1
gene 0 16 36 3.56489 0 0 1 1
gene 0 17 36 -1.65232 0 0 1 1
gene 0 18 36 0.911449 0 0 1 1
gene 0 19 36 2.38494 0 0 1 1
gene 0 20 36 0.449958 0 0 1 1
gene 0 21 36 -2.88775 0 0 1 1
gene 0 22 36 -2.39858 0 0 1 1
gene 0 23 36 0.300691 0 0 1 1
gene 0 24 36 -2.40266 0 0 1 1
gene 0 25 36 1.9072 0 0 1 1
gene 0 37 39 -2.46678 0 0 1 1
gene 0 1 37 -1.78535 0 0 1 1
gene 0 2 37 -2.57571 0 0 1 1
gene 0 3 37 0.869537 0 0 1 1
gene 0 4 37 -1.66174 0 0 1 1
gene 0 5 37 0.82439 0 0 1 1
gene 0 6 37 -1.66221 0 0 1 1
gene 0 7 37 -3.13489 0 0 1 1
gene 0 8 37 -1.00564 0 0 1 1
gene 0 9 37 -2.41054 0 0 1 1
gene 0 10 37 -0.366565 0 0 1 1
gene 0 11 37 -0.0311577 0 0 1 1
gene 0 12 37 0.552318 0 0 1 1
gene 0 13 37 -2.03892 0 0 1 1
gene 0 14 37 2.67694 0 0 1 1
gene 0 15 37 0.0269574 0 0 1 1
gene 0 16 37 -2.27269 0 0 1 1
gene 0 17 37 2.47394 0 0 1 1
gene 0 18 37 -3.03658 0 0 1 1
gene 0 19 37 -0.410184 0 0 1 1
gene 0 20 37 -1.64146 0 0 1 1
gene 0 21 37 -3.2657 0 0 1 1
gene 0 22 37 0.750979 0 0 1 1
gene 0 23 37 -0.58099 0 0 1 1
gene 0 24 37 -2.84197 0 0 1 1
gene 0 25 37 -2.5478 0 0 1 1
gene 0 38 39 -0.701233 0 0 1 1
gene 0 1 38 3.56975 0 0 1 1
gene 0 2 38 -0.328307 0 0 1 1
gene 0 3 38 -4.02753 0 0 1 1
gene 0 4 38 -1.84149 0 0 1 1
gene 0 5 38 -2.18041 0 0 1 1
gene 0 6 38 -0.727579 0 0 1 1
gene 0 7 38 1.68641 0 0 1 1
gene 0 8 38 -1.84369 0 0 1 1
gene 0 9 38 3.33694 0 0 1 1
gene 0 10 38 -5 0 0 1 1
gene 0 11 38 2.29393 0 0 1 1
gene 0 12 38 3.07308 0 0 1 1
gene 0 13 38 3.38971 0 0 1 1
gene 0 14 38 -2.28137 0 0 1 1
gene 0 15 38 -2.00126 0 0 1 1
gene 0 16 38 2.47983 0 0 1 1
gene 0 17 38 0.258656 0 0 1 1
gene 0 18 38 -0.502087 0 0 1 1
gene 0 19 38 -0.844661 0 0 1 1
gene 0 20 38 -0.250555 0 0 1 1
gene 0 21 38 -3.4064 0 0 1 1
gene 0 22 38 1.58132 0 0 1 1
gene 0 23 38 1.97138 0 0 1 1
gene 0 24 38 4.46208 0 0 1 1
gene 0 25 38 3.59984 0 0 1 1
gene 0 25 40 -2.82957 0 0 1 1
gene 0 26 40 -1.60311 0 0 1 1
gene 0 27 40 3.27458 0 0 1 1
gene 0 28 40 -4.05289 0 0 1 1
gene 0 29 40 4.32678 0 0 1 1
gene 0 30 40 -2.65696 0 0 1 1
gene 0 31 40 3.61783 0 0 1 1
gene 0 32 40 3.26289 0 0 1 1
gene 0 33 40 1.61772 0 0 1 1
gene 0 34 40 0.193005 0 0 1 1
gene 0 35 40 -2.76592 0 0 1 1
gene 0 36 40 -2.22557 0 0 1 1
gene 0 37 40 3.06002 0 0 1 1
gene 0 38 40 -3.46963 0 0 1 1
genomeend 1
