# Supplementary material for: Empirical assessment and comparison of neuro-evolutionary methods for the automatic off-line design of robot swarms
Source: Nat Commun. 2021 Jul 16;12:4345. doi: 10.1038/s41467-021-24642-3 (PMC8285396; doi:10.1038/s41467-021-24642-3)
Supplement: Supplementary file 10 — Source Data [file 41467_2021_24642_MOESM10_ESM.zip › SD1-source_code/Design/Foraging/CMAES_mlp/champ_gen_8]

/*Fitness: 51.2*/
genomestart 1
node 1 0 1 1
node 2 0 1 1
node 3 0 1 1
node 4 0 1 1
node 5 0 1 1
node 6 0 1 1
node 7 0 1 1
node 8 0 1 1
node 9 0 1 1
node 10 0 1 1
node 11 0 1 1
node 12 0 1 1
node 13 0 1 1
node 14 0 1 1
node 15 0 1 1
node 16 0 1 1
node 17 0 1 1
node 18 0 1 1
node 19 0 1 1
node 20 0 1 1
node 21 0 1 1
node 22 0 1 1
node 23 0 1 1
node 24 0 1 1
node 25 0 1 3
node 26 0 0 0
node 27 0 0 0
node 28 0 0 0
node 29 0 0 0
node 30 0 0 0
node 31 0 0 0
node 32 0 0 0
node 33 0 0 0
node 34 0 0 0
node 35 0 0 0
node 36 0 0 0
node 37 0 0 0
node 38 0 0 0
node 39 0 0 2
node 40 0 0 2
gene 0 25 39 0.190478 0 0 1 1
gene 0 26 39 -1.09897 0 0 1 1
gene 0 1 26 -2.59456 0 0 1 1
gene 0 2 26 3.93221 0 0 1 1
gene 0 3 26 -2.60989 0 0 1 1
gene 0 4 26 2.05905 0 0 1 1
gene 0 5 26 0.498049 0 0 1 1
gene 0 6 26 -1.03484 0 0 1 1
gene 0 7 26 1.28865 0 0 1 1
gene 0 8 26 3.75213 0 0 1 1
gene 0 9 26 0.105387 0 0 1 1
gene 0 10 26 -3.60397 0 0 1 1
gene 0 11 26 2.6529 0 0 1 1
gene 0 12 26 1.03575 0 0 1 1
gene 0 13 26 -1.41597 0 0 1 1
gene 0 14 26 -5 0 0 1 1
gene 0 15 26 1.02429 0 0 1 1
gene 0 16 26 0.921929 0 0 1 1
gene 0 17 26 2.03643 0 0 1 1
gene 0 18 26 2.18772 0 0 1 1
gene 0 19 26 -3.1475 0 0 1 1
gene 0 20 26 0.543173 0 0 1 1
gene 0 21 26 -2.84725 0 0 1 1
gene 0 22 26 -2.63164 0 0 1 1
gene 0 23 26 0.287465 0 0 1 1
gene 0 24 26 -3.42826 0 0 1 1
gene 0 25 26 0.965861 0 0 1 1
gene 0 27 39 1.11563 0 0 1 1
gene 0 1 27 1.75421 0 0 1 1
gene 0 2 27 2.4881 0 0 1 1
gene 0 3 27 1.93874 0 0 1 1
gene 0 4 27 -1.19685 0 0 1 1
gene 0 5 27 0.750711 0 0 1 1
gene 0 6 27 -0.389829 0 0 1 1
gene 0 7 27 2.65908 0 0 1 1
gene 0 8 27 -1.09991 0 0 1 1
gene 0 9 27 -1.44686 0 0 1 1
gene 0 10 27 4.00153 0 0 1 1
gene 0 11 27 -3.35567 0 0 1 1
gene 0 12 27 1.96165 0 0 1 1
gene 0 13 27 2.63522 0 0 1 1
gene 0 14 27 -2.13041 0 0 1 1
gene 0 15 27 -1.50104 0 0 1 1
gene 0 16 27 0.560453 0 0 1 1
gene 0 17 27 1.77194 0 0 1 1
gene 0 18 27 3.3399 0 0 1 1
gene 0 19 27 -1.48502 0 0 1 1
gene 0 20 27 -0.857635 0 0 1 1
gene 0 21 27 -1.21238 0 0 1 1
gene 0 22 27 -2.4008 0 0 1 1
gene 0 23 27 2.51482 0 0 1 1
gene 0 24 27 -3.37434 0 0 1 1
gene 0 25 27 1.5898 0 0 1 1
gene 0 28 39 4.56688 0 0 1 1
gene 0 1 28 -2.10567 0 0 1 1
gene 0 2 28 -1.0643 0 0 1 1
gene 0 3 28 1.06403 0 0 1 1
gene 0 4 28 3.92283 0 0 1 1
gene 0 5 28 -0.802743 0 0 1 1
gene 0 6 28 2.22106 0 0 1 1
gene 0 7 28 -2.46723 0 0 1 1
gene 0 8 28 -2.31381 0 0 1 1
gene 0 9 28 3.94898 0 0 1 1
gene 0 10 28 0.25748 0 0 1 1
gene 0 11 28 -3.11238 0 0 1 1
gene 0 12 28 0.117871 0 0 1 1
gene 0 13 28 1.41735 0 0 1 1
gene 0 14 28 -1.17225 0 0 1 1
gene 0 15 28 -2.00041 0 0 1 1
gene 0 16 28 1.69958 0 0 1 1
gene 0 17 28 2.03707 0 0 1 1
gene 0 18 28 0.833867 0 0 1 1
gene 0 19 28 0.203117 0 0 1 1
gene 0 20 28 3.31052 0 0 1 1
gene 0 21 28 3.38883 0 0 1 1
gene 0 22 28 1.25354 0 0 1 1
gene 0 23 28 -2.01241 0 0 1 1
gene 0 24 28 -1.53445 0 0 1 1
gene 0 25 28 -1.2855 0 0 1 1
gene 0 29 39 3.27716 0 0 1 1
gene 0 1 29 -1.93351 0 0 1 1
gene 0 2 29 0.983707 0 0 1 1
gene 0 3 29 -2.01096 0 0 1 1
gene 0 4 29 2.87944 0 0 1 1
gene 0 5 29 0.799336 0 0 1 1
gene 0 6 29 1.29865 0 0 1 1
gene 0 7 29 -1.42638 0 0 1 1
gene 0 8 29 -3.16268 0 0 1 1
gene 0 9 29 3.88717 0 0 1 1
gene 0 10 29 3.76683 0 0 1 1
gene 0 11 29 -2.04271 0 0 1 1
gene 0 12 29 2.94044 0 0 1 1
gene 0 13 29 2.80483 0 0 1 1
gene 0 14 29 0.0982123 0 0 1 1
gene 0 15 29 0.730032 0 0 1 1
gene 0 16 29 2.9914 0 0 1 1
gene 0 17 29 0.361906 0 0 1 1
gene 0 18 29 0.626804 0 0 1 1
gene 0 19 29 4.21431 0 0 1 1
gene 0 20 29 -0.777921 0 0 1 1
gene 0 21 29 2.05659 0 0 1 1
gene 0 22 29 2.59349 0 0 1 1
gene 0 23 29 -2.40635 0 0 1 1
gene 0 24 29 -2.24095 0 0 1 1
gene 0 25 29 -0.384979 0 0 1 1
gene 0 30 39 -3.39117 0 0 1 1
gene 0 1 30 2.38722 0 0 1 1
gene 0 2 30 3.27583 0 0 1 1
gene 0 3 30 1.25229 0 0 1 1
gene 0 4 30 2.26985 0 0 1 1
gene 0 5 30 -2.15227 0 0 1 1
gene 0 6 30 -3.22993 0 0 1 1
gene 0 7 30 3.41833 0 0 1 1
gene 0 8 30 3.92878 0 0 1 1
gene 0 9 30 0.637754 0 0 1 1
gene 0 10 30 -2.7843 0 0 1 1
gene 0 11 30 -4.05769 0 0 1 1
gene 0 12 30 1.23498 0 0 1 1
gene 0 13 30 -3.31272 0 0 1 1
gene 0 14 30 3.02873 0 0 1 1
gene 0 15 30 -4.11815 0 0 1 1
gene 0 16 30 -3.85449 0 0 1 1
gene 0 17 30 -1.63362 0 0 1 1
gene 0 18 30 -1.74869 0 0 1 1
gene 0 19 30 1.56974 0 0 1 1
gene 0 20 30 -3.1382 0 0 1 1
gene 0 21 30 3.00954 0 0 1 1
gene 0 22 30 1.82587 0 0 1 1
gene 0 23 30 -1.57421 0 0 1 1
gene 0 24 30 -0.366705 0 0 1 1
gene 0 25 30 3.22019 0 0 1 1
gene 0 31 39 -1.95597 0 0 1 1
gene 0 1 31 -0.723503 0 0 1 1
gene 0 2 31 -1.96677 0 0 1 1
gene 0 3 31 -3.54387 0 0 1 1
gene 0 4 31 -1.71161 0 0 1 1
gene 0 5 31 -4.64883 0 0 1 1
gene 0 6 31 0.702846 0 0 1 1
gene 0 7 31 -0.273804 0 0 1 1
gene 0 8 31 -1.50816 0 0 1 1
gene 0 9 31 -3.37 0 0 1 1
gene 0 10 31 -3.51786 0 0 1 1
gene 0 11 31 2.4607 0 0 1 1
gene 0 12 31 0.533486 0 0 1 1
gene 0 13 31 -0.845995 0 0 1 1
gene 0 14 31 -3.15369 0 0 1 1
gene 0 15 31 3.02819 0 0 1 1
gene 0 16 31 -2.01008 0 0 1 1
gene 0 17 31 -1.1468 0 0 1 1
gene 0 18 31 -2.035 0 0 1 1
gene 0 19 31 -3.12163 0 0 1 1
gene 0 20 31 0.163922 0 0 1 1
gene 0 21 31 -1.24362 0 0 1 1
gene 0 22 31 2.03125 0 0 1 1
gene 0 23 31 -1.16021 0 0 1 1
gene 0 24 31 -1.14768 0 0 1 1
gene 0 25 31 1.28941 0 0 1 1
gene 0 32 39 2.37109 0 0 1 1
gene 0 1 32 -1.3264 0 0 1 1
gene 0 2 32 -2.38172 0 0 1 1
gene 0 3 32 0.910791 0 0 1 1
gene 0 4 32 -2.54811 0 0 1 1
gene 0 5 32 1.57462 0 0 1 1
gene 0 6 32 -1.26561 0 0 1 1
gene 0 7 32 -3.6557 0 0 1 1
gene 0 8 32 -3.13128 0 0 1 1
gene 0 9 32 0.474253 0 0 1 1
gene 0 10 32 1.26719 0 0 1 1
gene 0 11 32 -0.792448 0 0 1 1
gene 0 12 32 -0.0495966 0 0 1 1
gene 0 13 32 -2.00678 0 0 1 1
gene 0 14 32 1.45694 0 0 1 1
gene 0 15 32 -0.101002 0 0 1 1
gene 0 16 32 1.41657 0 0 1 1
gene 0 17 32 2.09709 0 0 1 1
gene 0 18 32 3.26072 0 0 1 1
gene 0 19 32 -2.23834 0 0 1 1
gene 0 20 32 1.1482 0 0 1 1
gene 0 21 32 2.79082 0 0 1 1
gene 0 22 32 -2.89699 0 0 1 1
gene 0 23 32 3.68861 0 0 1 1
gene 0 24 32 -4.21681 0 0 1 1
gene 0 25 32 -1.78248 0 0 1 1
gene 0 33 39 -0.583945 0 0 1 1
gene 0 1 33 0.0805541 0 0 1 1
gene 0 2 33 0.583785 0 0 1 1
gene 0 3 33 -1.87039 0 0 1 1
gene 0 4 33 -2.84706 0 0 1 1
gene 0 5 33 -3.06427 0 0 1 1
gene 0 6 33 1.92839 0 0 1 1
gene 0 7 33 0.854501 0 0 1 1
gene 0 8 33 4.05573 0 0 1 1
gene 0 9 33 2.37033 0 0 1 1
gene 0 10 33 -2.0924 0 0 1 1
gene 0 11 33 1.30931 0 0 1 1
gene 0 12 33 1.96352 0 0 1 1
gene 0 13 33 2.22108 0 0 1 1
gene 0 14 33 1.44292 0 0 1 1
gene 0 15 33 1.23614 0 0 1 1
gene 0 16 33 -1.46482 0 0 1 1
gene 0 17 33 -1.00587 0 0 1 1
gene 0 18 33 1.1336 0 0 1 1
gene 0 19 33 0.609726 0 0 1 1
gene 0 20 33 2.39215 0 0 1 1
gene 0 21 33 -5 0 0 1 1
gene 0 22 33 1.23227 0 0 1 1
gene 0 23 33 -1.74283 0 0 1 1
gene 0 24 33 1.86751 0 0 1 1
gene 0 25 33 -3.96089 0 0 1 1
gene 0 34 39 2.58787 0 0 1 1
gene 0 1 34 1.29099 0 0 1 1
gene 0 2 34 3.8044 0 0 1 1
gene 0 3 34 0.872077 0 0 1 1
gene 0 4 34 -1.76265 0 0 1 1
gene 0 5 34 3.56341 0 0 1 1
gene 0 6 34 0.762756 0 0 1 1
gene 0 7 34 -0.920117 0 0 1 1
gene 0 8 34 0.678403 0 0 1 1
gene 0 9 34 0.371705 0 0 1 1
gene 0 10 34 3.07245 0 0 1 1
gene 0 11 34 0.151778 0 0 1 1
gene 0 12 34 3.97664 0 0 1 1
gene 0 13 34 -0.658159 0 0 1 1
gene 0 14 34 -1.81269 0 0 1 1
gene 0 15 34 -2.37108 0 0 1 1
gene 0 16 34 1.77291 0 0 1 1
gene 0 17 34 -2.98967 0 0 1 1
gene 0 18 34 -3.43214 0 0 1 1
gene 0 19 34 -4.29004 0 0 1 1
gene 0 20 34 -2.40989 0 0 1 1
gene 0 21 34 -0.135544 0 0 1 1
gene 0 22 34 0.30553 0 0 1 1
gene 0 23 34 0.332444 0 0 1 1
gene 0 24 34 -0.425554 0 0 1 1
gene 0 25 34 -2.78818 0 0 1 1
gene 0 35 39 1.59987 0 0 1 1
gene 0 1 35 -2.01042 0 0 1 1
gene 0 2 35 1.5811 0 0 1 1
gene 0 3 35 3.84714 0 0 1 1
gene 0 4 35 3.13413 0 0 1 1
gene 0 5 35 -1.51207 0 0 1 1
gene 0 6 35 -2.35865 0 0 1 1
gene 0 7 35 -2.01204 0 0 1 1
gene 0 8 35 -4.14386 0 0 1 1
gene 0 9 35 0.532265 0 0 1 1
gene 0 10 35 0.141585 0 0 1 1
gene 0 11 35 0.408766 0 0 1 1
gene 0 12 35 -2.92869 0 0 1 1
gene 0 13 35 -3.51028 0 0 1 1
gene 0 14 35 -0.0744031 0 0 1 1
gene 0 15 35 -0.929199 0 0 1 1
gene 0 16 35 2.40104 0 0 1 1
gene 0 17 35 0.332262 0 0 1 1
gene 0 18 35 2.06158 0 0 1 1
gene 0 19 35 -0.416786 0 0 1 1
gene 0 20 35 2.06475 0 0 1 1
gene 0 21 35 -1.84856 0 0 1 1
gene 0 22 35 4.19121 0 0 1 1
gene 0 23 35 1.24064 0 0 1 1
gene 0 24 35 -0.52589 0 0 1 1
gene 0 25 35 -1.33476 0 0 1 1
gene 0 36 39 -4.7369 0 0 1 1
gene 0 1 36 1.33092 0 0 1 1
gene 0 2 36 -3.50757 0 0 1 1
gene 0 3 36 -2.31794 0 0 1 1
gene 0 4 36 0.770592 0 0 1 1
gene 0 5 36 -3.08222 0 0 1 1
gene 0 6 36 0.0101422 0 0 1 1
gene 0 7 36 1.30611 0 0 1 1
gene 0 8 36 2.78087 0 0 1 1
gene 0 9 36 -3.25929 0 0 1 1
gene 0 10 36 -1.02217 0 0 1 1
gene 0 11 36 -1.95761 0 0 1 1
gene 0 12 36 -2.77441 0 0 1 1
gene 0 13 36 0.805121 0 0 1 1
gene 0 14 36 2.71851 0 0 1 1
gene 0 15 36 1.69671 0 0 1 1
gene 0 16 36 -2.46621 0 0 1 1
gene 0 17 36 -1.51906 0 0 1 1
gene 0 18 36 1.06536 0 0 1 1
gene 0 19 36 -1.88092 0 0 1 1
gene 0 20 36 -1.86417 0 0 1 1
gene 0 21 36 -2.4016 0 0 1 1
gene 0 22 36 1.65827 0 0 1 1
gene 0 23 36 2.48385 0 0 1 1
gene 0 24 36 -2.76116 0 0 1 1
gene 0 25 36 2.34577 0 0 1 1
gene 0 37 39 3.62261 0 0 1 1
gene 0 1 37 -1.10737 0 0 1 1
gene 0 2 37 -0.727525 0 0 1 1
gene 0 3 37 3.14022 0 0 1 1
gene 0 4 37 -4.43965 0 0 1 1
gene 0 5 37 2.01111 0 0 1 1
gene 0 6 37 -2.30237 0 0 1 1
gene 0 7 37 -3.3541 0 0 1 1
gene 0 8 37 -3.4027 0 0 1 1
gene 0 9 37 0.796326 0 0 1 1
gene 0 10 37 1.72113 0 0 1 1
gene 0 11 37 -0.615963 0 0 1 1
gene 0 12 37 0.781437 0 0 1 1
gene 0 13 37 0.53258 0 0 1 1
gene 0 14 37 0.698177 0 0 1 1
gene 0 15 37 1.81368 0 0 1 1
gene 0 16 37 2.42038 0 0 1 1
gene 0 17 37 1.09639 0 0 1 1
gene 0 18 37 1.06137 0 0 1 1
gene 0 19 37 -4.18034 0 0 1 1
gene 0 20 37 5 0 0 1 1
gene 0 21 37 -0.449382 0 0 1 1
gene 0 22 37 -1.69811 0 0 1 1
gene 0 23 37 -1.68227 0 0 1 1
gene 0 24 37 -2.42535 0 0 1 1
gene 0 25 37 0.858854 0 0 1 1
gene 0 38 39 0.976342 0 0 1 1
gene 0 1 38 -3.07552 0 0 1 1
gene 0 2 38 -2.12056 0 0 1 1
gene 0 3 38 -2.44178 0 0 1 1
gene 0 4 38 0.804741 0 0 1 1
gene 0 5 38 1.48981 0 0 1 1
gene 0 6 38 3.67219 0 0 1 1
gene 0 7 38 -0.147591 0 0 1 1
gene 0 8 38 -4.00856 0 0 1 1
gene 0 9 38 -1.12266 0 0 1 1
gene 0 10 38 -0.628261 0 0 1 1
gene 0 11 38 2.34088 0 0 1 1
gene 0 12 38 -2.09825 0 0 1 1
gene 0 13 38 1.00476 0 0 1 1
gene 0 14 38 -1.24121 0 0 1 1
gene 0 15 38 4.17685 0 0 1 1
gene 0 16 38 -1.1715 0 0 1 1
gene 0 17 38 -1.84388 0 0 1 1
gene 0 18 38 -0.585271 0 0 1 1
gene 0 19 38 2.62782 0 0 1 1
gene 0 20 38 2.73077 0 0 1 1
gene 0 21 38 2.12168 0 0 1 1
gene 0 22 38 -1.14335 0 0 1 1
gene 0 23 38 -0.246975 0 0 1 1
gene 0 24 38 0.701949 0 0 1 1
gene 0 25 38 2.16126 0 0 1 1
gene 0 25 40 3.1859 0 0 1 1
gene 0 26 40 2.81998 0 0 1 1
gene 0 27 40 -0.345626 0 0 1 1
gene 0 28 40 -0.570281 0 0 1 1
gene 0 29 40 -2.64929 0 0 1 1
gene 0 30 40 2.46282 0 0 1 1
gene 0 31 40 0.596005 0 0 1 1
gene 0 32 40 3.94744 0 0 1 1
gene 0 33 40 3.69703 0 0 1 1
gene 0 34 40 -1.77278 0 0 1 1
gene 0 35 40 1.11741 0 0 1 1
gene 0 36 40 2.14769 0 0 1 1
gene 0 37 40 3.60553 0 0 1 1
gene 0 38 40 3.35031 0 0 1 1
genomeend 1
