# Supplementary material for: Empirical assessment and comparison of neuro-evolutionary methods for the automatic off-line design of robot swarms
Source: Nat Commun. 2021 Jul 16;12:4345. doi: 10.1038/s41467-021-24642-3 (PMC8285396; doi:10.1038/s41467-021-24642-3)
Supplement: Supplementary file 10 — Source Data [file 41467_2021_24642_MOESM10_ESM.zip › SD1-source_code/Design/Foraging/CMAES_mlp/champ_gen_3]

/*Fitness: 56.4*/
genomestart 1
node 1 0 1 1
node 2 0 1 1
node 3 0 1 1
node 4 0 1 1
node 5 0 1 1
node 6 0 1 1
node 7 0 1 1
node 8 0 1 1
node 9 0 1 1
node 10 0 1 1
node 11 0 1 1
node 12 0 1 1
node 13 0 1 1
node 14 0 1 1
node 15 0 1 1
node 16 0 1 1
node 17 0 1 1
node 18 0 1 1
node 19 0 1 1
node 20 0 1 1
node 21 0 1 1
node 22 0 1 1
node 23 0 1 1
node 24 0 1 1
node 25 0 1 3
node 26 0 0 0
node 27 0 0 0
node 28 0 0 0
node 29 0 0 0
node 30 0 0 0
node 31 0 0 0
node 32 0 0 0
node 33 0 0 0
node 34 0 0 0
node 35 0 0 0
node 36 0 0 0
node 37 0 0 0
node 38 0 0 0
node 39 0 0 2
node 40 0 0 2
gene 0 25 39 3.36322 0 0 1 1
gene 0 26 39 -2.54593 0 0 1 1
gene 0 1 26 1.4195 0 0 1 1
gene 0 2 26 -0.474872 0 0 1 1
gene 0 3 26 -2.06754 0 0 1 1
gene 0 4 26 -0.407646 0 0 1 1
gene 0 5 26 -0.81873 0 0 1 1
gene 0 6 26 -1.78722 0 0 1 1
gene 0 7 26 3.67103 0 0 1 1
gene 0 8 26 2.11487 0 0 1 1
gene 0 9 26 -4.37394 0 0 1 1
gene 0 10 26 3.2167 0 0 1 1
gene 0 11 26 -1.28288 0 0 1 1
gene 0 12 26 -0.45202 0 0 1 1
gene 0 13 26 -1.9644 0 0 1 1
gene 0 14 26 2.68908 0 0 1 1
gene 0 15 26 -1.28526 0 0 1 1
gene 0 16 26 0.960826 0 0 1 1
gene 0 17 26 1.30724 0 0 1 1
gene 0 18 26 1.90403 0 0 1 1
gene 0 19 26 -0.492447 0 0 1 1
gene 0 20 26 -1.13291 0 0 1 1
gene 0 21 26 -3.84329 0 0 1 1
gene 0 22 26 -1.1753 0 0 1 1
gene 0 23 26 -0.495254 0 0 1 1
gene 0 24 26 -1.35996 0 0 1 1
gene 0 25 26 1.44599 0 0 1 1
gene 0 27 39 -4.12252 0 0 1 1
gene 0 1 27 0.133522 0 0 1 1
gene 0 2 27 -3.13731 0 0 1 1
gene 0 3 27 -2.09122 0 0 1 1
gene 0 4 27 1.33496 0 0 1 1
gene 0 5 27 -2.31981 0 0 1 1
gene 0 6 27 0.480966 0 0 1 1
gene 0 7 27 2.69527 0 0 1 1
gene 0 8 27 3.0039 0 0 1 1
gene 0 9 27 -2.6889 0 0 1 1
gene 0 10 27 2.30918 0 0 1 1
gene 0 11 27 0.479333 0 0 1 1
gene 0 12 27 3.64106 0 0 1 1
gene 0 13 27 1.08068 0 0 1 1
gene 0 14 27 1.36698 0 0 1 1
gene 0 15 27 -1.04224 0 0 1 1
gene 0 16 27 -2.48315 0 0 1 1
gene 0 17 27 -3.67633 0 0 1 1
gene 0 18 27 3.02259 0 0 1 1
gene 0 19 27 -0.170843 0 0 1 1
gene 0 20 27 2.95609 0 0 1 1
gene 0 21 27 2.11602 0 0 1 1
gene 0 22 27 -2.60477 0 0 1 1
gene 0 23 27 1.12533 0 0 1 1
gene 0 24 27 -0.290235 0 0 1 1
gene 0 25 27 -0.182562 0 0 1 1
gene 0 28 39 -1.34562 0 0 1 1
gene 0 1 28 4.31591 0 0 1 1
gene 0 2 28 -3.40546 0 0 1 1
gene 0 3 28 -2.70989 0 0 1 1
gene 0 4 28 -1.85123 0 0 1 1
gene 0 5 28 -2.10509 0 0 1 1
gene 0 6 28 -0.4793 0 0 1 1
gene 0 7 28 -3.17346 0 0 1 1
gene 0 8 28 -2.29466 0 0 1 1
gene 0 9 28 4.00617 0 0 1 1
gene 0 10 28 -3.26815 0 0 1 1
gene 0 11 28 -0.362502 0 0 1 1
gene 0 12 28 -1.27665 0 0 1 1
gene 0 13 28 -0.655291 0 0 1 1
gene 0 14 28 -0.786406 0 0 1 1
gene 0 15 28 0.334148 0 0 1 1
gene 0 16 28 2.35902 0 0 1 1
gene 0 17 28 0.394563 0 0 1 1
gene 0 18 28 -3.3358 0 0 1 1
gene 0 19 28 0.486397 0 0 1 1
gene 0 20 28 -1.68275 0 0 1 1
gene 0 21 28 0.346728 0 0 1 1
gene 0 22 28 2.21485 0 0 1 1
gene 0 23 28 -1.25559 0 0 1 1
gene 0 24 28 0.608845 0 0 1 1
gene 0 25 28 1.64181 0 0 1 1
gene 0 29 39 0.675912 0 0 1 1
gene 0 1 29 2.38173 0 0 1 1
gene 0 2 29 1.98911 0 0 1 1
gene 0 3 29 -2.48213 0 0 1 1
gene 0 4 29 0.361536 0 0 1 1
gene 0 5 29 2.55863 0 0 1 1
gene 0 6 29 0.922153 0 0 1 1
gene 0 7 29 0.996351 0 0 1 1
gene 0 8 29 1.22179 0 0 1 1
gene 0 9 29 2.2028 0 0 1 1
gene 0 10 29 -3.25669 0 0 1 1
gene 0 11 29 0.0521509 0 0 1 1
gene 0 12 29 4.19183 0 0 1 1
gene 0 13 29 -1.11186 0 0 1 1
gene 0 14 29 -0.193813 0 0 1 1
gene 0 15 29 -2.70994 0 0 1 1
gene 0 16 29 -1.85865 0 0 1 1
gene 0 17 29 0.627208 0 0 1 1
gene 0 18 29 -2.79646 0 0 1 1
gene 0 19 29 -1.05825 0 0 1 1
gene 0 20 29 0.583284 0 0 1 1
gene 0 21 29 -1.51406 0 0 1 1
gene 0 22 29 -1.47398 0 0 1 1
gene 0 23 29 2.33318 0 0 1 1
gene 0 24 29 2.2777 0 0 1 1
gene 0 25 29 1.42794 0 0 1 1
gene 0 30 39 4.51981 0 0 1 1
gene 0 1 30 -3.91206 0 0 1 1
gene 0 2 30 -1.17709 0 0 1 1
gene 0 3 30 -2.05488 0 0 1 1
gene 0 4 30 0.7331 0 0 1 1
gene 0 5 30 5 0 0 1 1
gene 0 6 30 2.43696 0 0 1 1
gene 0 7 30 -1.94377 0 0 1 1
gene 0 8 30 -3.93755 0 0 1 1
gene 0 9 30 0.454627 0 0 1 1
gene 0 10 30 -2.7061 0 0 1 1
gene 0 11 30 0.848924 0 0 1 1
gene 0 12 30 0.91689 0 0 1 1
gene 0 13 30 -1.05734 0 0 1 1
gene 0 14 30 -2.30085 0 0 1 1
gene 0 15 30 1.7215 0 0 1 1
gene 0 16 30 2.04086 0 0 1 1
gene 0 17 30 -2.90806 0 0 1 1
gene 0 18 30 -2.85971 0 0 1 1
gene 0 19 30 2.48676 0 0 1 1
gene 0 20 30 3.83261 0 0 1 1
gene 0 21 30 4.22136 0 0 1 1
gene 0 22 30 -0.0773537 0 0 1 1
gene 0 23 30 -2.38524 0 0 1 1
gene 0 24 30 1.58704 0 0 1 1
gene 0 25 30 4.32901 0 0 1 1
gene 0 31 39 2.40542 0 0 1 1
gene 0 1 31 -1.30594 0 0 1 1
gene 0 2 31 3.49175 0 0 1 1
gene 0 3 31 -1.91952 0 0 1 1
gene 0 4 31 0.0440832 0 0 1 1
gene 0 5 31 -0.890904 0 0 1 1
gene 0 6 31 2.95311 0 0 1 1
gene 0 7 31 -1.39573 0 0 1 1
gene 0 8 31 -4.30872 0 0 1 1
gene 0 9 31 -1.54849 0 0 1 1
gene 0 10 31 -3.26564 0 0 1 1
gene 0 11 31 0.518903 0 0 1 1
gene 0 12 31 -0.463625 0 0 1 1
gene 0 13 31 2.11985 0 0 1 1
gene 0 14 31 -0.690489 0 0 1 1
gene 0 15 31 0.779691 0 0 1 1
gene 0 16 31 0.114404 0 0 1 1
gene 0 17 31 -2.85572 0 0 1 1
gene 0 18 31 1.68747 0 0 1 1
gene 0 19 31 0.137444 0 0 1 1
gene 0 20 31 3.94861 0 0 1 1
gene 0 21 31 -2.37501 0 0 1 1
gene 0 22 31 -3.50104 0 0 1 1
gene 0 23 31 -3.26114 0 0 1 1
gene 0 24 31 -1.24392 0 0 1 1
gene 0 25 31 -0.426822 0 0 1 1
gene 0 32 39 0.594467 0 0 1 1
gene 0 1 32 -1.96595 0 0 1 1
gene 0 2 32 1.49683 0 0 1 1
gene 0 3 32 -1.68649 0 0 1 1
gene 0 4 32 0.928737 0 0 1 1
gene 0 5 32 -3.19533 0 0 1 1
gene 0 6 32 -2.54782 0 0 1 1
gene 0 7 32 -0.672055 0 0 1 1
gene 0 8 32 -2.69132 0 0 1 1
gene 0 9 32 2.33319 0 0 1 1
gene 0 10 32 3.11399 0 0 1 1
gene 0 11 32 -0.983274 0 0 1 1
gene 0 12 32 -2.32248 0 0 1 1
gene 0 13 32 -4.13122 0 0 1 1
gene 0 14 32 3.24756 0 0 1 1
gene 0 15 32 -1.63102 0 0 1 1
gene 0 16 32 -1.84845 0 0 1 1
gene 0 17 32 2.67607 0 0 1 1
gene 0 18 32 -1.96674 0 0 1 1
gene 0 19 32 2.37798 0 0 1 1
gene 0 20 32 -0.706404 0 0 1 1
gene 0 21 32 0.240669 0 0 1 1
gene 0 22 32 -1.20173 0 0 1 1
gene 0 23 32 -0.555831 0 0 1 1
gene 0 24 32 1.06872 0 0 1 1
gene 0 25 32 1.7791 0 0 1 1
gene 0 33 39 -1.64838 0 0 1 1
gene 0 1 33 -0.0821673 0 0 1 1
gene 0 2 33 -0.444835 0 0 1 1
gene 0 3 33 -1.74736 0 0 1 1
gene 0 4 33 -2.57788 0 0 1 1
gene 0 5 33 4.23947 0 0 1 1
gene 0 6 33 -2.99745 0 0 1 1
gene 0 7 33 2.21133 0 0 1 1
gene 0 8 33 0.285973 0 0 1 1
gene 0 9 33 -1.28126 0 0 1 1
gene 0 10 33 -2.24801 0 0 1 1
gene 0 11 33 2.81144 0 0 1 1
gene 0 12 33 -0.494709 0 0 1 1
gene 0 13 33 -2.27086 0 0 1 1
gene 0 14 33 -5 0 0 1 1
gene 0 15 33 1.3069 0 0 1 1
gene 0 16 33 -2.85204 0 0 1 1
gene 0 17 33 0.460617 0 0 1 1
gene 0 18 33 3.16921 0 0 1 1
gene 0 19 33 -0.760889 0 0 1 1
gene 0 20 33 3.05682 0 0 1 1
gene 0 21 33 -0.52891 0 0 1 1
gene 0 22 33 -1.64118 0 0 1 1
gene 0 23 33 1.94555 0 0 1 1
gene 0 24 33 4.08377 0 0 1 1
gene 0 25 33 0.845233 0 0 1 1
gene 0 34 39 4.29536 0 0 1 1
gene 0 1 34 0.168998 0 0 1 1
gene 0 2 34 0.399589 0 0 1 1
gene 0 3 34 2.39907 0 0 1 1
gene 0 4 34 -2.29143 0 0 1 1
gene 0 5 34 5 0 0 1 1
gene 0 6 34 -0.000834003 0 0 1 1
gene 0 7 34 -0.305736 0 0 1 1
gene 0 8 34 -4.04076 0 0 1 1
gene 0 9 34 3.74218 0 0 1 1
gene 0 10 34 1.81414 0 0 1 1
gene 0 11 34 0.0908587 0 0 1 1
gene 0 12 34 -0.558907 0 0 1 1
gene 0 13 34 1.40595 0 0 1 1
gene 0 14 34 -2.2501 0 0 1 1
gene 0 15 34 -0.255422 0 0 1 1
gene 0 16 34 2.47406 0 0 1 1
gene 0 17 34 1.48998 0 0 1 1
gene 0 18 34 1.31033 0 0 1 1
gene 0 19 34 0.816324 0 0 1 1
gene 0 20 34 1.41188 0 0 1 1
gene 0 21 34 1.49349 0 0 1 1
gene 0 22 34 -1.62475 0 0 1 1
gene 0 23 34 -3.01175 0 0 1 1
gene 0 24 34 4.31779 0 0 1 1
gene 0 25 34 -0.837251 0 0 1 1
gene 0 35 39 4.57104 0 0 1 1
gene 0 1 35 -1.38059 0 0 1 1
gene 0 2 35 -0.751593 0 0 1 1
gene 0 3 35 2.19463 0 0 1 1
gene 0 4 35 -1.81901 0 0 1 1
gene 0 5 35 -0.168458 0 0 1 1
gene 0 6 35 -4.77731 0 0 1 1
gene 0 7 35 -3.44179 0 0 1 1
gene 0 8 35 -4.58533 0 0 1 1
gene 0 9 35 2.82274 0 0 1 1
gene 0 10 35 1.51929 0 0 1 1
gene 0 11 35 2.93387 0 0 1 1
gene 0 12 35 3.81164 0 0 1 1
gene 0 13 35 -4.5914 0 0 1 1
gene 0 14 35 3.58541 0 0 1 1
gene 0 15 35 -4.26092 0 0 1 1
gene 0 16 35 -3.9558 0 0 1 1
gene 0 17 35 3.97656 0 0 1 1
gene 0 18 35 1.17707 0 0 1 1
gene 0 19 35 2.17275 0 0 1 1
gene 0 20 35 -0.473971 0 0 1 1
gene 0 21 35 0.356658 0 0 1 1
gene 0 22 35 1.8231 0 0 1 1
gene 0 23 35 3.92616 0 0 1 1
gene 0 24 35 -1.76381 0 0 1 1
gene 0 25 35 -4.52683 0 0 1 1
gene 0 36 39 3.08691 0 0 1 1
gene 0 1 36 -0.81052 0 0 1 1
gene 0 2 36 -2.5289 0 0 1 1
gene 0 3 36 -0.999951 0 0 1 1
gene 0 4 36 2.29138 0 0 1 1
gene 0 5 36 -1.48383 0 0 1 1
gene 0 6 36 -2.37186 0 0 1 1
gene 0 7 36 -1.97997 0 0 1 1
gene 0 8 36 -2.41893 0 0 1 1
gene 0 9 36 0.573913 0 0 1 1
gene 0 10 36 1.64696 0 0 1 1
gene 0 11 36 -1.39762 0 0 1 1
gene 0 12 36 1.54766 0 0 1 1
gene 0 13 36 -3.77275 0 0 1 1
gene 0 14 36 -0.325676 0 0 1 1
gene 0 15 36 0.199096 0 0 1 1
gene 0 16 36 3.30208 0 0 1 1
gene 0 17 36 -1.38332 0 0 1 1
gene 0 18 36 -2.4616 0 0 1 1
gene 0 19 36 4.55231 0 0 1 1
gene 0 20 36 1.38312 0 0 1 1
gene 0 21 36 1.19178 0 0 1 1
gene 0 22 36 2.03238 0 0 1 1
gene 0 23 36 2.73953 0 0 1 1
gene 0 24 36 -4.25604 0 0 1 1
gene 0 25 36 -2.11073 0 0 1 1
gene 0 37 39 -5 0 0 1 1
gene 0 1 37 3.76074 0 0 1 1
gene 0 2 37 4.32809 0 0 1 1
gene 0 3 37 -3.34533 0 0 1 1
gene 0 4 37 -1.28579 0 0 1 1
gene 0 5 37 -3.91297 0 0 1 1
gene 0 6 37 0.844602 0 0 1 1
gene 0 7 37 1.43865 0 0 1 1
gene 0 8 37 2.71496 0 0 1 1
gene 0 9 37 -3.14461 0 0 1 1
gene 0 10 37 -3.06394 0 0 1 1
gene 0 11 37 3.32853 0 0 1 1
gene 0 12 37 2.35103 0 0 1 1
gene 0 13 37 -0.149975 0 0 1 1
gene 0 14 37 -2.35778 0 0 1 1
gene 0 15 37 1.33096 0 0 1 1
gene 0 16 37 -1.1724 0 0 1 1
gene 0 17 37 -2.75525 0 0 1 1
gene 0 18 37 -0.0450848 0 0 1 1
gene 0 19 37 -2.92239 0 0 1 1
gene 0 20 37 -2.92234 0 0 1 1
gene 0 21 37 -5 0 0 1 1
gene 0 22 37 -0.900649 0 0 1 1
gene 0 23 37 -0.271973 0 0 1 1
gene 0 24 37 -2.96223 0 0 1 1
gene 0 25 37 1.7096 0 0 1 1
gene 0 38 39 -0.592862 0 0 1 1
gene 0 1 38 -0.0308987 0 0 1 1
gene 0 2 38 4.86783 0 0 1 1
gene 0 3 38 3.37883 0 0 1 1
gene 0 4 38 3.03724 0 0 1 1
gene 0 5 38 1.40588 0 0 1 1
gene 0 6 38 0.012844 0 0 1 1
gene 0 7 38 0.31289 0 0 1 1
gene 0 8 38 -1.90232 0 0 1 1
gene 0 9 38 -2.59046 0 0 1 1
gene 0 10 38 -0.564897 0 0 1 1
gene 0 11 38 -0.920114 0 0 1 1
gene 0 12 38 -0.106683 0 0 1 1
gene 0 13 38 -3.00433 0 0 1 1
gene 0 14 38 -3.27129 0 0 1 1
gene 0 15 38 1.38778 0 0 1 1
gene 0 16 38 -1.30678 0 0 1 1
gene 0 17 38 -2.80348 0 0 1 1
gene 0 18 38 0.724168 0 0 1 1
gene 0 19 38 -0.780466 0 0 1 1
gene 0 20 38 2.77265 0 0 1 1
gene 0 21 38 2.19403 0 0 1 1
gene 0 22 38 -0.41834 0 0 1 1
gene 0 23 38 -2.38283 0 0 1 1
gene 0 24 38 -0.356256 0 0 1 1
gene 0 25 38 -1.04949 0 0 1 1
gene 0 25 40 3.21592 0 0 1 1
gene 0 26 40 0.938333 0 0 1 1
gene 0 27 40 -0.00160237 0 0 1 1
gene 0 28 40 -0.648234 0 0 1 1
gene 0 29 40 2.8571 0 0 1 1
gene 0 30 40 1.73572 0 0 1 1
gene 0 31 40 -0.736278 0 0 1 1
gene 0 32 40 2.58446 0 0 1 1
gene 0 33 40 -1.17539 0 0 1 1
gene 0 34 40 2.94675 0 0 1 1
gene 0 35 40 -2.06887 0 0 1 1
gene 0 36 40 2.3842 0 0 1 1
gene 0 37 40 0.50148 0 0 1 1
gene 0 38 40 -1.26409 0 0 1 1
genomeend 1
