# Supplementary material for: Empirical assessment and comparison of neuro-evolutionary methods for the automatic off-line design of robot swarms
Source: Nat Commun. 2021 Jul 16;12:4345. doi: 10.1038/s41467-021-24642-3 (PMC8285396; doi:10.1038/s41467-021-24642-3)
Supplement: Supplementary file 10 — Source Data [file 41467_2021_24642_MOESM10_ESM.zip › SD1-source_code/Design/Foraging/CMAES_mlp/champ_gen_0]

/*Fitness: 53.5*/
genomestart 1
node 1 0 1 1
node 2 0 1 1
node 3 0 1 1
node 4 0 1 1
node 5 0 1 1
node 6 0 1 1
node 7 0 1 1
node 8 0 1 1
node 9 0 1 1
node 10 0 1 1
node 11 0 1 1
node 12 0 1 1
node 13 0 1 1
node 14 0 1 1
node 15 0 1 1
node 16 0 1 1
node 17 0 1 1
node 18 0 1 1
node 19 0 1 1
node 20 0 1 1
node 21 0 1 1
node 22 0 1 1
node 23 0 1 1
node 24 0 1 1
node 25 0 1 3
node 26 0 0 0
node 27 0 0 0
node 28 0 0 0
node 29 0 0 0
node 30 0 0 0
node 31 0 0 0
node 32 0 0 0
node 33 0 0 0
node 34 0 0 0
node 35 0 0 0
node 36 0 0 0
node 37 0 0 0
node 38 0 0 0
node 39 0 0 2
node 40 0 0 2
gene 0 25 39 1.74086 0 0 1 1
gene 0 26 39 2.52771 0 0 1 1
gene 0 1 26 -0.0624988 0 0 1 1
gene 0 2 26 1.39712 0 0 1 1
gene 0 3 26 3.5902 0 0 1 1
gene 0 4 26 0.683546 0 0 1 1
gene 0 5 26 1.92776 0 0 1 1
gene 0 6 26 1.73719 0 0 1 1
gene 0 7 26 -2.95841 0 0 1 1
gene 0 8 26 -2.25418 0 0 1 1
gene 0 9 26 -1.473 0 0 1 1
gene 0 10 26 -0.0193477 0 0 1 1
gene 0 11 26 -2.13468 0 0 1 1
gene 0 12 26 -1.58701 0 0 1 1
gene 0 13 26 1.31111 0 0 1 1
gene 0 14 26 0.0752533 0 0 1 1
gene 0 15 26 -2.01167 0 0 1 1
gene 0 16 26 0.259179 0 0 1 1
gene 0 17 26 -1.1138 0 0 1 1
gene 0 18 26 -3.5349 0 0 1 1
gene 0 19 26 3.76883 0 0 1 1
gene 0 20 26 1.77346 0 0 1 1
gene 0 21 26 -2.5256 0 0 1 1
gene 0 22 26 0.343595 0 0 1 1
gene 0 23 26 -2.66165 0 0 1 1
gene 0 24 26 -2.10673 0 0 1 1
gene 0 25 26 -0.892327 0 0 1 1
gene 0 27 39 2.09393 0 0 1 1
gene 0 1 27 -1.67616 0 0 1 1
gene 0 2 27 -0.740986 0 0 1 1
gene 0 3 27 -3.23819 0 0 1 1
gene 0 4 27 1.24656 0 0 1 1
gene 0 5 27 3.59718 0 0 1 1
gene 0 6 27 -2.9078 0 0 1 1
gene 0 7 27 -1.62502 0 0 1 1
gene 0 8 27 -3.95376 0 0 1 1
gene 0 9 27 1.80075 0 0 1 1
gene 0 10 27 1.49296 0 0 1 1
gene 0 11 27 0.0200542 0 0 1 1
gene 0 12 27 2.53689 0 0 1 1
gene 0 13 27 2.34436 0 0 1 1
gene 0 14 27 0.341665 0 0 1 1
gene 0 15 27 -1.16578 0 0 1 1
gene 0 16 27 2.35598 0 0 1 1
gene 0 17 27 0.895584 0 0 1 1
gene 0 18 27 3.31614 0 0 1 1
gene 0 19 27 -1.25478 0 0 1 1
gene 0 20 27 1.35863 0 0 1 1
gene 0 21 27 1.09508 0 0 1 1
gene 0 22 27 -2.19642 0 0 1 1
gene 0 23 27 1.12177 0 0 1 1
gene 0 24 27 -4.16895 0 0 1 1
gene 0 25 27 -0.0835454 0 0 1 1
gene 0 28 39 3.78974 0 0 1 1
gene 0 1 28 -1.88861 0 0 1 1
gene 0 2 28 1.92175 0 0 1 1
gene 0 3 28 -1.10534 0 0 1 1
gene 0 4 28 -2.53703 0 0 1 1
gene 0 5 28 2.62936 0 0 1 1
gene 0 6 28 -3.22903 0 0 1 1
gene 0 7 28 1.74493 0 0 1 1
gene 0 8 28 -1.27101 0 0 1 1
gene 0 9 28 2.05143 0 0 1 1
gene 0 10 28 1.82983 0 0 1 1
gene 0 11 28 -0.0672369 0 0 1 1
gene 0 12 28 0.775448 0 0 1 1
gene 0 13 28 -1.12854 0 0 1 1
gene 0 14 28 -1.65063 0 0 1 1
gene 0 15 28 -0.224373 0 0 1 1
gene 0 16 28 3.63183 0 0 1 1
gene 0 17 28 4.69233 0 0 1 1
gene 0 18 28 2.49196 0 0 1 1
gene 0 19 28 1.55189 0 0 1 1
gene 0 20 28 2.76589 0 0 1 1
gene 0 21 28 2.91287 0 0 1 1
gene 0 22 28 -3.0159 0 0 1 1
gene 0 23 28 3.73302 0 0 1 1
gene 0 24 28 -0.584971 0 0 1 1
gene 0 25 28 -3.29992 0 0 1 1
gene 0 29 39 -4.32983 0 0 1 1
gene 0 1 29 -3.47241 0 0 1 1
gene 0 2 29 -0.415354 0 0 1 1
gene 0 3 29 -2.48916 0 0 1 1
gene 0 4 29 -2.67737 0 0 1 1
gene 0 5 29 1.76808 0 0 1 1
gene 0 6 29 1.53266 0 0 1 1
gene 0 7 29 -1.60106 0 0 1 1
gene 0 8 29 0.499239 0 0 1 1
gene 0 9 29 -1.64006 0 0 1 1
gene 0 10 29 -0.0359045 0 0 1 1
gene 0 11 29 1.89555 0 0 1 1
gene 0 12 29 0.70771 0 0 1 1
gene 0 13 29 -0.40712 0 0 1 1
gene 0 14 29 0.297229 0 0 1 1
gene 0 15 29 4.68571 0 0 1 1
gene 0 16 29 -1.7536 0 0 1 1
gene 0 17 29 2.79481 0 0 1 1
gene 0 18 29 2.70603 0 0 1 1
gene 0 19 29 -0.752159 0 0 1 1
gene 0 20 29 -2.38913 0 0 1 1
gene 0 21 29 -0.733696 0 0 1 1
gene 0 22 29 3.0083 0 0 1 1
gene 0 23 29 1.91395 0 0 1 1
gene 0 24 29 3.57813 0 0 1 1
gene 0 25 29 1.36188 0 0 1 1
gene 0 30 39 -1.43117 0 0 1 1
gene 0 1 30 5 0 0 1 1
gene 0 2 30 0.407463 0 0 1 1
gene 0 3 30 -0.895131 0 0 1 1
gene 0 4 30 -0.228291 0 0 1 1
gene 0 5 30 -1.12319 0 0 1 1
gene 0 6 30 0.484155 0 0 1 1
gene 0 7 30 -0.229242 0 0 1 1
gene 0 8 30 2.81541 0 0 1 1
gene 0 9 30 0.625315 0 0 1 1
gene 0 10 30 -1.10806 0 0 1 1
gene 0 11 30 0.795075 0 0 1 1
gene 0 12 30 0.00299416 0 0 1 1
gene 0 13 30 0.211825 0 0 1 1
gene 0 14 30 -1.95937 0 0 1 1
gene 0 15 30 0.194563 0 0 1 1
gene 0 16 30 -2.90571 0 0 1 1
gene 0 17 30 -0.285055 0 0 1 1
gene 0 18 30 -0.265363 0 0 1 1
gene 0 19 30 -3.29256 0 0 1 1
gene 0 20 30 4.23197 0 0 1 1
gene 0 21 30 0.236203 0 0 1 1
gene 0 22 30 -3.29054 0 0 1 1
gene 0 23 30 -2.09381 0 0 1 1
gene 0 24 30 -1.5827 0 0 1 1
gene 0 25 30 1.66796 0 0 1 1
gene 0 31 39 -2.84502 0 0 1 1
gene 0 1 31 -0.193192 0 0 1 1
gene 0 2 31 2.02236 0 0 1 1
gene 0 3 31 -2.11577 0 0 1 1
gene 0 4 31 -3.50372 0 0 1 1
gene 0 5 31 -4.05963 0 0 1 1
gene 0 6 31 3.43783 0 0 1 1
gene 0 7 31 1.18786 0 0 1 1
gene 0 8 31 0.223164 0 0 1 1
gene 0 9 31 -3.89214 0 0 1 1
gene 0 10 31 -2.71366 0 0 1 1
gene 0 11 31 -0.663011 0 0 1 1
gene 0 12 31 1.63925 0 0 1 1
gene 0 13 31 0.534877 0 0 1 1
gene 0 14 31 -0.125476 0 0 1 1
gene 0 15 31 1.45015 0 0 1 1
gene 0 16 31 -2.10278 0 0 1 1
gene 0 17 31 -0.000365492 0 0 1 1
gene 0 18 31 3.7445 0 0 1 1
gene 0 19 31 1.51091 0 0 1 1
gene 0 20 31 0.455659 0 0 1 1
gene 0 21 31 1.35 0 0 1 1
gene 0 22 31 -3.49145 0 0 1 1
gene 0 23 31 -2.5249 0 0 1 1
gene 0 24 31 -0.511943 0 0 1 1
gene 0 25 31 2.67284 0 0 1 1
gene 0 32 39 -4.37256 0 0 1 1
gene 0 1 32 3.33221 0 0 1 1
gene 0 2 32 1.08796 0 0 1 1
gene 0 3 32 -4.04042 0 0 1 1
gene 0 4 32 2.15219 0 0 1 1
gene 0 5 32 -3.60892 0 0 1 1
gene 0 6 32 -0.0867794 0 0 1 1
gene 0 7 32 3.26817 0 0 1 1
gene 0 8 32 2.0025 0 0 1 1
gene 0 9 32 -0.46515 0 0 1 1
gene 0 10 32 -2.26481 0 0 1 1
gene 0 11 32 2.43529 0 0 1 1
gene 0 12 32 -3.36145 0 0 1 1
gene 0 13 32 2.18179 0 0 1 1
gene 0 14 32 -2.23507 0 0 1 1
gene 0 15 32 -0.320415 0 0 1 1
gene 0 16 32 -4.93812 0 0 1 1
gene 0 17 32 -0.487036 0 0 1 1
gene 0 18 32 0.758076 0 0 1 1
gene 0 19 32 -0.697405 0 0 1 1
gene 0 20 32 -3.70829 0 0 1 1
gene 0 21 32 -3.82346 0 0 1 1
gene 0 22 32 -1.88573 0 0 1 1
gene 0 23 32 2.66312 0 0 1 1
gene 0 24 32 0.529336 0 0 1 1
gene 0 25 32 -2.89142 0 0 1 1
gene 0 33 39 1.43065 0 0 1 1
gene 0 1 33 1.9393 0 0 1 1
gene 0 2 33 -3.73852 0 0 1 1
gene 0 3 33 0.101894 0 0 1 1
gene 0 4 33 -0.543532 0 0 1 1
gene 0 5 33 -1.00956 0 0 1 1
gene 0 6 33 -2.12784 0 0 1 1
gene 0 7 33 -3.35209 0 0 1 1
gene 0 8 33 -3.28675 0 0 1 1
gene 0 9 33 -1.23702 0 0 1 1
gene 0 10 33 -1.91233 0 0 1 1
gene 0 11 33 2.21597 0 0 1 1
gene 0 12 33 -2.6946 0 0 1 1
gene 0 13 33 -1.74949 0 0 1 1
gene 0 14 33 -1.33726 0 0 1 1
gene 0 15 33 1.62511 0 0 1 1
gene 0 16 33 0.631473 0 0 1 1
gene 0 17 33 -1.10988 0 0 1 1
gene 0 18 33 -0.320355 0 0 1 1
gene 0 19 33 -0.0699201 0 0 1 1
gene 0 20 33 0.213282 0 0 1 1
gene 0 21 33 -4.53675 0 0 1 1
gene 0 22 33 3.26828 0 0 1 1
gene 0 23 33 1.37485 0 0 1 1
gene 0 24 33 -0.617425 0 0 1 1
gene 0 25 33 -0.524839 0 0 1 1
gene 0 34 39 4.24329 0 0 1 1
gene 0 1 34 -1.74126 0 0 1 1
gene 0 2 34 -1.08478 0 0 1 1
gene 0 3 34 1.20827 0 0 1 1
gene 0 4 34 -0.479877 0 0 1 1
gene 0 5 34 3.38701 0 0 1 1
gene 0 6 34 -0.50643 0 0 1 1
gene 0 7 34 -3.07371 0 0 1 1
gene 0 8 34 -5 0 0 1 1
gene 0 9 34 2.48039 0 0 1 1
gene 0 10 34 0.0552828 0 0 1 1
gene 0 11 34 1.82447 0 0 1 1
gene 0 12 34 2.83717 0 0 1 1
gene 0 13 34 -0.32155 0 0 1 1
gene 0 14 34 1.2074 0 0 1 1
gene 0 15 34 2.4671 0 0 1 1
gene 0 16 34 -0.665166 0 0 1 1
gene 0 17 34 -1.85023 0 0 1 1
gene 0 18 34 0.119257 0 0 1 1
gene 0 19 34 -0.255567 0 0 1 1
gene 0 20 34 -0.589216 0 0 1 1
gene 0 21 34 4.59225 0 0 1 1
gene 0 22 34 0.820691 0 0 1 1
gene 0 23 34 1.14932 0 0 1 1
gene 0 24 34 2.78053 0 0 1 1
gene 0 25 34 2.10935 0 0 1 1
gene 0 35 39 -2.37676 0 0 1 1
gene 0 1 35 -2.5374 0 0 1 1
gene 0 2 35 3.15396 0 0 1 1
gene 0 3 35 2.12212 0 0 1 1
gene 0 4 35 1.95011 0 0 1 1
gene 0 5 35 1.91041 0 0 1 1
gene 0 6 35 -0.541951 0 0 1 1
gene 0 7 35 -1.37044 0 0 1 1
gene 0 8 35 4.82552 0 0 1 1
gene 0 9 35 -2.7093 0 0 1 1
gene 0 10 35 -1.92652 0 0 1 1
gene 0 11 35 -0.627083 0 0 1 1
gene 0 12 35 1.16481 0 0 1 1
gene 0 13 35 0.435414 0 0 1 1
gene 0 14 35 1.37779 0 0 1 1
gene 0 15 35 -0.413249 0 0 1 1
gene 0 16 35 0.20328 0 0 1 1
gene 0 17 35 -1.65768 0 0 1 1
gene 0 18 35 -3.476 0 0 1 1
gene 0 19 35 0.143497 0 0 1 1
gene 0 20 35 -1.06013 0 0 1 1
gene 0 21 35 -3.70466 0 0 1 1
gene 0 22 35 0.685526 0 0 1 1
gene 0 23 35 -0.487144 0 0 1 1
gene 0 24 35 -3.98497 0 0 1 1
gene 0 25 35 -1.95336 0 0 1 1
gene 0 36 39 -2.80296 0 0 1 1
gene 0 1 36 1.12609 0 0 1 1
gene 0 2 36 -0.66897 0 0 1 1
gene 0 3 36 -2.32096 0 0 1 1
gene 0 4 36 -3.46976 0 0 1 1
gene 0 5 36 -1.54051 0 0 1 1
gene 0 6 36 1.75735 0 0 1 1
gene 0 7 36 1.5588 0 0 1 1
gene 0 8 36 2.53018 0 0 1 1
gene 0 9 36 -3.72875 0 0 1 1
gene 0 10 36 -2.67816 0 0 1 1
gene 0 11 36 3.0972 0 0 1 1
gene 0 12 36 -0.290045 0 0 1 1
gene 0 13 36 -0.391481 0 0 1 1
gene 0 14 36 5 0 0 1 1
gene 0 15 36 1.82843 0 0 1 1
gene 0 16 36 -1.65766 0 0 1 1
gene 0 17 36 -2.07882 0 0 1 1
gene 0 18 36 -3.12278 0 0 1 1
gene 0 19 36 -1.34437 0 0 1 1
gene 0 20 36 -2.65157 0 0 1 1
gene 0 21 36 -2.992 0 0 1 1
gene 0 22 36 0.867142 0 0 1 1
gene 0 23 36 0.710703 0 0 1 1
gene 0 24 36 -1.08027 0 0 1 1
gene 0 25 36 0.7015 0 0 1 1
gene 0 37 39 3.18539 0 0 1 1
gene 0 1 37 -2.32052 0 0 1 1
gene 0 2 37 0.507114 0 0 1 1
gene 0 3 37 -2.41619 0 0 1 1
gene 0 4 37 0.468969 0 0 1 1
gene 0 5 37 -1.21894 0 0 1 1
gene 0 6 37 -1.85502 0 0 1 1
gene 0 7 37 -3.12226 0 0 1 1
gene 0 8 37 -2.86772 0 0 1 1
gene 0 9 37 -0.321848 0 0 1 1
gene 0 10 37 -1.4912 0 0 1 1
gene 0 11 37 2.05796 0 0 1 1
gene 0 12 37 -1.05478 0 0 1 1
gene 0 13 37 0.896894 0 0 1 1
gene 0 14 37 1.58715 0 0 1 1
gene 0 15 37 -0.0589136 0 0 1 1
gene 0 16 37 0.330882 0 0 1 1
gene 0 17 37 -1.34956 0 0 1 1
gene 0 18 37 -0.762013 0 0 1 1
gene 0 19 37 -1.0912 0 0 1 1
gene 0 20 37 1.65363 0 0 1 1
gene 0 21 37 0.677968 0 0 1 1
gene 0 22 37 1.61403 0 0 1 1
gene 0 23 37 2.93599 0 0 1 1
gene 0 24 37 -1.04709 0 0 1 1
gene 0 25 37 -2.1955 0 0 1 1
gene 0 38 39 2.15905 0 0 1 1
gene 0 1 38 0.430042 0 0 1 1
gene 0 2 38 -0.590455 0 0 1 1
gene 0 3 38 0.744638 0 0 1 1
gene 0 4 38 -2.42408 0 0 1 1
gene 0 5 38 -4.12368 0 0 1 1
gene 0 6 38 -1.9997 0 0 1 1
gene 0 7 38 -1.69339 0 0 1 1
gene 0 8 38 2.23942 0 0 1 1
gene 0 9 38 1.22914 0 0 1 1
gene 0 10 38 0.83541 0 0 1 1
gene 0 11 38 2.31227 0 0 1 1
gene 0 12 38 3.51174 0 0 1 1
gene 0 13 38 -1.4107 0 0 1 1
gene 0 14 38 2.75509 0 0 1 1
gene 0 15 38 2.73463 0 0 1 1
gene 0 16 38 -2.47593 0 0 1 1
gene 0 17 38 -2.10167 0 0 1 1
gene 0 18 38 -1.316 0 0 1 1
gene 0 19 38 0.678861 0 0 1 1
gene 0 20 38 0.105755 0 0 1 1
gene 0 21 38 2.5261 0 0 1 1
gene 0 22 38 2.67034 0 0 1 1
gene 0 23 38 0.326679 0 0 1 1
gene 0 24 38 -1.16259 0 0 1 1
gene 0 25 38 -1.56609 0 0 1 1
gene 0 25 40 1.56634 0 0 1 1
gene 0 26 40 3.51469 0 0 1 1
gene 0 27 40 3.55039 0 0 1 1
gene 0 28 40 1.52806 0 0 1 1
gene 0 29 40 3.1228 0 0 1 1
gene 0 30 40 0.490608 0 0 1 1
gene 0 31 40 1.7541 0 0 1 1
gene 0 32 40 2.12048 0 0 1 1
gene 0 33 40 -0.577476 0 0 1 1
gene 0 34 40 3.88992 0 0 1 1
gene 0 35 40 -2.24821 0 0 1 1
gene 0 36 40 1.51061 0 0 1 1
gene 0 37 40 -0.67446 0 0 1 1
gene 0 38 40 -4.57093 0 0 1 1
genomeend 1
