# Supplementary material for: Empirical assessment and comparison of neuro-evolutionary methods for the automatic off-line design of robot swarms
Source: Nat Commun. 2021 Jul 16;12:4345. doi: 10.1038/s41467-021-24642-3 (PMC8285396; doi:10.1038/s41467-021-24642-3)
Supplement: Supplementary file 10 — Source Data [file 41467_2021_24642_MOESM10_ESM.zip › SD1-source_code/Design/Foraging/CMAES_mlp/champ_gen_4]

/*Fitness: 56.3*/
genomestart 1
node 1 0 1 1
node 2 0 1 1
node 3 0 1 1
node 4 0 1 1
node 5 0 1 1
node 6 0 1 1
node 7 0 1 1
node 8 0 1 1
node 9 0 1 1
node 10 0 1 1
node 11 0 1 1
node 12 0 1 1
node 13 0 1 1
node 14 0 1 1
node 15 0 1 1
node 16 0 1 1
node 17 0 1 1
node 18 0 1 1
node 19 0 1 1
node 20 0 1 1
node 21 0 1 1
node 22 0 1 1
node 23 0 1 1
node 24 0 1 1
node 25 0 1 3
node 26 0 0 0
node 27 0 0 0
node 28 0 0 0
node 29 0 0 0
node 30 0 0 0
node 31 0 0 0
node 32 0 0 0
node 33 0 0 0
node 34 0 0 0
node 35 0 0 0
node 36 0 0 0
node 37 0 0 0
node 38 0 0 0
node 39 0 0 2
node 40 0 0 2
gene 0 25 39 2.67506 0 0 1 1
gene 0 26 39 2.87219 0 0 1 1
gene 0 1 26 -1.71922 0 0 1 1
gene 0 2 26 -1.52303 0 0 1 1
gene 0 3 26 -0.0492698 0 0 1 1
gene 0 4 26 -1.15742 0 0 1 1
gene 0 5 26 1.21802 0 0 1 1
gene 0 6 26 0.757926 0 0 1 1
gene 0 7 26 0.0540205 0 0 1 1
gene 0 8 26 -2.81492 0 0 1 1
gene 0 9 26 -1.36096 0 0 1 1
gene 0 10 26 2.41632 0 0 1 1
gene 0 11 26 -0.802604 0 0 1 1
gene 0 12 26 -1.13006 0 0 1 1
gene 0 13 26 -2.24559 0 0 1 1
gene 0 14 26 3.7921 0 0 1 1
gene 0 15 26 -1.8546 0 0 1 1
gene 0 16 26 -2.47354 0 0 1 1
gene 0 17 26 0.301781 0 0 1 1
gene 0 18 26 0.582156 0 0 1 1
gene 0 19 26 -1.68315 0 0 1 1
gene 0 20 26 0.233142 0 0 1 1
gene 0 21 26 -2.33076 0 0 1 1
gene 0 22 26 1.07985 0 0 1 1
gene 0 23 26 -2.68133 0 0 1 1
gene 0 24 26 -2.09826 0 0 1 1
gene 0 25 26 -1.31675 0 0 1 1
gene 0 27 39 -0.420907 0 0 1 1
gene 0 1 27 -1.01522 0 0 1 1
gene 0 2 27 -2.3983 0 0 1 1
gene 0 3 27 1.83347 0 0 1 1
gene 0 4 27 -3.81961 0 0 1 1
gene 0 5 27 -3.38156 0 0 1 1
gene 0 6 27 -2.26012 0 0 1 1
gene 0 7 27 -1.21458 0 0 1 1
gene 0 8 27 -1.39854 0 0 1 1
gene 0 9 27 -1.02637 0 0 1 1
gene 0 10 27 0.092602 0 0 1 1
gene 0 11 27 2.08023 0 0 1 1
gene 0 12 27 2.10768 0 0 1 1
gene 0 13 27 3.34905 0 0 1 1
gene 0 14 27 1.24838 0 0 1 1
gene 0 15 27 -1.49754 0 0 1 1
gene 0 16 27 -0.319255 0 0 1 1
gene 0 17 27 -0.893664 0 0 1 1
gene 0 18 27 1.06052 0 0 1 1
gene 0 19 27 1.51054 0 0 1 1
gene 0 20 27 2.64371 0 0 1 1
gene 0 21 27 -0.644301 0 0 1 1
gene 0 22 27 -1.85597 0 0 1 1
gene 0 23 27 0.587489 0 0 1 1
gene 0 24 27 0.277563 0 0 1 1
gene 0 25 27 4.45484 0 0 1 1
gene 0 28 39 -3.35532 0 0 1 1
gene 0 1 28 2.65846 0 0 1 1
gene 0 2 28 -1.40846 0 0 1 1
gene 0 3 28 0.295873 0 0 1 1
gene 0 4 28 -3.38552 0 0 1 1
gene 0 5 28 -2.11848 0 0 1 1
gene 0 6 28 -4.64653 0 0 1 1
gene 0 7 28 -2.86167 0 0 1 1
gene 0 8 28 -0.097501 0 0 1 1
gene 0 9 28 -0.917299 0 0 1 1
gene 0 10 28 0.350556 0 0 1 1
gene 0 11 28 -1.46529 0 0 1 1
gene 0 12 28 -0.606602 0 0 1 1
gene 0 13 28 1.02732 0 0 1 1
gene 0 14 28 -2.42604 0 0 1 1
gene 0 15 28 -0.606922 0 0 1 1
gene 0 16 28 -0.893714 0 0 1 1
gene 0 17 28 3.7359 0 0 1 1
gene 0 18 28 -0.944987 0 0 1 1
gene 0 19 28 1.11585 0 0 1 1
gene 0 20 28 0.277868 0 0 1 1
gene 0 21 28 -0.796213 0 0 1 1
gene 0 22 28 2.93548 0 0 1 1
gene 0 23 28 3.2983 0 0 1 1
gene 0 24 28 -2.63512 0 0 1 1
gene 0 25 28 3.30253 0 0 1 1
gene 0 29 39 -2.01137 0 0 1 1
gene 0 1 29 0.255448 0 0 1 1
gene 0 2 29 0.569372 0 0 1 1
gene 0 3 29 -2.63056 0 0 1 1
gene 0 4 29 0.581674 0 0 1 1
gene 0 5 29 -2.34141 0 0 1 1
gene 0 6 29 -2.50804 0 0 1 1
gene 0 7 29 0.346238 0 0 1 1
gene 0 8 29 1.87463 0 0 1 1
gene 0 9 29 2.05339 0 0 1 1
gene 0 10 29 2.07167 0 0 1 1
gene 0 11 29 -0.056757 0 0 1 1
gene 0 12 29 -0.312606 0 0 1 1
gene 0 13 29 2.1687 0 0 1 1
gene 0 14 29 0.364745 0 0 1 1
gene 0 15 29 2.44263 0 0 1 1
gene 0 16 29 1.25551 0 0 1 1
gene 0 17 29 -0.638954 0 0 1 1
gene 0 18 29 2.36721 0 0 1 1
gene 0 19 29 -0.790952 0 0 1 1
gene 0 20 29 3.6982 0 0 1 1
gene 0 21 29 0.676277 0 0 1 1
gene 0 22 29 -1.33938 0 0 1 1
gene 0 23 29 0.0590984 0 0 1 1
gene 0 24 29 -3.51452 0 0 1 1
gene 0 25 29 -3.43448 0 0 1 1
gene 0 30 39 -3.42865 0 0 1 1
gene 0 1 30 1.57402 0 0 1 1
gene 0 2 30 2.34344 0 0 1 1
gene 0 3 30 2.66808 0 0 1 1
gene 0 4 30 -1.08464 0 0 1 1
gene 0 5 30 -3.65052 0 0 1 1
gene 0 6 30 -3.82487 0 0 1 1
gene 0 7 30 -2.74928 0 0 1 1
gene 0 8 30 4.1513 0 0 1 1
gene 0 9 30 2.03978 0 0 1 1
gene 0 10 30 -0.327034 0 0 1 1
gene 0 11 30 2.46703 0 0 1 1
gene 0 12 30 3.99507 0 0 1 1
gene 0 13 30 1.49751 0 0 1 1
gene 0 14 30 1.19303 0 0 1 1
gene 0 15 30 -1.49457 0 0 1 1
gene 0 16 30 -1.29903 0 0 1 1
gene 0 17 30 1.55187 0 0 1 1
gene 0 18 30 2.57813 0 0 1 1
gene 0 19 30 0.0147486 0 0 1 1
gene 0 20 30 0.0458771 0 0 1 1
gene 0 21 30 0.666313 0 0 1 1
gene 0 22 30 1.5585 0 0 1 1
gene 0 23 30 2.62875 0 0 1 1
gene 0 24 30 -2.61272 0 0 1 1
gene 0 25 30 -3.37196 0 0 1 1
gene 0 31 39 -0.563685 0 0 1 1
gene 0 1 31 2.25935 0 0 1 1
gene 0 2 31 0.948473 0 0 1 1
gene 0 3 31 2.68644 0 0 1 1
gene 0 4 31 -3.63036 0 0 1 1
gene 0 5 31 2.78502 0 0 1 1
gene 0 6 31 -3.68539 0 0 1 1
gene 0 7 31 -1.65934 0 0 1 1
gene 0 8 31 -1.0683 0 0 1 1
gene 0 9 31 1.86964 0 0 1 1
gene 0 10 31 1.94886 0 0 1 1
gene 0 11 31 -0.140112 0 0 1 1
gene 0 12 31 0.286752 0 0 1 1
gene 0 13 31 0.574305 0 0 1 1
gene 0 14 31 0.196208 0 0 1 1
gene 0 15 31 -0.267429 0 0 1 1
gene 0 16 31 -3.51369 0 0 1 1
gene 0 17 31 2.91543 0 0 1 1
gene 0 18 31 -2.00775 0 0 1 1
gene 0 19 31 0.766869 0 0 1 1
gene 0 20 31 2.65862 0 0 1 1
gene 0 21 31 0.651033 0 0 1 1
gene 0 22 31 3.0227 0 0 1 1
gene 0 23 31 -0.295671 0 0 1 1
gene 0 24 31 -0.336452 0 0 1 1
gene 0 25 31 2.25923 0 0 1 1
gene 0 32 39 -3.36057 0 0 1 1
gene 0 1 32 0.650082 0 0 1 1
gene 0 2 32 2.46026 0 0 1 1
gene 0 3 32 2.05871 0 0 1 1
gene 0 4 32 -0.482042 0 0 1 1
gene 0 5 32 2.78547 0 0 1 1
gene 0 6 32 -0.758016 0 0 1 1
gene 0 7 32 -3.2534 0 0 1 1
gene 0 8 32 0.392442 0 0 1 1
gene 0 9 32 -0.0442283 0 0 1 1
gene 0 10 32 1.20139 0 0 1 1
gene 0 11 32 -0.760786 0 0 1 1
gene 0 12 32 3.07412 0 0 1 1
gene 0 13 32 2.32431 0 0 1 1
gene 0 14 32 -0.450356 0 0 1 1
gene 0 15 32 -2.9381 0 0 1 1
gene 0 16 32 -2.62553 0 0 1 1
gene 0 17 32 4.08432 0 0 1 1
gene 0 18 32 3.57843 0 0 1 1
gene 0 19 32 3.02754 0 0 1 1
gene 0 20 32 0.616248 0 0 1 1
gene 0 21 32 -0.802418 0 0 1 1
gene 0 22 32 3.48375 0 0 1 1
gene 0 23 32 0.937692 0 0 1 1
gene 0 24 32 2.24871 0 0 1 1
gene 0 25 32 -1.5188 0 0 1 1
gene 0 33 39 -1.29482 0 0 1 1
gene 0 1 33 -4.08316 0 0 1 1
gene 0 2 33 0.797998 0 0 1 1
gene 0 3 33 -2.39122 0 0 1 1
gene 0 4 33 -4.32294 0 0 1 1
gene 0 5 33 -0.285703 0 0 1 1
gene 0 6 33 -3.72747 0 0 1 1
gene 0 7 33 -0.111434 0 0 1 1
gene 0 8 33 3.01514 0 0 1 1
gene 0 9 33 0.931251 0 0 1 1
gene 0 10 33 -1.27772 0 0 1 1
gene 0 11 33 0.534228 0 0 1 1
gene 0 12 33 0.168652 0 0 1 1
gene 0 13 33 0.576164 0 0 1 1
gene 0 14 33 2.50839 0 0 1 1
gene 0 15 33 1.87083 0 0 1 1
gene 0 16 33 -0.956864 0 0 1 1
gene 0 17 33 0.00938766 0 0 1 1
gene 0 18 33 -1.69606 0 0 1 1
gene 0 19 33 2.54951 0 0 1 1
gene 0 20 33 1.79071 0 0 1 1
gene 0 21 33 -3.2032 0 0 1 1
gene 0 22 33 2.87641 0 0 1 1
gene 0 23 33 -4.40898 0 0 1 1
gene 0 24 33 -0.0456575 0 0 1 1
gene 0 25 33 -1.14325 0 0 1 1
gene 0 34 39 -2.08836 0 0 1 1
gene 0 1 34 3.66648 0 0 1 1
gene 0 2 34 -4.00266 0 0 1 1
gene 0 3 34 -1.43758 0 0 1 1
gene 0 4 34 -3.89773 0 0 1 1
gene 0 5 34 -2.68961 0 0 1 1
gene 0 6 34 -1.2369 0 0 1 1
gene 0 7 34 -3.01454 0 0 1 1
gene 0 8 34 2.74228 0 0 1 1
gene 0 9 34 -5 0 0 1 1
gene 0 10 34 0.444894 0 0 1 1
gene 0 11 34 1.18231 0 0 1 1
gene 0 12 34 1.38053 0 0 1 1
gene 0 13 34 0.4071 0 0 1 1
gene 0 14 34 -0.248111 0 0 1 1
gene 0 15 34 0.317442 0 0 1 1
gene 0 16 34 3.58265 0 0 1 1
gene 0 17 34 2.62253 0 0 1 1
gene 0 18 34 -2.24403 0 0 1 1
gene 0 19 34 5.42192e-05 0 0 1 1
gene 0 20 34 2.38042 0 0 1 1
gene 0 21 34 2.74442 0 0 1 1
gene 0 22 34 2.38446 0 0 1 1
gene 0 23 34 1.82497 0 0 1 1
gene 0 24 34 1.04453 0 0 1 1
gene 0 25 34 -1.57687 0 0 1 1
gene 0 35 39 -1.64097 0 0 1 1
gene 0 1 35 3.50055 0 0 1 1
gene 0 2 35 0.58419 0 0 1 1
gene 0 3 35 -1.61407 0 0 1 1
gene 0 4 35 -0.940036 0 0 1 1
gene 0 5 35 3.99094 0 0 1 1
gene 0 6 35 -3.28426 0 0 1 1
gene 0 7 35 3.60092 0 0 1 1
gene 0 8 35 1.06535 0 0 1 1
gene 0 9 35 -2.07247 0 0 1 1
gene 0 10 35 -0.626182 0 0 1 1
gene 0 11 35 -4.34702 0 0 1 1
gene 0 12 35 1.82018 0 0 1 1
gene 0 13 35 1.098 0 0 1 1
gene 0 14 35 1.05876 0 0 1 1
gene 0 15 35 0.559798 0 0 1 1
gene 0 16 35 -0.137526 0 0 1 1
gene 0 17 35 -1.96095 0 0 1 1
gene 0 18 35 -1.02135 0 0 1 1
gene 0 19 35 -1.98069 0 0 1 1
gene 0 20 35 1.94807 0 0 1 1
gene 0 21 35 3.11888 0 0 1 1
gene 0 22 35 0.959772 0 0 1 1
gene 0 23 35 -0.917709 0 0 1 1
gene 0 24 35 2.41892 0 0 1 1
gene 0 25 35 -0.933596 0 0 1 1
gene 0 36 39 5 0 0 1 1
gene 0 1 36 1.31565 0 0 1 1
gene 0 2 36 1.80277 0 0 1 1
gene 0 3 36 -1.78624 0 0 1 1
gene 0 4 36 -1.4315 0 0 1 1
gene 0 5 36 5 0 0 1 1
gene 0 6 36 4.41073 0 0 1 1
gene 0 7 36 1.94947 0 0 1 1
gene 0 8 36 -1.45272 0 0 1 1
gene 0 9 36 -1.77139 0 0 1 1
gene 0 10 36 1.61778 0 0 1 1
gene 0 11 36 -0.0509474 0 0 1 1
gene 0 12 36 0.121593 0 0 1 1
gene 0 13 36 0.409609 0 0 1 1
gene 0 14 36 3.96632 0 0 1 1
gene 0 15 36 3.12562 0 0 1 1
gene 0 16 36 3.77381 0 0 1 1
gene 0 17 36 1.87269 0 0 1 1
gene 0 18 36 -0.679053 0 0 1 1
gene 0 19 36 -1.49968 0 0 1 1
gene 0 20 36 -3.74633 0 0 1 1
gene 0 21 36 0.372136 0 0 1 1
gene 0 22 36 0.356963 0 0 1 1
gene 0 23 36 -1.72848 0 0 1 1
gene 0 24 36 0.903731 0 0 1 1
gene 0 25 36 0.975125 0 0 1 1
gene 0 37 39 -1.66177 0 0 1 1
gene 0 1 37 -0.512954 0 0 1 1
gene 0 2 37 -1.06894 0 0 1 1
gene 0 3 37 3.2037 0 0 1 1
gene 0 4 37 0.303468 0 0 1 1
gene 0 5 37 -1.96918 0 0 1 1
gene 0 6 37 -3.72284 0 0 1 1
gene 0 7 37 -1.78698 0 0 1 1
gene 0 8 37 0.593143 0 0 1 1
gene 0 9 37 -2.84269 0 0 1 1
gene 0 10 37 -1.96065 0 0 1 1
gene 0 11 37 -1.37725 0 0 1 1
gene 0 12 37 1.95487 0 0 1 1
gene 0 13 37 2.34002 0 0 1 1
gene 0 14 37 -1.72775 0 0 1 1
gene 0 15 37 -1.76046 0 0 1 1
gene 0 16 37 -0.581309 0 0 1 1
gene 0 17 37 0.324399 0 0 1 1
gene 0 18 37 4.15719 0 0 1 1
gene 0 19 37 -2.22154 0 0 1 1
gene 0 20 37 -3.55406 0 0 1 1
gene 0 21 37 2.33203 0 0 1 1
gene 0 22 37 -2.31648 0 0 1 1
gene 0 23 37 -0.479683 0 0 1 1
gene 0 24 37 -1.36179 0 0 1 1
gene 0 25 37 0.350591 0 0 1 1
gene 0 38 39 -3.26932 0 0 1 1
gene 0 1 38 2.53446 0 0 1 1
gene 0 2 38 -2.65798 0 0 1 1
gene 0 3 38 1.66655 0 0 1 1
gene 0 4 38 -3.13544 0 0 1 1
gene 0 5 38 -2.82484 0 0 1 1
gene 0 6 38 -4.0501 0 0 1 1
gene 0 7 38 -0.657627 0 0 1 1
gene 0 8 38 1.1439 0 0 1 1
gene 0 9 38 -0.55906 0 0 1 1
gene 0 10 38 -1.13531 0 0 1 1
gene 0 11 38 4.52628 0 0 1 1
gene 0 12 38 0.101504 0 0 1 1
gene 0 13 38 2.35104 0 0 1 1
gene 0 14 38 -3.93425 0 0 1 1
gene 0 15 38 0.550218 0 0 1 1
gene 0 16 38 2.39574 0 0 1 1
gene 0 17 38 -3.80534 0 0 1 1
gene 0 18 38 2.81051 0 0 1 1
gene 0 19 38 3.56281 0 0 1 1
gene 0 20 38 3.23914 0 0 1 1
gene 0 21 38 -0.951324 0 0 1 1
gene 0 22 38 4.13183 0 0 1 1
gene 0 23 38 -1.68499 0 0 1 1
gene 0 24 38 -0.573762 0 0 1 1
gene 0 25 38 -2.13546 0 0 1 1
gene 0 25 40 -0.407665 0 0 1 1
gene 0 26 40 -1.20815 0 0 1 1
gene 0 27 40 -1.32671 0 0 1 1
gene 0 28 40 -0.570328 0 0 1 1
gene 0 29 40 -3.92662 0 0 1 1
gene 0 30 40 -0.690517 0 0 1 1
gene 0 31 40 -2.02631 0 0 1 1
gene 0 32 40 0.62697 0 0 1 1
gene 0 33 40 -1.27287 0 0 1 1
gene 0 34 40 -1.31571 0 0 1 1
gene 0 35 40 -1.59146 0 0 1 1
gene 0 36 40 -0.765619 0 0 1 1
gene 0 37 40 -1.49803 0 0 1 1
gene 0 38 40 -3.19374 0 0 1 1
genomeend 1
