# Supplementary material for: Empirical assessment and comparison of neuro-evolutionary methods for the automatic off-line design of robot swarms
Source: Nat Commun. 2021 Jul 16;12:4345. doi: 10.1038/s41467-021-24642-3 (PMC8285396; doi:10.1038/s41467-021-24642-3)
Supplement: Supplementary file 10 — Source Data [file 41467_2021_24642_MOESM10_ESM.zip › SD1-source_code/Design/Foraging/CMAES_mlp/champ_gen_9]

/*Fitness: 47.9*/
genomestart 1
node 1 0 1 1
node 2 0 1 1
node 3 0 1 1
node 4 0 1 1
node 5 0 1 1
node 6 0 1 1
node 7 0 1 1
node 8 0 1 1
node 9 0 1 1
node 10 0 1 1
node 11 0 1 1
node 12 0 1 1
node 13 0 1 1
node 14 0 1 1
node 15 0 1 1
node 16 0 1 1
node 17 0 1 1
node 18 0 1 1
node 19 0 1 1
node 20 0 1 1
node 21 0 1 1
node 22 0 1 1
node 23 0 1 1
node 24 0 1 1
node 25 0 1 3
node 26 0 0 0
node 27 0 0 0
node 28 0 0 0
node 29 0 0 0
node 30 0 0 0
node 31 0 0 0
node 32 0 0 0
node 33 0 0 0
node 34 0 0 0
node 35 0 0 0
node 36 0 0 0
node 37 0 0 0
node 38 0 0 0
node 39 0 0 2
node 40 0 0 2
gene 0 25 39 1.7169 0 0 1 1
gene 0 26 39 3.75837 0 0 1 1
gene 0 1 26 -2.06358 0 0 1 1
gene 0 2 26 4.62504 0 0 1 1
gene 0 3 26 -1.08314 0 0 1 1
gene 0 4 26 -0.219958 0 0 1 1
gene 0 5 26 -1.58815 0 0 1 1
gene 0 6 26 3.57655 0 0 1 1
gene 0 7 26 -0.868703 0 0 1 1
gene 0 8 26 -1.1695 0 0 1 1
gene 0 9 26 -2.57594 0 0 1 1
gene 0 10 26 -4.38308 0 0 1 1
gene 0 11 26 1.89265 0 0 1 1
gene 0 12 26 4.18238 0 0 1 1
gene 0 13 26 -2.0761 0 0 1 1
gene 0 14 26 0.134561 0 0 1 1
gene 0 15 26 1.85338 0 0 1 1
gene 0 16 26 -3.61087 0 0 1 1
gene 0 17 26 -3.15705 0 0 1 1
gene 0 18 26 3.61269 0 0 1 1
gene 0 19 26 -1.92459 0 0 1 1
gene 0 20 26 1.56459 0 0 1 1
gene 0 21 26 -1.91129 0 0 1 1
gene 0 22 26 0.511546 0 0 1 1
gene 0 23 26 -2.84035 0 0 1 1
gene 0 24 26 -2.39522 0 0 1 1
gene 0 25 26 -0.631241 0 0 1 1
gene 0 27 39 4.25303 0 0 1 1
gene 0 1 27 -3.24181 0 0 1 1
gene 0 2 27 1.06764 0 0 1 1
gene 0 3 27 2.56117 0 0 1 1
gene 0 4 27 4.25053 0 0 1 1
gene 0 5 27 -0.98306 0 0 1 1
gene 0 6 27 -0.721297 0 0 1 1
gene 0 7 27 2.7155 0 0 1 1
gene 0 8 27 -1.52371 0 0 1 1
gene 0 9 27 3.06606 0 0 1 1
gene 0 10 27 -3.87991 0 0 1 1
gene 0 11 27 2.34713 0 0 1 1
gene 0 12 27 2.52745 0 0 1 1
gene 0 13 27 -2.95573 0 0 1 1
gene 0 14 27 -0.666968 0 0 1 1
gene 0 15 27 1.66714 0 0 1 1
gene 0 16 27 1.72379 0 0 1 1
gene 0 17 27 -2.2013 0 0 1 1
gene 0 18 27 0.0982515 0 0 1 1
gene 0 19 27 1.64222 0 0 1 1
gene 0 20 27 -3.52496 0 0 1 1
gene 0 21 27 -0.17157 0 0 1 1
gene 0 22 27 0.182272 0 0 1 1
gene 0 23 27 -1.32647 0 0 1 1
gene 0 24 27 4.43678 0 0 1 1
gene 0 25 27 -4.05218 0 0 1 1
gene 0 28 39 1.32329 0 0 1 1
gene 0 1 28 -3.11505 0 0 1 1
gene 0 2 28 -2.09259 0 0 1 1
gene 0 3 28 -0.748015 0 0 1 1
gene 0 4 28 2.13322 0 0 1 1
gene 0 5 28 1.69491 0 0 1 1
gene 0 6 28 1.24183 0 0 1 1
gene 0 7 28 -1.29025 0 0 1 1
gene 0 8 28 -1.65553 0 0 1 1
gene 0 9 28 0.607416 0 0 1 1
gene 0 10 28 2.21728 0 0 1 1
gene 0 11 28 -1.50907 0 0 1 1
gene 0 12 28 -2.84253 0 0 1 1
gene 0 13 28 0.619105 0 0 1 1
gene 0 14 28 0.455734 0 0 1 1
gene 0 15 28 -3.00227 0 0 1 1
gene 0 16 28 1.39418 0 0 1 1
gene 0 17 28 1.20482 0 0 1 1
gene 0 18 28 1.26344 0 0 1 1
gene 0 19 28 -3.39462 0 0 1 1
gene 0 20 28 1.57477 0 0 1 1
gene 0 21 28 4.35508 0 0 1 1
gene 0 22 28 2.29489 0 0 1 1
gene 0 23 28 4.50852 0 0 1 1
gene 0 24 28 2.94169 0 0 1 1
gene 0 25 28 1.681 0 0 1 1
gene 0 29 39 3.39963 0 0 1 1
gene 0 1 29 0.135037 0 0 1 1
gene 0 2 29 2.07876 0 0 1 1
gene 0 3 29 2.68361 0 0 1 1
gene 0 4 29 0.375972 0 0 1 1
gene 0 5 29 1.46503 0 0 1 1
gene 0 6 29 -3.26296 0 0 1 1
gene 0 7 29 3.84006 0 0 1 1
gene 0 8 29 0.998698 0 0 1 1
gene 0 9 29 1.57021 0 0 1 1
gene 0 10 29 -0.215029 0 0 1 1
gene 0 11 29 2.61752 0 0 1 1
gene 0 12 29 1.20633 0 0 1 1
gene 0 13 29 -5 0 0 1 1
gene 0 14 29 2.46501 0 0 1 1
gene 0 15 29 2.17122 0 0 1 1
gene 0 16 29 -4.77555 0 0 1 1
gene 0 17 29 -3.10666 0 0 1 1
gene 0 18 29 -3.8903 0 0 1 1
gene 0 19 29 3.75646 0 0 1 1
gene 0 20 29 0.90545 0 0 1 1
gene 0 21 29 -2.26416 0 0 1 1
gene 0 22 29 -1.44339 0 0 1 1
gene 0 23 29 -0.997859 0 0 1 1
gene 0 24 29 0.843159 0 0 1 1
gene 0 25 29 1.85096 0 0 1 1
gene 0 30 39 -1.43442 0 0 1 1
gene 0 1 30 -2.87736 0 0 1 1
gene 0 2 30 -2.26354 0 0 1 1
gene 0 3 30 -1.32962 0 0 1 1
gene 0 4 30 3.695 0 0 1 1
gene 0 5 30 2.75453 0 0 1 1
gene 0 6 30 -0.520913 0 0 1 1
gene 0 7 30 -1.08731 0 0 1 1
gene 0 8 30 -2.177 0 0 1 1
gene 0 9 30 3.50515 0 0 1 1
gene 0 10 30 -2.85688 0 0 1 1
gene 0 11 30 -1.37752 0 0 1 1
gene 0 12 30 1.37792 0 0 1 1
gene 0 13 30 -1.54716 0 0 1 1
gene 0 14 30 0.0975222 0 0 1 1
gene 0 15 30 -2.82597 0 0 1 1
gene 0 16 30 2.51159 0 0 1 1
gene 0 17 30 0.648966 0 0 1 1
gene 0 18 30 1.54003 0 0 1 1
gene 0 19 30 -0.268568 0 0 1 1
gene 0 20 30 0.535277 0 0 1 1
gene 0 21 30 4.19433 0 0 1 1
gene 0 22 30 -0.401474 0 0 1 1
gene 0 23 30 -0.439584 0 0 1 1
gene 0 24 30 3.93043 0 0 1 1
gene 0 25 30 1.27899 0 0 1 1
gene 0 31 39 3.54918 0 0 1 1
gene 0 1 31 -1.47625 0 0 1 1
gene 0 2 31 -3.95526 0 0 1 1
gene 0 3 31 -2.65803 0 0 1 1
gene 0 4 31 -0.60911 0 0 1 1
gene 0 5 31 -1.16386 0 0 1 1
gene 0 6 31 3.20931 0 0 1 1
gene 0 7 31 2.89307 0 0 1 1
gene 0 8 31 -1.90491 0 0 1 1
gene 0 9 31 1.89266 0 0 1 1
gene 0 10 31 -0.816788 0 0 1 1
gene 0 11 31 -2.15999 0 0 1 1
gene 0 12 31 -2.73306 0 0 1 1
gene 0 13 31 0.51621 0 0 1 1
gene 0 14 31 -0.852969 0 0 1 1
gene 0 15 31 -1.75098 0 0 1 1
gene 0 16 31 2.5811 0 0 1 1
gene 0 17 31 0.372121 0 0 1 1
gene 0 18 31 1.09143 0 0 1 1
gene 0 19 31 1.57331 0 0 1 1
gene 0 20 31 0.589235 0 0 1 1
gene 0 21 31 -1.61235 0 0 1 1
gene 0 22 31 3.96172 0 0 1 1
gene 0 23 31 2.52911 0 0 1 1
gene 0 24 31 2.49494 0 0 1 1
gene 0 25 31 -0.10333 0 0 1 1
gene 0 32 39 -1.03747 0 0 1 1
gene 0 1 32 -1.0395 0 0 1 1
gene 0 2 32 -3.06954 0 0 1 1
gene 0 3 32 -1.62827 0 0 1 1
gene 0 4 32 3.3966 0 0 1 1
gene 0 5 32 3.83229 0 0 1 1
gene 0 6 32 -3.51128 0 0 1 1
gene 0 7 32 0.553001 0 0 1 1
gene 0 8 32 1.8684 0 0 1 1
gene 0 9 32 3.03858 0 0 1 1
gene 0 10 32 -3.82574 0 0 1 1
gene 0 11 32 -0.918076 0 0 1 1
gene 0 12 32 -2.43953 0 0 1 1
gene 0 13 32 -3.65726 0 0 1 1
gene 0 14 32 -2.0714 0 0 1 1
gene 0 15 32 0.800714 0 0 1 1
gene 0 16 32 0.978703 0 0 1 1
gene 0 17 32 1.08337 0 0 1 1
gene 0 18 32 -1.26463 0 0 1 1
gene 0 19 32 -0.0971008 0 0 1 1
gene 0 20 32 -0.0223955 0 0 1 1
gene 0 21 32 2.89662 0 0 1 1
gene 0 22 32 -0.53722 0 0 1 1
gene 0 23 32 -0.889501 0 0 1 1
gene 0 24 32 4.16496 0 0 1 1
gene 0 25 32 0.431146 0 0 1 1
gene 0 33 39 -2.21492 0 0 1 1
gene 0 1 33 3.23889 0 0 1 1
gene 0 2 33 3.36513 0 0 1 1
gene 0 3 33 4.0694 0 0 1 1
gene 0 4 33 -3.55223 0 0 1 1
gene 0 5 33 -1.55671 0 0 1 1
gene 0 6 33 2.66805 0 0 1 1
gene 0 7 33 0.773516 0 0 1 1
gene 0 8 33 -1.19318 0 0 1 1
gene 0 9 33 -2.92971 0 0 1 1
gene 0 10 33 3.86555 0 0 1 1
gene 0 11 33 0.740294 0 0 1 1
gene 0 12 33 0.269416 0 0 1 1
gene 0 13 33 0.487878 0 0 1 1
gene 0 14 33 2.33406 0 0 1 1
gene 0 15 33 1.15724 0 0 1 1
gene 0 16 33 1.13481 0 0 1 1
gene 0 17 33 0.466196 0 0 1 1
gene 0 18 33 -2.30719 0 0 1 1
gene 0 19 33 -4.38577 0 0 1 1
gene 0 20 33 1.33373 0 0 1 1
gene 0 21 33 -2.97542 0 0 1 1
gene 0 22 33 1.76483 0 0 1 1
gene 0 23 33 0.0507941 0 0 1 1
gene 0 24 33 -1.22035 0 0 1 1
gene 0 25 33 -0.126376 0 0 1 1
gene 0 34 39 0.0313133 0 0 1 1
gene 0 1 34 3.08356 0 0 1 1
gene 0 2 34 3.5019 0 0 1 1
gene 0 3 34 1.9122 0 0 1 1
gene 0 4 34 0.224153 0 0 1 1
gene 0 5 34 -1.5755 0 0 1 1
gene 0 6 34 -2.74109 0 0 1 1
gene 0 7 34 -3.35269 0 0 1 1
gene 0 8 34 1.96616 0 0 1 1
gene 0 9 34 -3.27046 0 0 1 1
gene 0 10 34 0.832701 0 0 1 1
gene 0 11 34 -0.349649 0 0 1 1
gene 0 12 34 -1.71864 0 0 1 1
gene 0 13 34 -2.95358 0 0 1 1
gene 0 14 34 0.0605544 0 0 1 1
gene 0 15 34 -2.95315 0 0 1 1
gene 0 16 34 -1.31817 0 0 1 1
gene 0 17 34 -1.4435 0 0 1 1
gene 0 18 34 -1.17714 0 0 1 1
gene 0 19 34 0.954224 0 0 1 1
gene 0 20 34 -0.629681 0 0 1 1
gene 0 21 34 -0.87637 0 0 1 1
gene 0 22 34 1.00707 0 0 1 1
gene 0 23 34 -1.79265 0 0 1 1
gene 0 24 34 -1.45489 0 0 1 1
gene 0 25 34 1.69553 0 0 1 1
gene 0 35 39 0.789513 0 0 1 1
gene 0 1 35 -2.44656 0 0 1 1
gene 0 2 35 -3.74387 0 0 1 1
gene 0 3 35 -3.74576 0 0 1 1
gene 0 4 35 -3.88293 0 0 1 1
gene 0 5 35 -0.105554 0 0 1 1
gene 0 6 35 1.62974 0 0 1 1
gene 0 7 35 3.52105 0 0 1 1
gene 0 8 35 -0.307213 0 0 1 1
gene 0 9 35 0.222101 0 0 1 1
gene 0 10 35 2.84553 0 0 1 1
gene 0 11 35 -1.73034 0 0 1 1
gene 0 12 35 -0.275663 0 0 1 1
gene 0 13 35 1.06136 0 0 1 1
gene 0 14 35 3.9803 0 0 1 1
gene 0 15 35 2.68119 0 0 1 1
gene 0 16 35 0.260408 0 0 1 1
gene 0 17 35 -3.71603 0 0 1 1
gene 0 18 35 -1.28146 0 0 1 1
gene 0 19 35 -2.31971 0 0 1 1
gene 0 20 35 2.26167 0 0 1 1
gene 0 21 35 1.24941 0 0 1 1
gene 0 22 35 -1.31732 0 0 1 1
gene 0 23 35 -0.181705 0 0 1 1
gene 0 24 35 -1.12937 0 0 1 1
gene 0 25 35 0.286945 0 0 1 1
gene 0 36 39 0.495137 0 0 1 1
gene 0 1 36 -0.048841 0 0 1 1
gene 0 2 36 1.19307 0 0 1 1
gene 0 3 36 -0.741946 0 0 1 1
gene 0 4 36 1.16113 0 0 1 1
gene 0 5 36 -1.63022 0 0 1 1
gene 0 6 36 4.41763 0 0 1 1
gene 0 7 36 1.36697 0 0 1 1
gene 0 8 36 -1.95612 0 0 1 1
gene 0 9 36 0.251469 0 0 1 1
gene 0 10 36 -0.529307 0 0 1 1
gene 0 11 36 -0.145653 0 0 1 1
gene 0 12 36 2.37966 0 0 1 1
gene 0 13 36 5 0 0 1 1
gene 0 14 36 0.422425 0 0 1 1
gene 0 15 36 2.41667 0 0 1 1
gene 0 16 36 -1.47865 0 0 1 1
gene 0 17 36 1.17218 0 0 1 1
gene 0 18 36 3.4078 0 0 1 1
gene 0 19 36 -3.07726 0 0 1 1
gene 0 20 36 2.39953 0 0 1 1
gene 0 21 36 -3.59695 0 0 1 1
gene 0 22 36 -2.31356 0 0 1 1
gene 0 23 36 -1.57505 0 0 1 1
gene 0 24 36 0.451907 0 0 1 1
gene 0 25 36 -0.785442 0 0 1 1
gene 0 37 39 0.902617 0 0 1 1
gene 0 1 37 1.22069 0 0 1 1
gene 0 2 37 -1.35057 0 0 1 1
gene 0 3 37 -1.81074 0 0 1 1
gene 0 4 37 -1.83094 0 0 1 1
gene 0 5 37 0.876514 0 0 1 1
gene 0 6 37 -1.227 0 0 1 1
gene 0 7 37 -0.712742 0 0 1 1
gene 0 8 37 2.40733 0 0 1 1
gene 0 9 37 -1.11622 0 0 1 1
gene 0 10 37 1.95105 0 0 1 1
gene 0 11 37 -2.29898 0 0 1 1
gene 0 12 37 -1.11631 0 0 1 1
gene 0 13 37 4.89623 0 0 1 1
gene 0 14 37 -1.05702 0 0 1 1
gene 0 15 37 -1.04044 0 0 1 1
gene 0 16 37 -2.51449 0 0 1 1
gene 0 17 37 0.378375 0 0 1 1
gene 0 18 37 -2.68757 0 0 1 1
gene 0 19 37 -1.17445 0 0 1 1
gene 0 20 37 -1.48174 0 0 1 1
gene 0 21 37 2.22575 0 0 1 1
gene 0 22 37 -2.61601 0 0 1 1
gene 0 23 37 -0.513188 0 0 1 1
gene 0 24 37 -2.51519 0 0 1 1
gene 0 25 37 0.0906463 0 0 1 1
gene 0 38 39 1.82609 0 0 1 1
gene 0 1 38 0.392262 0 0 1 1
gene 0 2 38 -3.15606 0 0 1 1
gene 0 3 38 3.65332 0 0 1 1
gene 0 4 38 0.500441 0 0 1 1
gene 0 5 38 -2.14679 0 0 1 1
gene 0 6 38 -2.52591 0 0 1 1
gene 0 7 38 -2.80833 0 0 1 1
gene 0 8 38 -1.33979 0 0 1 1
gene 0 9 38 0.885713 0 0 1 1
gene 0 10 38 -2.14159 0 0 1 1
gene 0 11 38 3.29126 0 0 1 1
gene 0 12 38 -0.920058 0 0 1 1
gene 0 13 38 -2.23366 0 0 1 1
gene 0 14 38 3.90657 0 0 1 1
gene 0 15 38 1.78782 0 0 1 1
gene 0 16 38 -1.03198 0 0 1 1
gene 0 17 38 -1.82609 0 0 1 1
gene 0 18 38 3.83444 0 0 1 1
gene 0 19 38 0.772367 0 0 1 1
gene 0 20 38 -4.45063 0 0 1 1
gene 0 21 38 1.90514 0 0 1 1
gene 0 22 38 1.38011 0 0 1 1
gene 0 23 38 -1.93966 0 0 1 1
gene 0 24 38 -3.80779 0 0 1 1
gene 0 25 38 -3.36111 0 0 1 1
gene 0 25 40 3.99644 0 0 1 1
gene 0 26 40 -3.74623 0 0 1 1
gene 0 27 40 2.17416 0 0 1 1
gene 0 28 40 2.29476 0 0 1 1
gene 0 29 40 0.124656 0 0 1 1
gene 0 30 40 2.4654 0 0 1 1
gene 0 31 40 3.9737 0 0 1 1
gene 0 32 40 2.85837 0 0 1 1
gene 0 33 40 -4.38173 0 0 1 1
gene 0 34 40 -4.58558 0 0 1 1
gene 0 35 40 -1.4847 0 0 1 1
gene 0 36 40 -2.19957 0 0 1 1
gene 0 37 40 -0.270043 0 0 1 1
gene 0 38 40 -1.08845 0 0 1 1
genomeend 1
