# Supplementary material for: Empirical assessment and comparison of neuro-evolutionary methods for the automatic off-line design of robot swarms
Source: Nat Commun. 2021 Jul 16;12:4345. doi: 10.1038/s41467-021-24642-3 (PMC8285396; doi:10.1038/s41467-021-24642-3)
Supplement: Supplementary file 10 — Source Data [file 41467_2021_24642_MOESM10_ESM.zip › SD1-source_code/Design/Foraging/CMAES_mlp/champ_gen_6]

/*Fitness: 57.1*/
genomestart 1
node 1 0 1 1
node 2 0 1 1
node 3 0 1 1
node 4 0 1 1
node 5 0 1 1
node 6 0 1 1
node 7 0 1 1
node 8 0 1 1
node 9 0 1 1
node 10 0 1 1
node 11 0 1 1
node 12 0 1 1
node 13 0 1 1
node 14 0 1 1
node 15 0 1 1
node 16 0 1 1
node 17 0 1 1
node 18 0 1 1
node 19 0 1 1
node 20 0 1 1
node 21 0 1 1
node 22 0 1 1
node 23 0 1 1
node 24 0 1 1
node 25 0 1 3
node 26 0 0 0
node 27 0 0 0
node 28 0 0 0
node 29 0 0 0
node 30 0 0 0
node 31 0 0 0
node 32 0 0 0
node 33 0 0 0
node 34 0 0 0
node 35 0 0 0
node 36 0 0 0
node 37 0 0 0
node 38 0 0 0
node 39 0 0 2
node 40 0 0 2
gene 0 25 39 0.361608 0 0 1 1
gene 0 26 39 1.9417 0 0 1 1
gene 0 1 26 1.58601 0 0 1 1
gene 0 2 26 2.71738 0 0 1 1
gene 0 3 26 2.08126 0 0 1 1
gene 0 4 26 3.3319 0 0 1 1
gene 0 5 26 -0.125101 0 0 1 1
gene 0 6 26 3.44135 0 0 1 1
gene 0 7 26 3.08854 0 0 1 1
gene 0 8 26 -2.87147 0 0 1 1
gene 0 9 26 4.36062 0 0 1 1
gene 0 10 26 -0.69455 0 0 1 1
gene 0 11 26 1.58947 0 0 1 1
gene 0 12 26 -3.50879 0 0 1 1
gene 0 13 26 -2.55849 0 0 1 1
gene 0 14 26 4.39448 0 0 1 1
gene 0 15 26 3.60964 0 0 1 1
gene 0 16 26 0.0433311 0 0 1 1
gene 0 17 26 0.626179 0 0 1 1
gene 0 18 26 -1.80394 0 0 1 1
gene 0 19 26 -1.5709 0 0 1 1
gene 0 20 26 1.44556 0 0 1 1
gene 0 21 26 -3.43023 0 0 1 1
gene 0 22 26 0.440931 0 0 1 1
gene 0 23 26 -3.2742 0 0 1 1
gene 0 24 26 2.62506 0 0 1 1
gene 0 25 26 0.186357 0 0 1 1
gene 0 27 39 -2.69657 0 0 1 1
gene 0 1 27 2.7081 0 0 1 1
gene 0 2 27 2.35358 0 0 1 1
gene 0 3 27 -0.623342 0 0 1 1
gene 0 4 27 1.99534 0 0 1 1
gene 0 5 27 -3.91942 0 0 1 1
gene 0 6 27 -3.01382 0 0 1 1
gene 0 7 27 -3.74516 0 0 1 1
gene 0 8 27 2.05277 0 0 1 1
gene 0 9 27 2.55101 0 0 1 1
gene 0 10 27 -0.513934 0 0 1 1
gene 0 11 27 3.23953 0 0 1 1
gene 0 12 27 1.28409 0 0 1 1
gene 0 13 27 3.82392 0 0 1 1
gene 0 14 27 -1.66526 0 0 1 1
gene 0 15 27 -1.57868 0 0 1 1
gene 0 16 27 -0.615848 0 0 1 1
gene 0 17 27 0.232801 0 0 1 1
gene 0 18 27 2.4333 0 0 1 1
gene 0 19 27 3.98718 0 0 1 1
gene 0 20 27 2.41934 0 0 1 1
gene 0 21 27 0.864299 0 0 1 1
gene 0 22 27 3.59259 0 0 1 1
gene 0 23 27 1.02919 0 0 1 1
gene 0 24 27 -2.24062 0 0 1 1
gene 0 25 27 -2.85319 0 0 1 1
gene 0 28 39 1.9108 0 0 1 1
gene 0 1 28 -2.0634 0 0 1 1
gene 0 2 28 -1.49463 0 0 1 1
gene 0 3 28 1.71541 0 0 1 1
gene 0 4 28 2.91336 0 0 1 1
gene 0 5 28 0.988664 0 0 1 1
gene 0 6 28 4.59099 0 0 1 1
gene 0 7 28 1.09113 0 0 1 1
gene 0 8 28 -2.64411 0 0 1 1
gene 0 9 28 0.452353 0 0 1 1
gene 0 10 28 2.1803 0 0 1 1
gene 0 11 28 -2.20949 0 0 1 1
gene 0 12 28 -2.01892 0 0 1 1
gene 0 13 28 -2.51995 0 0 1 1
gene 0 14 28 -0.040463 0 0 1 1
gene 0 15 28 -1.7659 0 0 1 1
gene 0 16 28 -1.42056 0 0 1 1
gene 0 17 28 -0.0293659 0 0 1 1
gene 0 18 28 -3.38752 0 0 1 1
gene 0 19 28 -2.27867 0 0 1 1
gene 0 20 28 -0.0368648 0 0 1 1
gene 0 21 28 0.863301 0 0 1 1
gene 0 22 28 -4.95871 0 0 1 1
gene 0 23 28 0.928049 0 0 1 1
gene 0 24 28 -1.3375 0 0 1 1
gene 0 25 28 1.80551 0 0 1 1
gene 0 29 39 -0.970962 0 0 1 1
gene 0 1 29 1.98409 0 0 1 1
gene 0 2 29 -0.230943 0 0 1 1
gene 0 3 29 -0.502295 0 0 1 1
gene 0 4 29 -0.353214 0 0 1 1
gene 0 5 29 -1.39354 0 0 1 1
gene 0 6 29 1.88631 0 0 1 1
gene 0 7 29 -0.438144 0 0 1 1
gene 0 8 29 2.175 0 0 1 1
gene 0 9 29 3.4158 0 0 1 1
gene 0 10 29 3.22006 0 0 1 1
gene 0 11 29 0.0950129 0 0 1 1
gene 0 12 29 -1.83437 0 0 1 1
gene 0 13 29 0.636795 0 0 1 1
gene 0 14 29 -2.99663 0 0 1 1
gene 0 15 29 -1.43925 0 0 1 1
gene 0 16 29 -3.01405 0 0 1 1
gene 0 17 29 -1.02686 0 0 1 1
gene 0 18 29 1.51486 0 0 1 1
gene 0 19 29 1.11671 0 0 1 1
gene 0 20 29 2.81453 0 0 1 1
gene 0 21 29 -1.93445 0 0 1 1
gene 0 22 29 -0.523601 0 0 1 1
gene 0 23 29 -1.29848 0 0 1 1
gene 0 24 29 2.9793 0 0 1 1
gene 0 25 29 3.51684 0 0 1 1
gene 0 30 39 -0.787723 0 0 1 1
gene 0 1 30 -3.41073 0 0 1 1
gene 0 2 30 -0.89733 0 0 1 1
gene 0 3 30 -2.73999 0 0 1 1
gene 0 4 30 2.98217 0 0 1 1
gene 0 5 30 1.7849 0 0 1 1
gene 0 6 30 -1.09941 0 0 1 1
gene 0 7 30 0.0350992 0 0 1 1
gene 0 8 30 -2.96659 0 0 1 1
gene 0 9 30 -1.69886 0 0 1 1
gene 0 10 30 -0.0719604 0 0 1 1
gene 0 11 30 0.386401 0 0 1 1
gene 0 12 30 1.69928 0 0 1 1
gene 0 13 30 0.797979 0 0 1 1
gene 0 14 30 3.53679 0 0 1 1
gene 0 15 30 -1.41499 0 0 1 1
gene 0 16 30 1.32078 0 0 1 1
gene 0 17 30 0.115252 0 0 1 1
gene 0 18 30 -2.12031 0 0 1 1
gene 0 19 30 -0.739253 0 0 1 1
gene 0 20 30 -2.59852 0 0 1 1
gene 0 21 30 -3.37694 0 0 1 1
gene 0 22 30 0.110933 0 0 1 1
gene 0 23 30 -4.48656 0 0 1 1
gene 0 24 30 -3.66326 0 0 1 1
gene 0 25 30 -1.94747 0 0 1 1
gene 0 31 39 -2.42454 0 0 1 1
gene 0 1 31 2.39703 0 0 1 1
gene 0 2 31 -0.215551 0 0 1 1
gene 0 3 31 0.780529 0 0 1 1
gene 0 4 31 -0.725079 0 0 1 1
gene 0 5 31 0.809395 0 0 1 1
gene 0 6 31 -2.54462 0 0 1 1
gene 0 7 31 0.67703 0 0 1 1
gene 0 8 31 3.44037 0 0 1 1
gene 0 9 31 2.24585 0 0 1 1
gene 0 10 31 3.91569 0 0 1 1
gene 0 11 31 0.0064787 0 0 1 1
gene 0 12 31 1.40906 0 0 1 1
gene 0 13 31 1.27959 0 0 1 1
gene 0 14 31 2.18738 0 0 1 1
gene 0 15 31 -1.77715 0 0 1 1
gene 0 16 31 0.121211 0 0 1 1
gene 0 17 31 -1.16689 0 0 1 1
gene 0 18 31 -0.481768 0 0 1 1
gene 0 19 31 2.58662 0 0 1 1
gene 0 20 31 -4.54819 0 0 1 1
gene 0 21 31 -3.11104 0 0 1 1
gene 0 22 31 4.22891 0 0 1 1
gene 0 23 31 -2.56867 0 0 1 1
gene 0 24 31 -1.81135 0 0 1 1
gene 0 25 31 -3.09314 0 0 1 1
gene 0 32 39 -4.3004 0 0 1 1
gene 0 1 32 1.12769 0 0 1 1
gene 0 2 32 -0.613328 0 0 1 1
gene 0 3 32 2.40244 0 0 1 1
gene 0 4 32 1.32761 0 0 1 1
gene 0 5 32 -2.07433 0 0 1 1
gene 0 6 32 -1.02135 0 0 1 1
gene 0 7 32 2.03517 0 0 1 1
gene 0 8 32 -0.768355 0 0 1 1
gene 0 9 32 3.58605 0 0 1 1
gene 0 10 32 2.05346 0 0 1 1
gene 0 11 32 3.34402 0 0 1 1
gene 0 12 32 2.42372 0 0 1 1
gene 0 13 32 -0.49049 0 0 1 1
gene 0 14 32 -2.68048 0 0 1 1
gene 0 15 32 -0.583674 0 0 1 1
gene 0 16 32 -1.10558 0 0 1 1
gene 0 17 32 0.451977 0 0 1 1
gene 0 18 32 -5 0 0 1 1
gene 0 19 32 -0.733976 0 0 1 1
gene 0 20 32 2.17335 0 0 1 1
gene 0 21 32 1.2637 0 0 1 1
gene 0 22 32 4.13055 0 0 1 1
gene 0 23 32 -1.15777 0 0 1 1
gene 0 24 32 1.8523 0 0 1 1
gene 0 25 32 -1.27168 0 0 1 1
gene 0 33 39 -4.13671 0 0 1 1
gene 0 1 33 -1.55051 0 0 1 1
gene 0 2 33 0.635248 0 0 1 1
gene 0 3 33 2.31981 0 0 1 1
gene 0 4 33 0.985474 0 0 1 1
gene 0 5 33 0.736701 0 0 1 1
gene 0 6 33 -3.16554 0 0 1 1
gene 0 7 33 -3.14418 0 0 1 1
gene 0 8 33 -0.613743 0 0 1 1
gene 0 9 33 -2.91267 0 0 1 1
gene 0 10 33 -0.33137 0 0 1 1
gene 0 11 33 -1.39412 0 0 1 1
gene 0 12 33 0.678801 0 0 1 1
gene 0 13 33 -1.50366 0 0 1 1
gene 0 14 33 -1.77039 0 0 1 1
gene 0 15 33 -1.90409 0 0 1 1
gene 0 16 33 -2.90167 0 0 1 1
gene 0 17 33 0.936726 0 0 1 1
gene 0 18 33 -0.0519322 0 0 1 1
gene 0 19 33 -2.15669 0 0 1 1
gene 0 20 33 0.304359 0 0 1 1
gene 0 21 33 2.98021 0 0 1 1
gene 0 22 33 -0.0553075 0 0 1 1
gene 0 23 33 -2.07026 0 0 1 1
gene 0 24 33 -3.60666 0 0 1 1
gene 0 25 33 -0.890774 0 0 1 1
gene 0 34 39 -1.0895 0 0 1 1
gene 0 1 34 -1.04961 0 0 1 1
gene 0 2 34 0.840677 0 0 1 1
gene 0 3 34 3.66417 0 0 1 1
gene 0 4 34 -1.95241 0 0 1 1
gene 0 5 34 2.69561 0 0 1 1
gene 0 6 34 -0.858185 0 0 1 1
gene 0 7 34 1.65813 0 0 1 1
gene 0 8 34 -0.346913 0 0 1 1
gene 0 9 34 1.215 0 0 1 1
gene 0 10 34 -1.11832 0 0 1 1
gene 0 11 34 -0.0467436 0 0 1 1
gene 0 12 34 2.15932 0 0 1 1
gene 0 13 34 1.93021 0 0 1 1
gene 0 14 34 0.74177 0 0 1 1
gene 0 15 34 -1.7161 0 0 1 1
gene 0 16 34 -2.5411 0 0 1 1
gene 0 17 34 -0.255502 0 0 1 1
gene 0 18 34 2.16968 0 0 1 1
gene 0 19 34 -1.28873 0 0 1 1
gene 0 20 34 -4.08031 0 0 1 1
gene 0 21 34 1.99314 0 0 1 1
gene 0 22 34 -1.65455 0 0 1 1
gene 0 23 34 -1.51041 0 0 1 1
gene 0 24 34 -2.04962 0 0 1 1
gene 0 25 34 -3.5323 0 0 1 1
gene 0 35 39 2.80638 0 0 1 1
gene 0 1 35 -2.27068 0 0 1 1
gene 0 2 35 0.807283 0 0 1 1
gene 0 3 35 -0.871157 0 0 1 1
gene 0 4 35 -1.37855 0 0 1 1
gene 0 5 35 -1.86488 0 0 1 1
gene 0 6 35 0.518974 0 0 1 1
gene 0 7 35 2.0267 0 0 1 1
gene 0 8 35 3.81346 0 0 1 1
gene 0 9 35 -1.69911 0 0 1 1
gene 0 10 35 -0.440582 0 0 1 1
gene 0 11 35 -0.954977 0 0 1 1
gene 0 12 35 -0.869171 0 0 1 1
gene 0 13 35 -3.68082 0 0 1 1
gene 0 14 35 1.37663 0 0 1 1
gene 0 15 35 0.699231 0 0 1 1
gene 0 16 35 0.70382 0 0 1 1
gene 0 17 35 0.372958 0 0 1 1
gene 0 18 35 4.08826 0 0 1 1
gene 0 19 35 1.05558 0 0 1 1
gene 0 20 35 -1.15876 0 0 1 1
gene 0 21 35 1.08601 0 0 1 1
gene 0 22 35 0.0753534 0 0 1 1
gene 0 23 35 -1.89338 0 0 1 1
gene 0 24 35 3.84043 0 0 1 1
gene 0 25 35 -2.4426 0 0 1 1
gene 0 36 39 3.13499 0 0 1 1
gene 0 1 36 -3.27509 0 0 1 1
gene 0 2 36 -1.79191 0 0 1 1
gene 0 3 36 2.33139 0 0 1 1
gene 0 4 36 0.403312 0 0 1 1
gene 0 5 36 -2.96783 0 0 1 1
gene 0 6 36 0.971894 0 0 1 1
gene 0 7 36 4.92916 0 0 1 1
gene 0 8 36 -3.96873 0 0 1 1
gene 0 9 36 -0.775545 0 0 1 1
gene 0 10 36 0.582671 0 0 1 1
gene 0 11 36 1.54601 0 0 1 1
gene 0 12 36 -5 0 0 1 1
gene 0 13 36 -1.43922 0 0 1 1
gene 0 14 36 1.74136 0 0 1 1
gene 0 15 36 1.72636 0 0 1 1
gene 0 16 36 3.21584 0 0 1 1
gene 0 17 36 -1.67912 0 0 1 1
gene 0 18 36 -3.208 0 0 1 1
gene 0 19 36 -0.917911 0 0 1 1
gene 0 20 36 -4.75 0 0 1 1
gene 0 21 36 -1.9443 0 0 1 1
gene 0 22 36 -3.07499 0 0 1 1
gene 0 23 36 -0.918693 0 0 1 1
gene 0 24 36 -3.24941 0 0 1 1
gene 0 25 36 1.32319 0 0 1 1
gene 0 37 39 -3.25003 0 0 1 1
gene 0 1 37 -3.08212 0 0 1 1
gene 0 2 37 0.94428 0 0 1 1
gene 0 3 37 -4.81148 0 0 1 1
gene 0 4 37 -2.31594 0 0 1 1
gene 0 5 37 -3.28268 0 0 1 1
gene 0 6 37 -3.15295 0 0 1 1
gene 0 7 37 0.831733 0 0 1 1
gene 0 8 37 0.718176 0 0 1 1
gene 0 9 37 2.62141 0 0 1 1
gene 0 10 37 -2.74017 0 0 1 1
gene 0 11 37 2.4884 0 0 1 1
gene 0 12 37 -2.39425 0 0 1 1
gene 0 13 37 1.85164 0 0 1 1
gene 0 14 37 -0.581837 0 0 1 1
gene 0 15 37 -1.68898 0 0 1 1
gene 0 16 37 -1.88993 0 0 1 1
gene 0 17 37 1.6196 0 0 1 1
gene 0 18 37 3.09893 0 0 1 1
gene 0 19 37 1.07548 0 0 1 1
gene 0 20 37 -0.597835 0 0 1 1
gene 0 21 37 3.71361 0 0 1 1
gene 0 22 37 0.76301 0 0 1 1
gene 0 23 37 1.8027 0 0 1 1
gene 0 24 37 -4.30862 0 0 1 1
gene 0 25 37 -3.29604 0 0 1 1
gene 0 38 39 -3.00694 0 0 1 1
gene 0 1 38 -1.00409 0 0 1 1
gene 0 2 38 -0.662257 0 0 1 1
gene 0 3 38 2.88371 0 0 1 1
gene 0 4 38 -1.57189 0 0 1 1
gene 0 5 38 -2.11329 0 0 1 1
gene 0 6 38 -3.28826 0 0 1 1
gene 0 7 38 -1.64664 0 0 1 1
gene 0 8 38 4.40561 0 0 1 1
gene 0 9 38 1.70445 0 0 1 1
gene 0 10 38 -2.38737 0 0 1 1
gene 0 11 38 -2.51346 0 0 1 1
gene 0 12 38 0.732504 0 0 1 1
gene 0 13 38 0.892261 0 0 1 1
gene 0 14 38 2.69348 0 0 1 1
gene 0 15 38 0.346631 0 0 1 1
gene 0 16 38 1.45662 0 0 1 1
gene 0 17 38 1.54688 0 0 1 1
gene 0 18 38 -0.732179 0 0 1 1
gene 0 19 38 3.45703 0 0 1 1
gene 0 20 38 2.39688 0 0 1 1
gene 0 21 38 0.671902 0 0 1 1
gene 0 22 38 0.531536 0 0 1 1
gene 0 23 38 -2.54025 0 0 1 1
gene 0 24 38 -0.860798 0 0 1 1
gene 0 25 38 -1.36535 0 0 1 1
gene 0 25 40 -2.18632 0 0 1 1
gene 0 26 40 -1.56474 0 0 1 1
gene 0 27 40 -1.97133 0 0 1 1
gene 0 28 40 -1.19958 0 0 1 1
gene 0 29 40 -0.0106427 0 0 1 1
gene 0 30 40 1.79775 0 0 1 1
gene 0 31 40 0.877077 0 0 1 1
gene 0 32 40 -3.13249 0 0 1 1
gene 0 33 40 -1.3823 0 0 1 1
gene 0 34 40 -1.83755 0 0 1 1
gene 0 35 40 -2.44799 0 0 1 1
gene 0 36 40 0.191671 0 0 1 1
gene 0 37 40 0.0991567 0 0 1 1
gene 0 38 40 -1.6459 0 0 1 1
genomeend 1
