# Supplementary material for: Empirical assessment and comparison of neuro-evolutionary methods for the automatic off-line design of robot swarms
Source: Nat Commun. 2021 Jul 16;12:4345. doi: 10.1038/s41467-021-24642-3 (PMC8285396; doi:10.1038/s41467-021-24642-3)
Supplement: Supplementary file 10 — Source Data [file 41467_2021_24642_MOESM10_ESM.zip › SD1-source_code/Design/Foraging/CMAES_mlp/champ_gen_7]

/*Fitness: 50.8*/
genomestart 1
node 1 0 1 1
node 2 0 1 1
node 3 0 1 1
node 4 0 1 1
node 5 0 1 1
node 6 0 1 1
node 7 0 1 1
node 8 0 1 1
node 9 0 1 1
node 10 0 1 1
node 11 0 1 1
node 12 0 1 1
node 13 0 1 1
node 14 0 1 1
node 15 0 1 1
node 16 0 1 1
node 17 0 1 1
node 18 0 1 1
node 19 0 1 1
node 20 0 1 1
node 21 0 1 1
node 22 0 1 1
node 23 0 1 1
node 24 0 1 1
node 25 0 1 3
node 26 0 0 0
node 27 0 0 0
node 28 0 0 0
node 29 0 0 0
node 30 0 0 0
node 31 0 0 0
node 32 0 0 0
node 33 0 0 0
node 34 0 0 0
node 35 0 0 0
node 36 0 0 0
node 37 0 0 0
node 38 0 0 0
node 39 0 0 2
node 40 0 0 2
gene 0 25 39 5 0 0 1 1
gene 0 26 39 -2.12376 0 0 1 1
gene 0 1 26 2.00145 0 0 1 1
gene 0 2 26 -0.0436593 0 0 1 1
gene 0 3 26 -5 0 0 1 1
gene 0 4 26 -3.21018 0 0 1 1
gene 0 5 26 -2.68914 0 0 1 1
gene 0 6 26 0.772636 0 0 1 1
gene 0 7 26 -1.17127 0 0 1 1
gene 0 8 26 3.03277 0 0 1 1
gene 0 9 26 -1.1947 0 0 1 1
gene 0 10 26 -0.513636 0 0 1 1
gene 0 11 26 -0.0974193 0 0 1 1
gene 0 12 26 -2.73933 0 0 1 1
gene 0 13 26 1.58236 0 0 1 1
gene 0 14 26 2.08213 0 0 1 1
gene 0 15 26 -0.787499 0 0 1 1
gene 0 16 26 -3.94363 0 0 1 1
gene 0 17 26 1.59574 0 0 1 1
gene 0 18 26 -1.63374 0 0 1 1
gene 0 19 26 0.0764671 0 0 1 1
gene 0 20 26 0.323236 0 0 1 1
gene 0 21 26 -0.317939 0 0 1 1
gene 0 22 26 2.99655 0 0 1 1
gene 0 23 26 0.436328 0 0 1 1
gene 0 24 26 1.21178 0 0 1 1
gene 0 25 26 -2.22918 0 0 1 1
gene 0 27 39 3.25114 0 0 1 1
gene 0 1 27 1.38075 0 0 1 1
gene 0 2 27 -0.846794 0 0 1 1
gene 0 3 27 -0.222522 0 0 1 1
gene 0 4 27 0.350335 0 0 1 1
gene 0 5 27 1.92029 0 0 1 1
gene 0 6 27 -1.84251 0 0 1 1
gene 0 7 27 -0.967181 0 0 1 1
gene 0 8 27 -3.97275 0 0 1 1
gene 0 9 27 0.972311 0 0 1 1
gene 0 10 27 0.913657 0 0 1 1
gene 0 11 27 -0.270582 0 0 1 1
gene 0 12 27 -1.41708 0 0 1 1
gene 0 13 27 0.00437014 0 0 1 1
gene 0 14 27 -2.50299 0 0 1 1
gene 0 15 27 2.04008 0 0 1 1
gene 0 16 27 0.693294 0 0 1 1
gene 0 17 27 2.21233 0 0 1 1
gene 0 18 27 2.02131 0 0 1 1
gene 0 19 27 -1.96574 0 0 1 1
gene 0 20 27 2.7843 0 0 1 1
gene 0 21 27 2.87588 0 0 1 1
gene 0 22 27 1.047 0 0 1 1
gene 0 23 27 -2.96685 0 0 1 1
gene 0 24 27 1.22686 0 0 1 1
gene 0 25 27 -0.98203 0 0 1 1
gene 0 28 39 -2.49443 0 0 1 1
gene 0 1 28 0.61382 0 0 1 1
gene 0 2 28 0.965086 0 0 1 1
gene 0 3 28 -2.6131 0 0 1 1
gene 0 4 28 1.60933 0 0 1 1
gene 0 5 28 -2.05125 0 0 1 1
gene 0 6 28 -0.36866 0 0 1 1
gene 0 7 28 -1.16035 0 0 1 1
gene 0 8 28 0.934448 0 0 1 1
gene 0 9 28 0.209671 0 0 1 1
gene 0 10 28 -3.18249 0 0 1 1
gene 0 11 28 0.869204 0 0 1 1
gene 0 12 28 0.000414351 0 0 1 1
gene 0 13 28 1.37695 0 0 1 1
gene 0 14 28 -3.89652 0 0 1 1
gene 0 15 28 -0.373337 0 0 1 1
gene 0 16 28 0.567013 0 0 1 1
gene 0 17 28 -1.23144 0 0 1 1
gene 0 18 28 -2.20117 0 0 1 1
gene 0 19 28 -2.74309 0 0 1 1
gene 0 20 28 0.568114 0 0 1 1
gene 0 21 28 -0.1365 0 0 1 1
gene 0 22 28 -1.31935 0 0 1 1
gene 0 23 28 0.584289 0 0 1 1
gene 0 24 28 -1.04848 0 0 1 1
gene 0 25 28 0.222475 0 0 1 1
gene 0 29 39 -3.03453 0 0 1 1
gene 0 1 29 -3.13014 0 0 1 1
gene 0 2 29 2.13965 0 0 1 1
gene 0 3 29 -2.79237 0 0 1 1
gene 0 4 29 0.586179 0 0 1 1
gene 0 5 29 1.21428 0 0 1 1
gene 0 6 29 -0.693984 0 0 1 1
gene 0 7 29 0.51325 0 0 1 1
gene 0 8 29 -0.320031 0 0 1 1
gene 0 9 29 -3.58443 0 0 1 1
gene 0 10 29 -1.86256 0 0 1 1
gene 0 11 29 0.547648 0 0 1 1
gene 0 12 29 -0.139884 0 0 1 1
gene 0 13 29 0.985402 0 0 1 1
gene 0 14 29 2.21184 0 0 1 1
gene 0 15 29 1.8026 0 0 1 1
gene 0 16 29 -2.66451 0 0 1 1
gene 0 17 29 0.234633 0 0 1 1
gene 0 18 29 -3.36455 0 0 1 1
gene 0 19 29 -1.6159 0 0 1 1
gene 0 20 29 2.54746 0 0 1 1
gene 0 21 29 -1.654 0 0 1 1
gene 0 22 29 -3.23652 0 0 1 1
gene 0 23 29 -2.1996 0 0 1 1
gene 0 24 29 0.59039 0 0 1 1
gene 0 25 29 1.41558 0 0 1 1
gene 0 30 39 -4.38184 0 0 1 1
gene 0 1 30 1.88232 0 0 1 1
gene 0 2 30 0.210741 0 0 1 1
gene 0 3 30 -0.116977 0 0 1 1
gene 0 4 30 4.14852 0 0 1 1
gene 0 5 30 -3.18141 0 0 1 1
gene 0 6 30 0.345498 0 0 1 1
gene 0 7 30 3.53004 0 0 1 1
gene 0 8 30 3.8617 0 0 1 1
gene 0 9 30 2.20042 0 0 1 1
gene 0 10 30 -2.31713 0 0 1 1
gene 0 11 30 0.360262 0 0 1 1
gene 0 12 30 -2.17002 0 0 1 1
gene 0 13 30 -3.69693 0 0 1 1
gene 0 14 30 2.67654 0 0 1 1
gene 0 15 30 -2.16593 0 0 1 1
gene 0 16 30 -1.91639 0 0 1 1
gene 0 17 30 -1.783 0 0 1 1
gene 0 18 30 0.151052 0 0 1 1
gene 0 19 30 -2.70834 0 0 1 1
gene 0 20 30 -4.16589 0 0 1 1
gene 0 21 30 -2.25679 0 0 1 1
gene 0 22 30 -2.91074 0 0 1 1
gene 0 23 30 0.882599 0 0 1 1
gene 0 24 30 -0.402901 0 0 1 1
gene 0 25 30 1.93928 0 0 1 1
gene 0 31 39 1.91692 0 0 1 1
gene 0 1 31 -1.02872 0 0 1 1
gene 0 2 31 1.08134 0 0 1 1
gene 0 3 31 -2.36358 0 0 1 1
gene 0 4 31 -1.41504 0 0 1 1
gene 0 5 31 1.76671 0 0 1 1
gene 0 6 31 4.40638 0 0 1 1
gene 0 7 31 0.346486 0 0 1 1
gene 0 8 31 -3.15068 0 0 1 1
gene 0 9 31 -0.77987 0 0 1 1
gene 0 10 31 -3.18711 0 0 1 1
gene 0 11 31 0.167746 0 0 1 1
gene 0 12 31 -0.186719 0 0 1 1
gene 0 13 31 -1.01219 0 0 1 1
gene 0 14 31 -2.07033 0 0 1 1
gene 0 15 31 -1.46608 0 0 1 1
gene 0 16 31 -2.59886 0 0 1 1
gene 0 17 31 0.170007 0 0 1 1
gene 0 18 31 2.50036 0 0 1 1
gene 0 19 31 1.36033 0 0 1 1
gene 0 20 31 -0.991624 0 0 1 1
gene 0 21 31 -0.258224 0 0 1 1
gene 0 22 31 2.31189 0 0 1 1
gene 0 23 31 -1.14148 0 0 1 1
gene 0 24 31 1.74542 0 0 1 1
gene 0 25 31 0.20385 0 0 1 1
gene 0 32 39 2.23175 0 0 1 1
gene 0 1 32 -0.779022 0 0 1 1
gene 0 2 32 3.24368 0 0 1 1
gene 0 3 32 1.56544 0 0 1 1
gene 0 4 32 0.50575 0 0 1 1
gene 0 5 32 1.94845 0 0 1 1
gene 0 6 32 -1.75828 0 0 1 1
gene 0 7 32 -1.21034 0 0 1 1
gene 0 8 32 -3.44865 0 0 1 1
gene 0 9 32 1.0345 0 0 1 1
gene 0 10 32 2.27673 0 0 1 1
gene 0 11 32 1.00916 0 0 1 1
gene 0 12 32 -2.63459 0 0 1 1
gene 0 13 32 1.72634 0 0 1 1
gene 0 14 32 0.813726 0 0 1 1
gene 0 15 32 1.47104 0 0 1 1
gene 0 16 32 -0.380561 0 0 1 1
gene 0 17 32 -2.14924 0 0 1 1
gene 0 18 32 0.632093 0 0 1 1
gene 0 19 32 -0.675172 0 0 1 1
gene 0 20 32 -0.645702 0 0 1 1
gene 0 21 32 -1.30524 0 0 1 1
gene 0 22 32 1.65812 0 0 1 1
gene 0 23 32 3.40713 0 0 1 1
gene 0 24 32 -1.53154 0 0 1 1
gene 0 25 32 0.450876 0 0 1 1
gene 0 33 39 3.745 0 0 1 1
gene 0 1 33 -1.09251 0 0 1 1
gene 0 2 33 -3.20438 0 0 1 1
gene 0 3 33 3.11255 0 0 1 1
gene 0 4 33 -1.98545 0 0 1 1
gene 0 5 33 2.90223 0 0 1 1
gene 0 6 33 -0.11042 0 0 1 1
gene 0 7 33 -2.45377 0 0 1 1
gene 0 8 33 -1.48851 0 0 1 1
gene 0 9 33 2.92662 0 0 1 1
gene 0 10 33 -1.03779 0 0 1 1
gene 0 11 33 0.0716321 0 0 1 1
gene 0 12 33 -3.80944 0 0 1 1
gene 0 13 33 -1.22995 0 0 1 1
gene 0 14 33 0.146721 0 0 1 1
gene 0 15 33 0.12674 0 0 1 1
gene 0 16 33 4.02536 0 0 1 1
gene 0 17 33 0.111259 0 0 1 1
gene 0 18 33 1.76548 0 0 1 1
gene 0 19 33 0.872144 0 0 1 1
gene 0 20 33 0.691853 0 0 1 1
gene 0 21 33 3.5955 0 0 1 1
gene 0 22 33 -0.665139 0 0 1 1
gene 0 23 33 3.85302 0 0 1 1
gene 0 24 33 4.34844 0 0 1 1
gene 0 25 33 -1.12488 0 0 1 1
gene 0 34 39 -3.90142 0 0 1 1
gene 0 1 34 2.49054 0 0 1 1
gene 0 2 34 1.17784 0 0 1 1
gene 0 3 34 -3.52216 0 0 1 1
gene 0 4 34 -1.7559 0 0 1 1
gene 0 5 34 -2.78255 0 0 1 1
gene 0 6 34 2.49634 0 0 1 1
gene 0 7 34 1.47766 0 0 1 1
gene 0 8 34 5 0 0 1 1
gene 0 9 34 -1.80536 0 0 1 1
gene 0 10 34 -1.88913 0 0 1 1
gene 0 11 34 2.82356 0 0 1 1
gene 0 12 34 0.226147 0 0 1 1
gene 0 13 34 3.62671 0 0 1 1
gene 0 14 34 3.04984 0 0 1 1
gene 0 15 34 0.00371983 0 0 1 1
gene 0 16 34 -1.48361 0 0 1 1
gene 0 17 34 -1.37451 0 0 1 1
gene 0 18 34 0.014044 0 0 1 1
gene 0 19 34 -1.03364 0 0 1 1
gene 0 20 34 1.57918 0 0 1 1
gene 0 21 34 3.62049 0 0 1 1
gene 0 22 34 -0.233505 0 0 1 1
gene 0 23 34 1.90559 0 0 1 1
gene 0 24 34 -4.72451 0 0 1 1
gene 0 25 34 1.21654 0 0 1 1
gene 0 35 39 0.284199 0 0 1 1
gene 0 1 35 2.43243 0 0 1 1
gene 0 2 35 -5 0 0 1 1
gene 0 3 35 -1.58375 0 0 1 1
gene 0 4 35 1.24797 0 0 1 1
gene 0 5 35 -0.627661 0 0 1 1
gene 0 6 35 2.45624 0 0 1 1
gene 0 7 35 -0.897665 0 0 1 1
gene 0 8 35 -1.06692 0 0 1 1
gene 0 9 35 -2.69521 0 0 1 1
gene 0 10 35 2.09003 0 0 1 1
gene 0 11 35 0.123737 0 0 1 1
gene 0 12 35 -1.9508 0 0 1 1
gene 0 13 35 -2.24438 0 0 1 1
gene 0 14 35 2.51214 0 0 1 1
gene 0 15 35 2.41502 0 0 1 1
gene 0 16 35 1.74096 0 0 1 1
gene 0 17 35 -0.555126 0 0 1 1
gene 0 18 35 3.39335 0 0 1 1
gene 0 19 35 0.0725997 0 0 1 1
gene 0 20 35 -0.0289893 0 0 1 1
gene 0 21 35 4.96734 0 0 1 1
gene 0 22 35 0.287844 0 0 1 1
gene 0 23 35 1.18433 0 0 1 1
gene 0 24 35 -5 0 0 1 1
gene 0 25 35 -2.27488 0 0 1 1
gene 0 36 39 3.20107 0 0 1 1
gene 0 1 36 -2.13281 0 0 1 1
gene 0 2 36 -2.49773 0 0 1 1
gene 0 3 36 3.76743 0 0 1 1
gene 0 4 36 -0.0806021 0 0 1 1
gene 0 5 36 -2.11523 0 0 1 1
gene 0 6 36 -0.0446866 0 0 1 1
gene 0 7 36 -3.54296 0 0 1 1
gene 0 8 36 -2.33998 0 0 1 1
gene 0 9 36 -1.79679 0 0 1 1
gene 0 10 36 0.655751 0 0 1 1
gene 0 11 36 -1.35919 0 0 1 1
gene 0 12 36 -1.02667 0 0 1 1
gene 0 13 36 1.41669 0 0 1 1
gene 0 14 36 -3.39745 0 0 1 1
gene 0 15 36 0.0426502 0 0 1 1
gene 0 16 36 2.64847 0 0 1 1
gene 0 17 36 2.00486 0 0 1 1
gene 0 18 36 2.02008 0 0 1 1
gene 0 19 36 -3.31781 0 0 1 1
gene 0 20 36 -0.981969 0 0 1 1
gene 0 21 36 0.152796 0 0 1 1
gene 0 22 36 -0.623517 0 0 1 1
gene 0 23 36 -2.86177 0 0 1 1
gene 0 24 36 3.594 0 0 1 1
gene 0 25 36 -3.09859 0 0 1 1
gene 0 37 39 1.80503 0 0 1 1
gene 0 1 37 -2.70785 0 0 1 1
gene 0 2 37 -1.37084 0 0 1 1
gene 0 3 37 -0.874314 0 0 1 1
gene 0 4 37 -2.87274 0 0 1 1
gene 0 5 37 2.02414 0 0 1 1
gene 0 6 37 0.730896 0 0 1 1
gene 0 7 37 -2.89766 0 0 1 1
gene 0 8 37 -3.34443 0 0 1 1
gene 0 9 37 2.75961 0 0 1 1
gene 0 10 37 -0.2375 0 0 1 1
gene 0 11 37 3.12926 0 0 1 1
gene 0 12 37 1.27501 0 0 1 1
gene 0 13 37 1.97753 0 0 1 1
gene 0 14 37 -0.871256 0 0 1 1
gene 0 15 37 4.68296 0 0 1 1
gene 0 16 37 4.19304 0 0 1 1
gene 0 17 37 1.84629 0 0 1 1
gene 0 18 37 1.48845 0 0 1 1
gene 0 19 37 -2.21208 0 0 1 1
gene 0 20 37 0.067888 0 0 1 1
gene 0 21 37 2.24798 0 0 1 1
gene 0 22 37 1.70653 0 0 1 1
gene 0 23 37 2.39291 0 0 1 1
gene 0 24 37 -4.82631 0 0 1 1
gene 0 25 37 2.37672 0 0 1 1
gene 0 38 39 -3.3562 0 0 1 1
gene 0 1 38 -2.90076 0 0 1 1
gene 0 2 38 -1.95381 0 0 1 1
gene 0 3 38 1.22143 0 0 1 1
gene 0 4 38 -2.61958 0 0 1 1
gene 0 5 38 -4.61009 0 0 1 1
gene 0 6 38 -0.149719 0 0 1 1
gene 0 7 38 3.58636 0 0 1 1
gene 0 8 38 3.63556 0 0 1 1
gene 0 9 38 -2.87002 0 0 1 1
gene 0 10 38 0.740553 0 0 1 1
gene 0 11 38 -4.65938 0 0 1 1
gene 0 12 38 -1.75871 0 0 1 1
gene 0 13 38 3.15084 0 0 1 1
gene 0 14 38 0.959683 0 0 1 1
gene 0 15 38 -2.50412 0 0 1 1
gene 0 16 38 -4.90443 0 0 1 1
gene 0 17 38 -0.0858569 0 0 1 1
gene 0 18 38 1.32552 0 0 1 1
gene 0 19 38 -2.48823 0 0 1 1
gene 0 20 38 -2.8383 0 0 1 1
gene 0 21 38 0.947075 0 0 1 1
gene 0 22 38 1.39082 0 0 1 1
gene 0 23 38 0.276562 0 0 1 1
gene 0 24 38 -3.8611 0 0 1 1
gene 0 25 38 2.48597 0 0 1 1
gene 0 25 40 3.79174 0 0 1 1
gene 0 26 40 3.92787 0 0 1 1
gene 0 27 40 2.95595 0 0 1 1
gene 0 28 40 0.564105 0 0 1 1
gene 0 29 40 0.513066 0 0 1 1
gene 0 30 40 -0.350008 0 0 1 1
gene 0 31 40 0.762609 0 0 1 1
gene 0 32 40 4.12333 0 0 1 1
gene 0 33 40 0.544014 0 0 1 1
gene 0 34 40 3.71413 0 0 1 1
gene 0 35 40 -0.752698 0 0 1 1
gene 0 36 40 -1.74942 0 0 1 1
gene 0 37 40 2.2637 0 0 1 1
gene 0 38 40 1.81992 0 0 1 1
genomeend 1
