# Supplementary material for: Empirical assessment and comparison of neuro-evolutionary methods for the automatic off-line design of robot swarms
Source: Nat Commun. 2021 Jul 16;12:4345. doi: 10.1038/s41467-021-24642-3 (PMC8285396; doi:10.1038/s41467-021-24642-3)
Supplement: Supplementary file 10 — Source Data [file 41467_2021_24642_MOESM10_ESM.zip › SD1-source_code/Design/Foraging/AutoMoDe/autocontrollers.txt]

--nstates 4 --s0 4 --att0 2.27 --n0 3 --n0x0 0 --c0x0 5 --p0x0 0.33 --n0x1 0 --c0x1 5 --p0x1 0.44 --n0x2 1 --c0x2 0 --p0x2 0.08 --s1 0 --rwm1 2 --n1 1 --n1x0 1 --c1x0 0 --p1x0 0.66 --s2 2 --n2 3 --n2x0 1 --c2x0 2 --p2x0 0.84 --n2x1 2 --c2x1 2 --p2x1 0.73 --n2x2 2 --c2x2 2 --p2x2 0.65 --s3 2 --n3 4 --n3x0 1 --c3x0 0 --p3x0 0.01 --n3x1 1 --c3x1 4 --p3x1 1 --w3x1 8.82 --n3x2 2 --c3x2 1 --p3x2 0.53 --n3x3 0 --c3x3 1 --p3x3 0.67
--nstates 4 --s0 0 --rwm0 56 --n0 1 --n0x0 0 --c0x0 4 --p0x0 4 --w0x0 1.91 --s1 0 --rwm1 18 --n1 4 --n1x0 0 --c1x0 3 --p1x0 10 --w1x0 12.28 --n1x1 1 --c1x1 0 --p1x1 0.86 --n1x2 0 --c1x2 1 --p1x2 0.69 --n1x3 2 --c1x3 2 --p1x3 0.93 --s2 2 --n2 1 --n2x0 2 --c2x0 2 --p2x0 0.91 --s3 3 --n3 3 --n3x0 0 --c3x0 5 --p3x0 0.52 --n3x1 2 --c3x1 1 --p3x1 0 --n3x2 0 --c3x2 1 --p3x2 0.57
--nstates 4 --s0 0 --rwm0 81 --n0 3 --n0x0 0 --c0x0 1 --p0x0 0.6 --n0x1 1 --c0x1 2 --p0x1 0.88 --n0x2 0 --c0x2 3 --p0x2 6 --w0x2 8.04 --s1 0 --rwm1 2 --n1 1 --n1x0 1 --c1x0 0 --p1x0 0.71 --s2 2 --n2 3 --n2x0 0 --c2x0 3 --p2x0 2 --w2x0 16.98 --n2x1 2 --c2x1 1 --p2x1 0.26 --n2x2 1 --c2x2 2 --p2x2 0.64 --s3 2 --n3 1 --n3x0 2 --c3x0 4 --p3x0 8 --w3x0 15.66
--nstates 4 --s0 0 --rwm0 3 --n0 3 --n0x0 0 --c0x0 0 --p0x0 0.1 --n0x1 0 --c0x1 2 --p0x1 0.44 --n0x2 1 --c0x2 0 --p0x2 0.33 --s1 3 --n1 2 --n1x0 0 --c1x0 4 --p1x0 9 --w1x0 4.29 --n1x1 2 --c1x1 2 --p1x1 0.21 --s2 2 --n2 2 --n2x0 0 --c2x0 3 --p2x0 8 --w2x0 4.87 --n2x1 1 --c2x1 2 --p2x1 0.78 --s3 3 --n3 1 --n3x0 1 --c3x0 5 --p3x0 0.47
--nstates 4 --s0 3 --n0 1 --n0x0 0 --c0x0 4 --p0x0 5 --w0x0 3.5 --s1 0 --rwm1 1 --n1 2 --n1x0 1 --c1x0 0 --p1x0 0.55 --n1x1 0 --c1x1 2 --p1x1 0.43 --s2 2 --n2 2 --n2x0 0 --c2x0 2 --p2x0 0.09 --n2x1 2 --c2x1 2 --p2x1 1 --s3 3 --n3 4 --n3x0 0 --c3x0 2 --p3x0 0.43 --n3x1 0 --c3x1 4 --p3x1 7 --w3x1 11.23 --n3x2 1 --c3x2 5 --p3x2 0.48 --n3x3 0 --c3x3 4 --p3x3 2 --w3x3 1.02
--nstates 4 --s0 0 --rwm0 5 --n0 2 --n0x0 0 --c0x0 0 --p0x0 0.36 --n0x1 1 --c0x1 2 --p0x1 0.52 --s1 2 --n1 1 --n1x0 1 --c1x0 2 --p1x0 0.42 --s2 3 --n2 3 --n2x0 0 --c2x0 5 --p2x0 0.66 --n2x1 1 --c2x1 3 --p2x1 9 --w2x1 17.48 --n2x2 1 --c2x2 3 --p2x2 4 --w2x2 13.47 --s3 2 --n3 2 --n3x0 0 --c3x0 2 --p3x0 0.45 --n3x1 2 --c3x1 1 --p3x1 0.29
--nstates 4 --s0 0 --rwm0 16 --n0 1 --n0x0 0 --c0x0 4 --p0x0 8 --w0x0 6.11 --s1 0 --rwm1 38 --n1 3 --n1x0 0 --c1x0 4 --p1x0 7 --w1x0 2.61 --n1x1 2 --c1x1 2 --p1x1 0.88 --n1x2 2 --c1x2 2 --p1x2 0.79 --s2 3 --n2 4 --n2x0 0 --c2x0 0 --p2x0 0.49 --n2x1 2 --c2x1 4 --p2x1 10 --w2x1 8.9 --n2x2 1 --c2x2 1 --p2x2 0.48 --n2x3 1 --c2x3 0 --p2x3 0.97 --s3 3 --n3 1 --n3x0 2 --c3x0 4 --p3x0 4 --w3x0 14.19
--nstates 4 --s0 0 --rwm0 30 --n0 3 --n0x0 0 --c0x0 5 --p0x0 0.48 --n0x1 1 --c0x1 0 --p0x1 0.78 --n0x2 2 --c0x2 2 --p0x2 0.93 --s1 0 --rwm1 88 --n1 4 --n1x0 0 --c1x0 4 --p1x0 7 --w1x0 19.07 --n1x1 0 --c1x1 1 --p1x1 0.81 --n1x2 1 --c1x2 3 --p1x2 6 --w1x2 7.09 --n1x3 2 --c1x3 2 --p1x3 0.77 --s2 2 --n2 1 --n2x0 2 --c2x0 2 --p2x0 0.34 --s3 3 --n3 3 --n3x0 2 --c3x0 0 --p3x0 0.41 --n3x1 1 --c3x1 4 --p3x1 5 --w3x1 2.03 --n3x2 0 --c3x2 1 --p3x2 0.3
--nstates 3 --s0 0 --rwm0 2 --n0 4 --n0x0 1 --c0x0 0 --p0x0 0.92 --n0x1 1 --c0x1 0 --p0x1 0.3 --n0x2 0 --c0x2 3 --p0x2 6 --w0x2 4.35 --n0x3 0 --c0x3 2 --p0x3 0.4 --s1 3 --n1 2 --n1x0 0 --c1x0 5 --p1x0 0.86 --n1x1 1 --c1x1 0 --p1x1 0.79 --s2 2 --n2 1 --n2x0 0 --c2x0 2 --p2x0 0.51
--nstates 3 --s0 2 --n0 2 --n0x0 0 --c0x0 2 --p0x0 0.67 --n0x1 0 --c0x1 2 --p0x1 0.88 --s1 3 --n1 4 --n1x0 0 --c1x0 1 --p1x0 0.07 --n1x1 1 --c1x1 1 --p1x1 0.46 --n1x2 1 --c1x2 0 --p1x2 0.93 --n1x3 1 --c1x3 0 --p1x3 0.06 --s2 0 --rwm2 3 --n2 2 --n2x0 0 --c2x0 0 --p2x0 0.98 --n2x1 0 --c2x1 2 --p2x1 0.55
