# Supplementary material for: Empirical assessment and comparison of neuro-evolutionary methods for the automatic off-line design of robot swarms
Source: Nat Commun. 2021 Jul 16;12:4345. doi: 10.1038/s41467-021-24642-3 (PMC8285396; doi:10.1038/s41467-021-24642-3)
Supplement: Supplementary file 10 — Source Data [file 41467_2021_24642_MOESM10_ESM.zip › SD1-source_code/Design/Foraging/NEAT-A-nl/champ_gen_2]

/* Organism #41 Fitness: 49.250000 Time: 0 */
genomestart 41
trait 1 0.978100 0.184657 1.000000 0.561474 0.327144 0.342282 0.449894 0.504545 
node 1 1 1 1
node 2 1 1 1
node 3 1 1 1
node 4 1 1 1
node 5 1 1 1
node 6 1 1 1
node 7 1 1 1
node 8 1 1 1
node 9 1 1 1
node 10 1 1 1
node 11 1 1 1
node 12 1 1 1
node 13 1 1 1
node 14 1 1 1
node 15 1 1 1
node 16 1 1 1
node 17 1 1 1
node 18 1 1 1
node 19 1 1 1
node 20 1 1 1
node 21 1 1 1
node 22 1 1 1
node 23 1 1 1
node 24 1 1 1
node 25 1 1 3
node 26 1 0 2
node 27 1 0 2
node 29 1 0 0
node 31 1 0 0
node 35 1 0 0
node 74 1 0 0
node 145 1 0 0
node 154 1 0 0
node 181 1 0 0
node 205 1 0 0
node 238 1 0 0
node 254 1 0 0
node 263 1 0 0
node 323 1 0 0
node 407 1 0 0
node 414 1 0 0
node 446 1 0 0
node 462 1 0 0
node 477 1 0 0
node 486 1 0 0
node 500 1 0 0
gene 1 25 26 -0.0544273 0 1 -0.0544273 1
gene 1 25 27 2.7432 0 2 2.7432 0
gene 1 16 26 -3.94135 0 17 -3.94135 0
gene 1 16 29 -4.53346 0 23 -4.53346 1
gene 1 29 26 0.118841 0 24 0.118841 1
gene 1 29 31 6.24096 0 27 6.24096 1
gene 1 31 26 -1.41524 0 28 -1.41524 1
gene 1 24 26 -4.66691 0 41 -4.66691 0
gene 1 24 35 0.726044 0 50 0.726044 1
gene 1 35 26 4.08517 0 51 4.08517 1
gene 1 20 26 0.222343 0 62 0.222343 1
gene 1 22 35 2.50518 0 72 2.50518 0
gene 1 22 74 0.317881 0 185 0.317881 1
gene 1 74 35 -4.64108 0 186 -4.64108 1
gene 1 11 29 -6.14525 0 196 -6.14525 1
gene 1 11 74 0.159633 0 201 0.159633 1
gene 1 12 74 1.21602 0 203 1.21602 1
gene 1 6 74 -4.338 0 213 -4.338 1
gene 1 18 74 3.40427 0 238 3.40427 1
gene 1 35 29 -0.122164 0 262 -0.122164 1
gene 1 23 74 -0.866168 0 413 -0.866168 1
gene 1 11 145 1 0 444 1 1
gene 1 145 74 0.550491 0 445 0.550491 1
gene 1 35 154 1.02411 0 475 1.02411 1
gene 1 154 29 -0.21385 0 476 -0.21385 1
gene 1 22 145 0.346388 0 501 0.346388 0
gene 1 20 35 -0.631205 0 570 -0.631205 0
gene 1 20 29 -0.63652 0 579 -0.63652 1
gene 1 18 181 1 0 607 0 1
gene 1 181 74 3.40427 0 608 0 1
gene 1 18 35 0.438977 0 673 0.438977 1
gene 1 22 205 1 0 705 0 1
gene 1 205 35 2.50518 0 706 0 1
gene 1 3 29 0.907741 0 818 0.907741 1
gene 1 8 154 -0.502952 0 831 -0.502952 1
gene 1 181 154 -0.591899 0 837 -0.591899 1
gene 1 22 238 1 0 844 0 1
gene 1 238 145 0.346388 0 845 0 0
gene 1 18 254 1 0 917 0 1
gene 1 254 35 0.438977 0 918 0 1
gene 1 20 263 1 0 947 0 1
gene 1 263 29 -0.63652 0 948 0 0
gene 1 18 154 -0.686736 0 1010 -0.686736 1
gene 1 7 26 0.182395 0 1030 0.182395 1
gene 1 263 254 0.597455 0 1048 0.597455 0
gene 1 5 74 -0.671522 0 1069 -0.671522 1
gene 1 2 74 0.899829 0 1180 0.899829 0
gene 1 18 323 1 0 1186 0 1
gene 1 323 254 1 0 1187 0 1
gene 1 27 26 0.471013 0 1224 0.471013 1
gene 1 13 74 0.353644 0 1242 0.353644 1
gene 1 205 145 -0.148235 0 1265 -0.148235 1
gene 1 323 181 0.45605 0 1277 0.45605 0
gene 1 16 254 0.222086 0 1345 0.222086 1
gene 1 4 205 0.801189 0 1383 0.801189 1
gene 1 23 254 -0.91982 0 1437 -0.91982 0
gene 1 18 263 0.605308 0 1456 0.605308 1
gene 1 5 26 -0.111056 0 1523 -0.111056 1
gene 1 12 407 1 0 1536 0 1
gene 1 407 74 1.21602 0 1537 0 1
gene 1 23 414 1 0 1563 0 1
gene 1 414 254 -0.91982 0 1564 0 1
gene 1 11 323 0.23092 0 1664 0.23092 1
gene 1 323 446 1 0 1708 0 1
gene 1 446 181 0.45605 0 1709 0 1
gene 1 4 74 -0.391713 0 1745 -0.391713 1
gene 1 263 462 1 0 1763 0 1
gene 1 462 29 -0.63652 0 1764 0 1
gene 1 2 477 1 0 1810 0 1
gene 1 477 74 0.899829 0 1811 0 1
gene 1 477 263 -0.436185 0 1820 -0.436185 1
gene 1 6 407 -0.46715 0 1827 -0.46715 1
gene 1 23 145 -0.97027 0 1858 -0.97027 1
gene 1 238 486 1 0 1867 0 1
gene 1 486 145 0.346388 0 1868 0 1
gene 1 477 462 0.783216 0 1892 0.783216 1
gene 1 263 500 1 0 1921 0 1
gene 1 500 254 0.597455 0 1922 0 1
genomeend 41
