# Supplementary material for: Empirical assessment and comparison of neuro-evolutionary methods for the automatic off-line design of robot swarms
Source: Nat Commun. 2021 Jul 16;12:4345. doi: 10.1038/s41467-021-24642-3 (PMC8285396; doi:10.1038/s41467-021-24642-3)
Supplement: Supplementary file 10 — Source Data [file 41467_2021_24642_MOESM10_ESM.zip › SD1-source_code/Design/Foraging/NEAT-A-nl/champ_gen_5]

/* Organism #11 Fitness: 83.150000 Time: 0 */
genomestart 11
trait 1 0.269689 0.331787 0.000000 0.000000 0.438868 0.212504 0.122576 0.689573 
node 1 1 1 1
node 2 1 1 1
node 3 1 1 1
node 4 1 1 1
node 5 1 1 1
node 6 1 1 1
node 7 1 1 1
node 8 1 1 1
node 9 1 1 1
node 10 1 1 1
node 11 1 1 1
node 12 1 1 1
node 13 1 1 1
node 14 1 1 1
node 15 1 1 1
node 16 1 1 1
node 17 1 1 1
node 18 1 1 1
node 19 1 1 1
node 20 1 1 1
node 21 1 1 1
node 22 1 1 1
node 23 1 1 1
node 24 1 1 1
node 25 1 1 3
node 26 1 0 2
node 27 1 0 2
node 28 1 0 0
node 31 1 0 0
node 96 1 0 0
node 155 1 0 0
node 186 1 0 0
node 189 1 0 0
node 203 1 0 0
node 229 1 0 0
node 239 1 0 0
node 247 1 0 0
node 300 1 0 0
node 305 1 0 0
node 361 1 0 0
node 364 1 0 0
node 367 1 0 0
node 370 1 0 0
node 409 1 0 0
node 462 1 0 0
node 518 1 0 0
gene 1 25 26 -1.42194 0 1 -1.42194 1
gene 1 25 27 -5.57696 0 2 -5.57696 0
gene 1 12 26 1.34366 0 11 1.34366 0
gene 1 12 28 3.29879 0 39 3.29879 1
gene 1 28 26 0.107856 0 40 0.107856 1
gene 1 28 31 -0.787236 0 65 -0.787236 1
gene 1 31 26 0.938965 0 66 0.938965 1
gene 1 17 31 1.99618 0 151 1.99618 1
gene 1 6 31 0.994028 0 284 0.994028 1
gene 1 5 26 -0.0486386 0 308 -0.0486386 1
gene 1 5 96 1 0 341 0 1
gene 1 96 26 -0.0486386 0 342 0 1
gene 1 28 96 0.129676 0 350 0.129676 1
gene 1 13 28 0.115976 0 395 0.115976 1
gene 1 12 31 0.223438 0 435 0.223438 1
gene 1 22 31 -0.722078 0 489 -0.722078 1
gene 1 12 155 1 0 563 0 0
gene 1 155 31 0.223438 0 564 0 1
gene 1 4 155 0.0373295 0 588 0.0373295 0
gene 1 16 96 -0.785506 0 658 -0.785506 1
gene 1 12 186 1 0 667 0 1
gene 1 186 155 1 0 668 0 0
gene 1 28 189 1 0 677 0 0
gene 1 189 96 0.129676 0 678 0 1
gene 1 4 203 1 0 720 0 0
gene 1 203 155 0.0373295 0 721 0 1
gene 1 3 31 -0.153407 0 758 -0.153407 1
gene 1 26 186 -0.833797 0 784 -0.833797 1
gene 1 5 229 1 0 800 0 1
gene 1 229 96 1 0 801 0 1
gene 1 22 189 0.689522 0 826 0.689522 0
gene 1 189 239 1 0 853 0 0
gene 1 239 96 0.129676 0 854 0 1
gene 1 8 28 -0.869338 0 864 -0.869338 0
gene 1 8 247 1 0 882 0 1
gene 1 247 28 -0.869338 0 883 0 1
gene 1 22 203 -0.751948 0 898 -0.751948 0
gene 1 10 203 0.472403 0 957 0.472403 1
gene 1 22 300 1 0 1053 0 1
gene 1 300 203 -0.751948 0 1054 0 1
gene 1 4 305 1 0 1069 0 1
gene 1 305 203 1 0 1070 0 0
gene 1 4 247 -0.160671 0 1098 -0.160671 1
gene 1 19 189 0.765055 0 1127 0.765055 1
gene 1 24 300 0.927867 0 1181 0.927867 1
gene 1 4 189 -0.259262 0 1259 -0.259262 1
gene 1 22 361 1 0 1291 0 1
gene 1 361 189 0.689522 0 1292 0 1
gene 1 28 364 1 0 1301 0 1
gene 1 364 189 1 0 1302 0 1
gene 1 28 367 1 0 1313 0 1
gene 1 367 364 1 0 1314 0 0
gene 1 13 31 0.237032 0 1319 0.237032 0
gene 1 19 370 1 0 1323 0 1
gene 1 370 189 0.765055 0 1324 0 0
gene 1 189 155 -0.995531 0 1338 -0.995531 1
gene 1 361 186 0.706338 0 1376 0.706338 0
gene 1 23 305 0.796649 0 1388 0.796649 1
gene 1 25 203 0.479776 0 1434 0.479776 1
gene 1 367 409 1 0 1451 0 1
gene 1 409 364 1 0 1452 0 1
gene 1 2 155 -0.128186 0 1471 -0.128186 1
gene 1 19 462 1 0 1642 0 0
gene 1 462 370 1 0 1643 0 1
gene 1 11 31 -0.333587 0 1714 -0.333587 1
gene 1 27 300 0.684952 0 1757 0.684952 1
gene 1 10 409 -0.694614 0 1793 -0.694614 1
gene 1 19 518 1 0 1861 0 1
gene 1 518 462 1 0 1862 0 1
gene 1 3 361 0.645192 0 1910 0.645192 1
genomeend 11
