# Supplementary material for: Empirical assessment and comparison of neuro-evolutionary methods for the automatic off-line design of robot swarms
Source: Nat Commun. 2021 Jul 16;12:4345. doi: 10.1038/s41467-021-24642-3 (PMC8285396; doi:10.1038/s41467-021-24642-3)
Supplement: Supplementary file 10 — Source Data [file 41467_2021_24642_MOESM10_ESM.zip › SD1-source_code/Design/Foraging/NEAT-A-nl/champ_gen_1]

/* Organism #49 Fitness: 59.750000 Time: 0 */
genomestart 49
trait 1 0.024036 0.000000 0.000000 0.928465 0.000000 0.310938 0.984395 0.068143 
node 1 1 1 1
node 2 1 1 1
node 3 1 1 1
node 4 1 1 1
node 5 1 1 1
node 6 1 1 1
node 7 1 1 1
node 8 1 1 1
node 9 1 1 1
node 10 1 1 1
node 11 1 1 1
node 12 1 1 1
node 13 1 1 1
node 14 1 1 1
node 15 1 1 1
node 16 1 1 1
node 17 1 1 1
node 18 1 1 1
node 19 1 1 1
node 20 1 1 1
node 21 1 1 1
node 22 1 1 1
node 23 1 1 1
node 24 1 1 1
node 25 1 1 3
node 26 1 0 2
node 27 1 0 2
node 29 1 0 0
node 114 1 0 0
node 159 1 0 0
node 166 1 0 0
node 180 1 0 0
node 281 1 0 0
node 328 1 0 0
node 330 1 0 0
node 332 1 0 0
node 343 1 0 0
node 370 1 0 0
node 441 1 0 0
node 450 1 0 0
node 463 1 0 0
node 493 1 0 0
gene 1 25 26 -6.1619 0 1 -6.1619 0
gene 1 25 27 1.16907 0 2 1.16907 0
gene 1 12 26 -1.84669 0 4 -1.84669 1
gene 1 12 29 3.11892 0 20 3.11892 1
gene 1 29 26 -2.68565 0 21 -2.68565 1
gene 1 13 26 0.0343283 0 108 0.0343283 1
gene 1 5 26 8 0 121 8 1
gene 1 1 29 0.991879 0 259 0.991879 1
gene 1 16 26 1.48479 0 268 1.48479 1
gene 1 17 26 -2.28868 0 301 -2.28868 1
gene 1 22 29 -1.58691 0 360 -1.58691 0
gene 1 1 114 1.10033 0 372 1.10033 1
gene 1 114 29 -6.93076 0 373 -6.93076 1
gene 1 2 29 -0.749049 0 530 -0.749049 1
gene 1 22 159 1.34647 0 547 1.34647 1
gene 1 159 29 -7.07448 0 548 -7.07448 1
gene 1 12 166 3.60218 0 577 3.60218 1
gene 1 166 29 -4.73539 0 578 -4.73539 0
gene 1 12 180 3.59754 0 622 3.59754 1
gene 1 180 166 -4.12897 0 623 -4.12897 1
gene 1 22 114 0.926741 0 635 0.926741 0
gene 1 10 114 -2.57956 0 649 -2.57956 1
gene 1 3 166 2.6848 0 651 2.6848 1
gene 1 166 159 3.40633 0 785 3.40633 1
gene 1 3 159 1.25639 0 839 1.25639 1
gene 1 18 180 -0.311629 0 854 -0.311629 1
gene 1 19 180 -1.67726 0 902 -1.67726 1
gene 1 20 180 -1.98289 0 946 -1.98289 0
gene 1 22 281 3.45089 0 956 3.45089 1
gene 1 281 29 0.497247 0 957 0.497247 1
gene 1 25 180 0.0894778 0 1012 0.0894778 1
gene 1 114 159 -3.44535 0 1073 -3.44535 1
gene 1 10 159 -1.12472 0 1123 -1.12472 1
gene 1 166 328 0.35004 0 1135 0.35004 1
gene 1 328 29 -5.02497 0 1136 -5.02497 1
gene 1 180 159 2.61384 0 1142 2.61384 1
gene 1 281 330 -3.04988 0 1145 -3.04988 1
gene 1 330 29 -4.49139 0 1146 -4.49139 1
gene 1 3 332 2.97372 0 1150 2.97372 1
gene 1 332 159 0.0251577 0 1151 0.0251577 1
gene 1 15 166 -1.29716 0 1169 -1.29716 1
gene 1 3 343 0.633131 0 1178 0.633131 1
gene 1 343 166 -0.592605 0 1179 -0.592605 1
gene 1 3 180 -6.56198 0 1188 -6.56198 1
gene 1 17 114 0.0967776 0 1192 0.0967776 1
gene 1 20 370 -2.70822 0 1267 -2.70822 0
gene 1 370 180 1.63835 0 1268 1.63835 1
gene 1 9 29 2.1388 0 1326 2.1388 1
gene 1 22 332 -0.733647 0 1336 -0.733647 0
gene 1 21 332 -3.74679 0 1445 -3.74679 0
gene 1 12 441 1.10987 0 1539 1.10987 1
gene 1 441 166 2.24489 0 1540 2.24489 1
gene 1 23 370 -4.49452 0 1576 -4.49452 1
gene 1 21 450 2.91848 0 1589 2.91848 1
gene 1 450 332 1.96839 0 1590 1.96839 1
gene 1 22 463 -0.194934 0 1642 -0.194934 1
gene 1 463 114 1.96177 0 1643 1.96177 1
gene 1 343 328 -1.21025 0 1674 -1.21025 1
gene 1 16 180 0.100596 0 1755 0.100596 1
gene 1 22 493 1 0 1772 0 1
gene 1 493 332 -0.733647 0 1773 0 1
gene 1 14 159 -0.301682 0 1836 -0.301682 1
gene 1 22 370 -0.908124 0 1844 -0.908124 1
gene 1 441 493 -0.311969 0 1868 -0.311969 1
genomeend 49
