# Supplementary material for: Empirical assessment and comparison of neuro-evolutionary methods for the automatic off-line design of robot swarms
Source: Nat Commun. 2021 Jul 16;12:4345. doi: 10.1038/s41467-021-24642-3 (PMC8285396; doi:10.1038/s41467-021-24642-3)
Supplement: Supplementary file 10 — Source Data [file 41467_2021_24642_MOESM10_ESM.zip › SD1-source_code/Design/Foraging/NEAT-A-nl/champ_gen_8]

/* Organism #48 Fitness: 53.800000 Time: 0 */
genomestart 48
trait 1 0.737432 1.000000 0.041466 0.023692 0.364409 0.909498 1.000000 0.000000 
node 1 1 1 1
node 2 1 1 1
node 3 1 1 1
node 4 1 1 1
node 5 1 1 1
node 6 1 1 1
node 7 1 1 1
node 8 1 1 1
node 9 1 1 1
node 10 1 1 1
node 11 1 1 1
node 12 1 1 1
node 13 1 1 1
node 14 1 1 1
node 15 1 1 1
node 16 1 1 1
node 17 1 1 1
node 18 1 1 1
node 19 1 1 1
node 20 1 1 1
node 21 1 1 1
node 22 1 1 1
node 23 1 1 1
node 24 1 1 1
node 25 1 1 3
node 26 1 0 2
node 27 1 0 2
node 85 1 0 0
node 92 1 0 0
node 95 1 0 0
node 108 1 0 0
node 160 1 0 0
node 164 1 0 0
node 184 1 0 0
node 186 1 0 0
node 193 1 0 0
node 204 1 0 0
node 212 1 0 0
node 230 1 0 0
node 234 1 0 0
node 319 1 0 0
node 325 1 0 0
node 336 1 0 0
node 338 1 0 0
node 352 1 0 0
node 404 1 0 0
node 408 1 0 0
node 415 1 0 0
node 447 1 0 0
gene 1 25 26 -0.612115 0 1 -0.612115 1
gene 1 25 27 -2.70355 0 2 -2.70355 1
gene 1 27 26 -0.711179 0 127 -0.711179 0
gene 1 13 26 -1.49472 0 230 -1.49472 1
gene 1 27 85 -0.770194 0 279 -0.770194 1
gene 1 85 26 -0.271383 0 280 -0.271383 1
gene 1 27 92 -4.45646 0 305 -4.45646 1
gene 1 92 85 -1.27919 0 306 -1.27919 1
gene 1 85 95 -0.561592 0 312 -0.561592 1
gene 1 95 26 -2.15475 0 313 -2.15475 0
gene 1 27 108 -4.79433 0 347 -4.79433 1
gene 1 108 92 0.57311 0 348 0.57311 1
gene 1 1 95 -1.29612 0 445 -1.29612 1
gene 1 15 108 0.840678 0 465 0.840678 1
gene 1 14 108 0.956509 0 563 0.956509 0
gene 1 14 160 3.13005 0 571 3.13005 1
gene 1 160 108 1.00057 0 572 1.00057 1
gene 1 160 164 -2.96361 0 583 -2.96361 0
gene 1 164 108 2.45978 0 584 2.45978 1
gene 1 4 95 1.28752 0 626 1.28752 1
gene 1 160 184 -2.80429 0 660 -2.80429 1
gene 1 184 164 0.959762 0 661 0.459762 1
gene 1 27 186 -0.179411 0 693 -0.179411 1
gene 1 186 85 -1.92332 0 694 -1.92332 1
gene 1 27 193 0.325923 0 713 -0.174077 1
gene 1 193 108 -4.26424 0 714 -4.26424 1
gene 1 18 186 -0.085881 0 740 -0.085881 1
gene 1 8 184 -1.32245 0 751 -1.32245 0
gene 1 4 204 0.631834 0 771 0.631834 1
gene 1 204 95 1.25805 0 772 1.25805 1
gene 1 9 184 -0.465428 0 796 -0.465428 1
gene 1 85 212 -4.56958 0 800 -4.56958 1
gene 1 212 95 0.129395 0 801 0.129395 1
gene 1 108 204 2.68768 0 809 2.68768 1
gene 1 14 230 0.679036 0 865 0.179036 0
gene 1 230 160 0.650704 0 866 0.650704 1
gene 1 2 160 0.180569 0 886 0.180569 1
gene 1 27 234 -0.716502 0 894 -0.716502 1
gene 1 234 193 1.50581 0 895 1.50581 1
gene 1 14 184 -1.6465 0 950 -1.6465 1
gene 1 186 234 -0.281206 0 992 -0.281206 1
gene 1 14 26 0.204047 0 1038 0.204047 1
gene 1 7 164 -1.25438 0 1056 -1.25438 1
gene 1 18 92 -1.43108 0 1071 -1.43108 1
gene 1 3 160 0.747437 0 1186 0.747437 1
gene 1 160 212 0.465045 0 1241 0.465045 1
gene 1 230 319 1 0 1271 0 1
gene 1 319 160 0.650704 0 1272 0 0
gene 1 319 325 1 0 1287 0 1
gene 1 325 160 0.650704 0 1288 0 1
gene 1 319 336 1 0 1316 0 0
gene 1 336 325 1 0 1317 0 1
gene 1 3 338 1 0 1327 0 1
gene 1 338 160 0.747437 0 1328 0 1
gene 1 18 352 1 0 1373 0 1
gene 1 352 92 -1.43108 0 1374 0 1
gene 1 10 234 0.269646 0 1393 0.269646 1
gene 1 27 336 0.811937 0 1434 0.811937 1
gene 1 7 212 -0.866867 0 1442 -0.866867 1
gene 1 22 319 0.522394 0 1482 0.522394 1
gene 1 9 164 -0.891594 0 1489 -0.891594 1
gene 1 11 95 -0.471842 0 1503 -0.471842 1
gene 1 27 160 -0.880633 0 1579 -0.880633 1
gene 1 319 404 1 0 1617 0 1
gene 1 404 336 1 0 1618 0 1
gene 1 1 338 0.550525 0 1633 0.550525 1
gene 1 404 92 -0.193468 0 1644 -0.193468 0
gene 1 404 408 1 0 1657 0 1
gene 1 408 92 -0.193468 0 1658 0 1
gene 1 17 160 0.0378516 0 1669 0.0378516 1
gene 1 8 415 1 0 1679 0 1
gene 1 415 184 -1.32245 0 1680 0 1
gene 1 204 92 -0.351977 0 1733 -0.351977 1
gene 1 12 164 -0.494096 0 1761 -0.494096 1
gene 1 14 447 1 0 1809 0 1
gene 1 447 230 0.679036 0 1810 0 1
gene 1 338 108 0.262304 0 1842 0.262304 1
genomeend 48
