# Supplementary material for: Empirical assessment and comparison of neuro-evolutionary methods for the automatic off-line design of robot swarms
Source: Nat Commun. 2021 Jul 16;12:4345. doi: 10.1038/s41467-021-24642-3 (PMC8285396; doi:10.1038/s41467-021-24642-3)
Supplement: Supplementary file 10 — Source Data [file 41467_2021_24642_MOESM10_ESM.zip › SD1-source_code/Design/Foraging/NEAT-A-nl/champ_gen_3]

/* Organism #7 Fitness: 51.800000 Time: 0 */
genomestart 7
trait 1 0.000000 0.000000 0.412676 0.847900 0.353825 1.000000 0.000000 1.000000 
node 1 1 1 1
node 2 1 1 1
node 3 1 1 1
node 4 1 1 1
node 5 1 1 1
node 6 1 1 1
node 7 1 1 1
node 8 1 1 1
node 9 1 1 1
node 10 1 1 1
node 11 1 1 1
node 12 1 1 1
node 13 1 1 1
node 14 1 1 1
node 15 1 1 1
node 16 1 1 1
node 17 1 1 1
node 18 1 1 1
node 19 1 1 1
node 20 1 1 1
node 21 1 1 1
node 22 1 1 1
node 23 1 1 1
node 24 1 1 1
node 25 1 1 3
node 26 1 0 2
node 27 1 0 2
node 39 1 0 0
node 45 1 0 0
node 51 1 0 0
node 115 1 0 0
node 122 1 0 0
node 126 1 0 0
node 146 1 0 0
node 165 1 0 0
node 181 1 0 0
node 198 1 0 0
node 211 1 0 0
node 274 1 0 0
node 279 1 0 0
node 320 1 0 0
node 338 1 0 0
node 349 1 0 0
node 355 1 0 0
node 377 1 0 0
node 386 1 0 0
node 419 1 0 0
node 462 1 0 0
node 475 1 0 0
gene 1 25 26 8 0 1 8 1
gene 1 25 27 0.495241 0 2 0.495241 1
gene 1 22 27 2.44846 0 29 2.44846 0
gene 1 9 26 0.412261 0 59 0.412261 0
gene 1 9 39 -1.28183 0 68 -1.28183 0
gene 1 39 26 -4.01951 0 69 -4.01951 0
gene 1 9 45 7.13004 0 87 7.13004 1
gene 1 45 39 -8 0 88 -8 1
gene 1 22 51 5.07171 0 106 5.07171 1
gene 1 51 27 -0.473239 0 107 -0.473239 1
gene 1 12 39 -0.239013 0 116 -0.239013 1
gene 1 11 27 0.60433 0 145 0.60433 1
gene 1 45 51 -5.10871 0 234 -5.10871 1
gene 1 39 115 7.42456 0 329 7.42456 0
gene 1 115 26 7.39788 0 330 7.39788 1
gene 1 115 122 0.645694 0 345 0.645694 1
gene 1 122 26 -3.78122 0 346 -3.78122 0
gene 1 9 126 2.1949 0 359 2.1949 1
gene 1 126 45 3.8587 0 360 3.8587 1
gene 1 5 115 -1.81605 0 370 -1.81605 1
gene 1 39 146 -4.75355 0 436 -4.75355 0
gene 1 146 115 -1.91075 0 437 -1.91075 1
gene 1 9 165 3.79355 0 504 3.79355 1
gene 1 165 39 1.34433 0 505 1.34433 1
gene 1 13 126 -1.79517 0 523 -1.79517 0
gene 1 18 165 2.4999 0 564 2.4999 1
gene 1 122 181 3.68349 0 576 3.68349 1
gene 1 181 26 0.477895 0 577 0.477895 1
gene 1 2 39 0.0134084 0 614 0.0134084 1
gene 1 9 198 2.17964 0 635 2.17964 1
gene 1 198 165 0.583315 0 636 0.583315 1
gene 1 18 126 1.91042 0 646 1.91042 0
gene 1 181 51 -2.15963 0 656 -2.15963 1
gene 1 6 51 0.284063 0 662 0.284063 1
gene 1 146 181 5.72972 0 680 5.72972 1
gene 1 4 165 1.33462 0 699 1.33462 1
gene 1 13 211 1.72577 0 709 1.72577 1
gene 1 211 126 1.30992 0 710 1.30992 1
gene 1 1 126 2.94101 0 729 2.94101 1
gene 1 8 39 -2.20432 0 749 -2.20432 0
gene 1 13 146 3.52761 0 810 3.52761 1
gene 1 14 211 2.65693 0 874 2.65693 1
gene 1 18 211 1.01934 0 911 1.01934 1
gene 1 7 146 -0.323678 0 920 -0.323678 1
gene 1 7 126 0.0296679 0 932 0.0296679 1
gene 1 13 274 -2.71555 0 944 -2.71555 1
gene 1 274 146 0.176426 0 945 0.176426 1
gene 1 39 279 -1.10907 0 962 -1.10907 1
gene 1 279 146 -2.41081 0 963 -2.41081 0
gene 1 19 126 0.945764 0 969 0.945764 1
gene 1 24 279 0.777607 0 977 0.777607 1
gene 1 16 45 1.29405 0 1050 1.29405 1
gene 1 15 51 1.76846 0 1072 1.76846 1
gene 1 20 198 2.76548 0 1079 2.76548 1
gene 1 39 181 -0.558672 0 1089 -0.558672 1
gene 1 126 26 -1.08868 0 1111 -1.08868 0
gene 1 18 39 1.34588 0 1118 1.34588 1
gene 1 126 320 -0.368365 0 1137 -0.368365 1
gene 1 320 26 1.79621 0 1138 1.44119 1
gene 1 45 338 -1.49687 0 1212 -1.49687 0
gene 1 338 39 -7.62623 0 1213 0 0
gene 1 39 349 1 0 1274 0 0
gene 1 349 115 5.32978 0 1275 0 1
gene 1 274 198 2.49323 0 1287 2.49323 1
gene 1 1 355 1 0 1297 1 1
gene 1 355 126 1.98967 0 1298 1.98967 1
gene 1 23 45 -2.04107 0 1320 -2.04107 1
gene 1 39 377 -2.2557 0 1377 -2.2557 1
gene 1 377 349 0.113866 0 1378 0.113866 1
gene 1 17 377 -1.30025 0 1410 -1.30025 1
gene 1 7 386 1 0 1414 0 1
gene 1 386 126 0.0296679 0 1415 0 1
gene 1 355 386 -0.809061 0 1429 -0.809061 1
gene 1 6 355 0.530486 0 1456 0.530486 1
gene 1 377 26 2.01683 0 1472 2.01683 1
gene 1 24 198 -1.5948 0 1479 -1.5948 1
gene 1 25 320 0.722941 0 1493 0.722941 1
gene 1 10 51 -1.12159 0 1511 -1.12159 1
gene 1 13 419 1 0 1579 0 1
gene 1 419 211 1.72577 0 1580 0 1
gene 1 14 146 0.666508 0 1639 0.666508 1
gene 1 419 355 0.0995693 0 1654 0.0995693 1
gene 1 45 462 1 0 1771 0 1
gene 1 462 338 -1.49687 0 1772 0 1
gene 1 19 386 0.406213 0 1787 0.406213 1
gene 1 8 475 1 0 1820 0 1
gene 1 475 39 -2.20432 0 1821 0 1
gene 1 7 320 0.171223 0 1872 0.171223 1
genomeend 7
