# Supplementary material for: Empirical assessment and comparison of neuro-evolutionary methods for the automatic off-line design of robot swarms
Source: Nat Commun. 2021 Jul 16;12:4345. doi: 10.1038/s41467-021-24642-3 (PMC8285396; doi:10.1038/s41467-021-24642-3)
Supplement: Supplementary file 10 — Source Data [file 41467_2021_24642_MOESM10_ESM.zip › SD1-source_code/Design/Foraging/NEAT-A-nl/champ_gen_0]

/* Organism #97 Fitness: 46.200000 Time: 0 */
genomestart 97
trait 1 0.188250 0.000000 0.421121 0.549488 0.373302 0.125049 0.294452 0.457782 
node 1 1 1 1
node 2 1 1 1
node 3 1 1 1
node 4 1 1 1
node 5 1 1 1
node 6 1 1 1
node 7 1 1 1
node 8 1 1 1
node 9 1 1 1
node 10 1 1 1
node 11 1 1 1
node 12 1 1 1
node 13 1 1 1
node 14 1 1 1
node 15 1 1 1
node 16 1 1 1
node 17 1 1 1
node 18 1 1 1
node 19 1 1 1
node 20 1 1 1
node 21 1 1 1
node 22 1 1 1
node 23 1 1 1
node 24 1 1 1
node 25 1 1 3
node 26 1 0 2
node 27 1 0 2
node 70 1 0 0
node 125 1 0 0
node 141 1 0 0
node 154 1 0 0
node 194 1 0 0
node 199 1 0 0
node 202 1 0 0
node 240 1 0 0
node 282 1 0 0
node 311 1 0 0
node 356 1 0 0
node 363 1 0 0
node 416 1 0 0
node 420 1 0 0
node 429 1 0 0
node 447 1 0 0
node 462 1 0 0
node 467 1 0 0
node 473 1 0 0
node 484 1 0 0
node 491 1 0 0
gene 1 25 26 5.60537 0 1 5.60537 1
gene 1 25 27 -2.00908 0 2 -2.00908 0
gene 1 11 27 0.966382 0 12 0.966382 1
gene 1 19 26 0.313874 0 25 0.313874 1
gene 1 24 27 5.43688 0 50 5.43688 1
gene 1 23 27 0.682331 0 145 0.682331 1
gene 1 17 27 0.381658 0 182 0.381658 1
gene 1 19 70 -0.0860356 0 201 -0.0860356 1
gene 1 70 26 2.40108 0 202 2.40108 1
gene 1 27 70 2.33926 0 262 2.33926 1
gene 1 3 26 -1.73647 0 275 -1.73647 1
gene 1 11 26 -1.25702 0 286 -1.25702 1
gene 1 9 26 3.16285 0 306 3.16285 1
gene 1 7 70 1.32634 0 317 1.32634 1
gene 1 9 70 -0.143504 0 336 -0.143504 1
gene 1 8 27 -1.14912 0 391 -1.14912 1
gene 1 22 70 -0.0794581 0 423 -0.0794581 1
gene 1 19 125 1 0 433 0 1
gene 1 125 70 1.15371 0 434 0 1
gene 1 5 70 0.200956 0 486 0.200956 1
gene 1 11 125 0.751291 0 501 0.751291 1
gene 1 14 125 0.261454 0 510 0.261454 1
gene 1 9 141 -0.991197 0 517 -0.991197 1
gene 1 141 70 -0.143504 0 518 0 1
gene 1 18 70 -0.0458371 0 525 -0.0458371 1
gene 1 25 70 -0.888164 0 540 -0.888164 1
gene 1 18 154 1 0 558 0 1
gene 1 154 70 -0.0458371 0 559 0 0
gene 1 1 26 0.228042 0 597 0.228042 1
gene 1 10 70 -0.779927 0 609 -0.779927 1
gene 1 24 154 -0.188028 0 622 -0.188028 1
gene 1 154 26 -0.58139 0 633 -0.58139 1
gene 1 10 154 0.263967 0 642 0 1
gene 1 21 70 -0.305529 0 679 -0.305529 1
gene 1 9 194 1 0 691 0 0
gene 1 194 141 1.32996 0 692 1.32996 0
gene 1 19 194 -0.191081 0 706 -0.191081 1
gene 1 125 199 1 0 731 0 0
gene 1 199 70 1.15371 0 732 0 1
gene 1 9 202 1 0 744 0 1
gene 1 202 194 1 0 745 0 1
gene 1 6 199 -0.10862 0 756 -0.10862 1
gene 1 17 194 0.652564 0 788 0.652564 1
gene 1 13 199 -0.18953 0 844 -0.18953 0
gene 1 141 26 -0.836585 0 868 -0.836585 1
gene 1 10 240 1 0 882 0 1
gene 1 240 70 -0.779927 0 883 0 1
gene 1 202 199 0.848225 0 1027 0.848225 1
gene 1 10 282 1 0 1032 0 1
gene 1 282 154 0.263967 0 1033 0 1
gene 1 141 125 0.238805 0 1068 0.238805 1
gene 1 16 199 -0.260055 0 1072 -0.260055 1
gene 1 25 125 -0.484429 0 1103 -0.484429 1
gene 1 5 202 0.560062 0 1113 0.560062 1
gene 1 8 194 0.474512 0 1126 0.474512 1
gene 1 9 311 1 0 1152 0 1
gene 1 311 70 -0.143504 0 1153 0 1
gene 1 8 356 1 0 1300 0 1
gene 1 356 194 0.474512 0 1301 0 1
gene 1 202 240 0.0761318 0 1330 0.0761318 1
gene 1 19 363 1 0 1349 0 1
gene 1 363 26 0.313874 0 1350 0 1
gene 1 10 141 0.940183 0 1393 0.940183 0
gene 1 27 125 -0.587211 0 1457 -0.587211 1
gene 1 6 202 0.738511 0 1543 0.738511 0
gene 1 9 416 1 0 1569 0 1
gene 1 416 194 1 0 1570 0 1
gene 1 199 420 1 0 1583 0 1
gene 1 420 70 1.15371 0 1584 0 1
gene 1 154 429 1 0 1620 0 1
gene 1 429 70 -0.0458371 0 1621 0 1
gene 1 13 447 1 0 1692 0 1
gene 1 447 199 -0.18953 0 1693 0 1
gene 1 12 26 -0.728821 0 1744 -0.728821 1
gene 1 202 462 1 0 1759 0 1
gene 1 462 194 1 0 1760 0 1
gene 1 6 467 1 0 1771 0 1
gene 1 467 202 0.738511 0 1772 0 1
gene 1 194 473 1 0 1800 0 1
gene 1 473 141 1.32996 0 1801 0 1
gene 1 125 484 1 0 1843 0 1
gene 1 484 199 1 0 1844 0 1
gene 1 6 125 -0.309354 0 1865 -0.309354 1
gene 1 22 26 0.122098 0 1876 0.122098 1
gene 1 10 491 1 0 1883 0 1
gene 1 491 141 0.940183 0 1884 0 1
genomeend 97
