# Supplementary material for: Empirical assessment and comparison of neuro-evolutionary methods for the automatic off-line design of robot swarms
Source: Nat Commun. 2021 Jul 16;12:4345. doi: 10.1038/s41467-021-24642-3 (PMC8285396; doi:10.1038/s41467-021-24642-3)
Supplement: Supplementary file 10 — Source Data [file 41467_2021_24642_MOESM10_ESM.zip › SD1-source_code/Design/Foraging/NEAT-A-nl/champ_gen_4]

/* Organism #99 Fitness: 45.450000 Time: 0 */
genomestart 99
trait 1 1.000000 1.000000 0.035883 0.000000 0.217513 0.000000 0.070043 0.000000 
node 1 1 1 1
node 2 1 1 1
node 3 1 1 1
node 4 1 1 1
node 5 1 1 1
node 6 1 1 1
node 7 1 1 1
node 8 1 1 1
node 9 1 1 1
node 10 1 1 1
node 11 1 1 1
node 12 1 1 1
node 13 1 1 1
node 14 1 1 1
node 15 1 1 1
node 16 1 1 1
node 17 1 1 1
node 18 1 1 1
node 19 1 1 1
node 20 1 1 1
node 21 1 1 1
node 22 1 1 1
node 23 1 1 1
node 24 1 1 1
node 25 1 1 3
node 26 1 0 2
node 27 1 0 2
node 71 1 0 0
node 130 1 0 0
node 142 1 0 0
node 184 1 0 0
node 185 1 0 0
node 263 1 0 0
node 268 1 0 0
node 280 1 0 0
node 299 1 0 0
node 323 1 0 0
node 327 1 0 0
node 359 1 0 0
node 375 1 0 0
node 419 1 0 0
node 428 1 0 0
node 431 1 0 0
node 436 1 0 0
node 439 1 0 0
node 498 1 0 0
node 503 1 0 0
node 509 1 0 0
gene 1 25 26 -3.15471 0 1 -3.15471 0
gene 1 25 27 -3.81194 0 2 -3.81194 1
gene 1 11 27 -1.83935 0 10 -1.83935 1
gene 1 11 26 -1.09052 0 13 -1.09052 1
gene 1 14 26 -7.41773 0 29 -7.41773 1
gene 1 4 27 5.21063 0 122 5.21063 0
gene 1 4 71 -3.05539 0 191 -3.05539 1
gene 1 71 27 -7.86749 0 192 -7.86749 1
gene 1 20 71 2.51222 0 206 2.51222 0
gene 1 21 27 -1.64765 0 214 -1.64765 1
gene 1 23 71 2.02739 0 269 2.02739 1
gene 1 16 71 -1.93747 0 311 -1.93747 1
gene 1 1 26 -2.05633 0 377 -2.05633 1
gene 1 8 26 -0.78624 0 413 -0.78624 1
gene 1 20 130 -1.88747 0 421 -1.88747 0
gene 1 130 71 3.66168 0 422 3.66168 0
gene 1 23 142 2.59691 0 457 2.59691 1
gene 1 142 71 2.21052 0 458 2.21052 0
gene 1 18 27 -1.51671 0 496 -1.51671 1
gene 1 18 184 -2.83037 0 608 -2.83037 1
gene 1 184 27 1.56023 0 609 1.56023 1
gene 1 142 185 2.68518 0 614 2.68518 1
gene 1 185 71 2.4382 0 615 2.4382 1
gene 1 16 26 -0.626875 0 687 -0.626875 1
gene 1 7 185 -0.637256 0 697 -0.637256 1
gene 1 9 71 -0.127519 0 751 -0.127519 0
gene 1 14 184 1.7698 0 850 1.7698 0
gene 1 4 130 -0.250225 0 874 -0.250225 1
gene 1 21 185 -0.58974 0 921 -0.58974 1
gene 1 16 263 0.838848 0 930 0.338848 1
gene 1 263 71 -1.42795 0 931 -0.659102 1
gene 1 130 268 1 0 952 0 1
gene 1 268 71 3.9775 0 953 1.52804 1
gene 1 9 280 1 0 999 0 1
gene 1 280 71 0.898962 0 1000 0.547638 1
gene 1 130 184 -0.0262629 0 1086 -0.0262629 1
gene 1 14 299 0.69543 0 1096 0.19543 1
gene 1 299 184 1.7698 0 1097 0.884901 1
gene 1 142 323 1 0 1190 0.5 1
gene 1 323 185 2.1433 0 1191 0 1
gene 1 21 327 1 0 1203 0 1
gene 1 327 27 -0.410032 0 1204 0 1
gene 1 15 71 -0.272191 0 1318 -0.272191 1
gene 1 21 359 1 0 1327 0 1
gene 1 359 185 -0.58974 0 1328 0 0
gene 1 22 263 0.7691 0 1337 0.7691 1
gene 1 327 375 1 0 1379 0 0
gene 1 375 27 -0.410032 0 1380 0 1
gene 1 359 280 -0.757267 0 1391 -0.757267 1
gene 1 142 280 0.925012 0 1475 0.925012 1
gene 1 12 323 -0.227028 0 1501 -0.227028 1
gene 1 17 280 -0.436535 0 1519 -0.436535 1
gene 1 14 419 1 0 1569 0 1
gene 1 419 184 1.7698 0 1570 0 1
gene 1 5 142 0.104031 0 1581 0.104031 0
gene 1 130 359 -0.211283 0 1597 -0.211283 1
gene 1 18 428 1 0 1607 0 1
gene 1 428 184 -2.83037 0 1608 0 1
gene 1 5 431 1 0 1617 0 1
gene 1 431 142 0.104031 0 1618 0 1
gene 1 327 436 1 0 1635 0 1
gene 1 436 375 1 0 1636 0 1
gene 1 20 439 1 0 1645 0 1
gene 1 439 130 -1.88747 0 1646 0 1
gene 1 6 184 -0.105856 0 1680 -0.105856 1
gene 1 20 142 -0.712244 0 1888 -0.712244 0
gene 1 20 498 1 0 1901 0 1
gene 1 498 142 -0.712244 0 1902 0 1
gene 1 359 503 1 0 1916 0 1
gene 1 503 185 -0.58974 0 1917 0 1
gene 1 20 509 1 0 1935 0 1
gene 1 509 71 2.51222 0 1936 0 1
genomeend 99
