# Supplementary material for: Empirical assessment and comparison of neuro-evolutionary methods for the automatic off-line design of robot swarms
Source: Nat Commun. 2021 Jul 16;12:4345. doi: 10.1038/s41467-021-24642-3 (PMC8285396; doi:10.1038/s41467-021-24642-3)
Supplement: Supplementary file 10 — Source Data [file 41467_2021_24642_MOESM10_ESM.zip › SD1-source_code/Design/Foraging/NEAT-A-nl/champ_gen_9]

/* Organism #57 Fitness: 75.350000 Time: 0 */
genomestart 57
trait 1 0.897547 0.058630 0.004588 0.450012 0.112827 0.105221 0.166955 0.086280 
node 1 1 1 1
node 2 1 1 1
node 3 1 1 1
node 4 1 1 1
node 5 1 1 1
node 6 1 1 1
node 7 1 1 1
node 8 1 1 1
node 9 1 1 1
node 10 1 1 1
node 11 1 1 1
node 12 1 1 1
node 13 1 1 1
node 14 1 1 1
node 15 1 1 1
node 16 1 1 1
node 17 1 1 1
node 18 1 1 1
node 19 1 1 1
node 20 1 1 1
node 21 1 1 1
node 22 1 1 1
node 23 1 1 1
node 24 1 1 1
node 25 1 1 3
node 26 1 0 2
node 27 1 0 2
node 33 1 0 0
node 60 1 0 0
node 65 1 0 0
node 94 1 0 0
node 119 1 0 0
node 123 1 0 0
node 134 1 0 0
node 136 1 0 0
node 174 1 0 0
node 216 1 0 0
node 253 1 0 0
node 257 1 0 0
node 265 1 0 0
node 309 1 0 0
node 380 1 0 0
node 384 1 0 0
node 403 1 0 0
node 425 1 0 0
node 431 1 0 0
node 435 1 0 0
node 456 1 0 0
gene 1 25 26 0.0453425 0 1 0.0453425 1
gene 1 25 27 -1.80306 0 2 -1.80306 0
gene 1 12 26 0.665379 0 28 0.665379 1
gene 1 12 33 1 0 53 1 1
gene 1 33 26 -1.49445 0 54 -1.49445 1
gene 1 13 26 0.897575 0 63 0.897575 0
gene 1 18 33 -1.62791 0 137 -1.62791 1
gene 1 18 60 1.79822 0 177 1.79822 1
gene 1 60 33 -0.454426 0 178 -0.454426 1
gene 1 18 65 1.86038 0 205 1.86038 1
gene 1 65 60 0.582036 0 206 0.582036 1
gene 1 11 33 0.678097 0 295 0.678097 1
gene 1 21 26 0.255331 0 314 0.255331 1
gene 1 24 33 -0.352751 0 320 -0.352751 1
gene 1 33 94 1 0 328 0 1
gene 1 94 26 -1.32229 0 329 0 1
gene 1 19 65 -0.0807217 0 339 -0.0807217 1
gene 1 15 33 -0.472396 0 386 -0.472396 1
gene 1 2 33 0.258514 0 415 0.258514 1
gene 1 11 119 0.57468 0 436 0.57468 1
gene 1 119 33 0.678097 0 437 0 0
gene 1 15 60 0.296923 0 446 0.296923 1
gene 1 24 123 1 0 453 0 1
gene 1 123 33 -0.352751 0 454 0 0
gene 1 14 123 0.222648 0 489 0.222648 1
gene 1 65 134 1 0 518 0 1
gene 1 134 60 1 0 519 0 1
gene 1 123 136 0.49494 0 527 -0.00505996 1
gene 1 136 33 -0.352751 0 528 0 1
gene 1 2 174 1 0 687 0 1
gene 1 174 33 0.258514 0 688 0 1
gene 1 24 65 0.694737 0 806 0.694737 1
gene 1 7 134 0.0445204 0 856 0.0445204 0
gene 1 24 216 1 0 867 0 1
gene 1 216 65 0.694737 0 868 0 1
gene 1 23 94 -0.201452 0 880 -0.201452 1
gene 1 21 33 0.865904 0 909 0.865904 1
gene 1 2 119 -0.408796 0 932 -0.408796 1
gene 1 10 136 0.0636945 0 942 0.0636945 1
gene 1 9 33 -0.645466 0 953 -0.645466 1
gene 1 21 136 0.884203 0 1010 0.884203 1
gene 1 7 253 1 0 1022 0 1
gene 1 253 134 0.0445204 0 1023 0 1
gene 1 11 257 1 0 1033 0 1
gene 1 257 119 0.57468 0 1034 0 1
gene 1 253 265 1 0 1059 0 1
gene 1 265 134 0.0445204 0 1060 0 1
gene 1 65 174 -0.871293 0 1166 -0.871293 1
gene 1 123 309 1 0 1222 0 1
gene 1 309 33 -0.352751 0 1223 0 1
gene 1 65 136 -0.535282 0 1253 -0.535282 1
gene 1 14 136 0.524172 0 1320 0.524172 1
gene 1 16 33 -0.944351 0 1372 -0.944351 1
gene 1 8 216 0.476159 0 1383 0.476159 0
gene 1 14 265 -0.471071 0 1456 -0.471071 1
gene 1 6 136 -0.885703 0 1485 -0.885703 1
gene 1 257 380 1 0 1510 0 1
gene 1 380 119 0.57468 0 1511 0 0
gene 1 2 265 0.948267 0 1518 0.948267 1
gene 1 134 384 1 0 1528 0 1
gene 1 384 60 1 0 1529 0 0
gene 1 21 380 0.276269 0 1537 0.276269 1
gene 1 1 123 -0.159372 0 1563 -0.159372 1
gene 1 11 403 1 0 1605 0 0
gene 1 403 257 1 0 1606 0 1
gene 1 19 60 -0.245721 0 1649 -0.245721 1
gene 1 119 425 1 0 1666 0 1
gene 1 425 33 0.678097 0 1667 0 1
gene 1 17 134 -0.303842 0 1675 -0.303842 1
gene 1 8 431 1 0 1698 0 1
gene 1 431 216 0.476159 0 1699 0 1
gene 1 380 435 1 0 1709 0 1
gene 1 435 119 0.57468 0 1710 0 1
gene 1 253 309 0.542159 0 1717 0.542159 1
gene 1 60 425 0.746929 0 1760 0.746929 1
gene 1 253 435 0.655857 0 1787 0.655857 1
gene 1 11 456 1 0 1808 0 1
gene 1 456 403 1 0 1809 0 1
genomeend 57
