# Supplementary material for: Empirical assessment and comparison of neuro-evolutionary methods for the automatic off-line design of robot swarms
Source: Nat Commun. 2021 Jul 16;12:4345. doi: 10.1038/s41467-021-24642-3 (PMC8285396; doi:10.1038/s41467-021-24642-3)
Supplement: Supplementary file 10 — Source Data [file 41467_2021_24642_MOESM10_ESM.zip › SD1-source_code/Design/Foraging/NEAT-A-nl/champ_gen_6]

/* Organism #0 Fitness: 59.200000 Time: 0 */
genomestart 0
trait 1 0.760457 1.000000 0.053110 0.000000 0.158751 0.400167 0.626132 0.000000 
node 1 1 1 1
node 2 1 1 1
node 3 1 1 1
node 4 1 1 1
node 5 1 1 1
node 6 1 1 1
node 7 1 1 1
node 8 1 1 1
node 9 1 1 1
node 10 1 1 1
node 11 1 1 1
node 12 1 1 1
node 13 1 1 1
node 14 1 1 1
node 15 1 1 1
node 16 1 1 1
node 17 1 1 1
node 18 1 1 1
node 19 1 1 1
node 20 1 1 1
node 21 1 1 1
node 22 1 1 1
node 23 1 1 1
node 24 1 1 1
node 25 1 1 3
node 26 1 0 2
node 27 1 0 2
node 51 1 0 0
node 64 1 0 0
node 65 1 0 0
node 71 1 0 0
node 74 1 0 0
node 90 1 0 0
node 112 1 0 0
node 126 1 0 0
node 139 1 0 0
node 152 1 0 0
node 165 1 0 0
node 167 1 0 0
node 185 1 0 0
node 201 1 0 0
node 203 1 0 0
node 210 1 0 0
node 221 1 0 0
node 232 1 0 0
node 247 1 0 0
node 254 1 0 0
node 295 1 0 0
node 313 1 0 0
node 345 1 0 0
node 353 1 0 0
node 403 1 0 0
node 414 1 0 0
node 420 1 0 0
node 455 1 0 0
node 472 1 0 0
node 478 1 0 0
node 494 1 0 0
gene 1 25 26 0.692218 0 1 0.692218 1
gene 1 25 27 3.84353 0 2 3.84353 1
gene 1 15 26 -0.723398 0 53 -0.723398 1
gene 1 6 27 2.33926 0 99 2.33926 1
gene 1 6 51 0.201689 0 111 0.201689 1
gene 1 51 27 0.738323 0 112 0.738323 1
gene 1 6 64 1 0 151 0 1
gene 1 64 51 2.04068 0 152 2.04068 1
gene 1 64 65 -0.610421 0 156 -0.610421 0
gene 1 65 51 0.400619 0 157 0.400619 1
gene 1 12 51 0.276044 0 168 0.276044 1
gene 1 51 71 1 0 180 0 1
gene 1 71 27 -1.28684 0 181 -1.28684 1
gene 1 6 74 1 0 187 0 1
gene 1 74 64 1 0 188 0 1
gene 1 6 90 2.09898 0 234 2.09898 1
gene 1 90 74 1 0 235 0 1
gene 1 65 27 0.838064 0 271 0.838064 1
gene 1 4 64 0.720811 0 319 0.720811 1
gene 1 90 112 3.37605 0 325 3.37605 1
gene 1 112 74 1 0 326 0 1
gene 1 9 64 0.296906 0 340 0.296906 1
gene 1 4 126 3.38674 0 399 3.38674 1
gene 1 126 64 -0.151377 0 400 -0.151377 1
gene 1 26 65 0.378537 0 408 0.378537 1
gene 1 24 71 2.44732 0 433 2.44732 1
gene 1 4 139 0.0499983 0 444 0.0499983 1
gene 1 139 126 2.98468 0 445 2.98468 1
gene 1 90 51 -0.773421 0 469 -0.773421 1
gene 1 139 71 0.684889 0 480 0.684889 1
gene 1 65 152 2.65681 0 494 2.65681 1
gene 1 152 51 0.913259 0 495 0.913259 1
gene 1 2 126 0.399012 0 524 0.399012 1
gene 1 4 165 1 0 536 0 1
gene 1 165 64 0.0183413 0 537 0 1
gene 1 2 167 2.0523 0 545 2.0523 1
gene 1 167 126 0.399012 0 546 0 1
gene 1 167 71 -1.09818 0 562 -1.09818 1
gene 1 16 139 -2.38123 0 583 -2.38123 1
gene 1 5 71 1.02511 0 615 1.02511 1
gene 1 165 185 1.83306 0 630 1.83306 1
gene 1 185 64 1.53233 0 631 1.53233 1
gene 1 167 65 0.373811 0 677 0.373811 1
gene 1 126 201 1.42015 0 694 1.42015 1
gene 1 201 64 0.0183413 0 695 0 1
gene 1 9 203 2.88671 0 706 2.88671 1
gene 1 203 64 0.678199 0 707 0.678199 1
gene 1 4 210 1 0 732 0 1
gene 1 210 165 1 0 733 0 1
gene 1 167 152 0.0448859 0 749 0.0448859 1
gene 1 5 221 1.20639 0 764 1.20639 1
gene 1 221 71 0.30696 0 765 0.30696 1
gene 1 167 232 1.11169 0 809 1.11169 1
gene 1 232 71 -0.160735 0 810 0 1
gene 1 167 51 0.579929 0 819 0.579929 1
gene 1 16 112 2.0432 0 841 2.0432 1
gene 1 221 90 2.17642 0 849 2.17642 1
gene 1 20 165 1.90857 0 873 1.90857 1
gene 1 16 247 1 0 875 0 1
gene 1 247 139 -1.63639 0 876 -1.63639 1
gene 1 221 254 0.375937 0 904 0.375937 1
gene 1 254 90 0.76106 0 905 0.76106 0
gene 1 139 201 0.114635 0 940 0.114635 1
gene 1 17 74 0.248039 0 969 0.248039 1
gene 1 15 203 0.693726 0 1069 0.693726 1
gene 1 65 295 1 0 1078 0 1
gene 1 295 152 2.92767 0 1079 2.92767 1
gene 1 232 247 2.86864 0 1113 2.86864 1
gene 1 9 90 2.033 0 1120 2.033 1
gene 1 203 210 2.08581 0 1135 2.08581 1
gene 1 6 313 1 0 1161 0 0
gene 1 313 51 3.25948 0 1162 3.25948 1
gene 1 18 167 -0.0745015 0 1268 -0.0745015 1
gene 1 64 345 -0.290541 0 1287 -0.290541 1
gene 1 345 65 1 0 1288 0 1
gene 1 20 139 -0.229766 0 1296 -0.229766 1
gene 1 64 353 1 0 1315 0 1
gene 1 353 345 0.704388 0 1316 0.704388 1
gene 1 2 247 1.05722 0 1324 1.05722 1
gene 1 126 65 -0.100909 0 1344 -0.100909 1
gene 1 6 353 -0.68885 0 1355 -0.68885 1
gene 1 2 221 -0.142035 0 1369 -0.142035 1
gene 1 22 221 0.70148 0 1482 0.70148 1
gene 1 64 403 1 0 1501 0 0
gene 1 403 353 1 0 1502 0 1
gene 1 15 353 -0.115547 0 1522 -0.115547 1
gene 1 64 414 1 0 1532 0 1
gene 1 414 403 1 0 1533 0 1
gene 1 353 420 1 0 1545 0 1
gene 1 420 345 0.704388 0 1546 0 1
gene 1 8 152 0.753106 0 1580 0.753106 1
gene 1 23 295 -0.250574 0 1613 -0.250574 1
gene 1 11 126 0.136758 0 1637 0.136758 1
gene 1 6 455 1 0 1676 0 1
gene 1 455 64 1 0 1677 0 1
gene 1 13 152 0.141232 0 1684 0.141232 1
gene 1 24 414 0.0101031 0 1708 0.0101031 1
gene 1 254 472 1 0 1770 0 1
gene 1 472 90 0.76106 0 1771 0 1
gene 1 21 403 -0.774354 0 1785 -0.774354 1
gene 1 6 478 1 0 1795 0 1
gene 1 478 313 1 0 1796 0 1
gene 1 51 494 1 0 1853 0 1
gene 1 494 71 1 0 1854 0 1
gene 1 403 420 0.635129 0 1865 0.635129 1
gene 1 139 65 0.960542 0 1882 0.960542 1
gene 1 8 203 0.116683 0 1891 0.116683 1
gene 1 9 165 -0.631953 0 1902 -0.631953 1
gene 1 10 90 -0.214092 0 1930 -0.214092 1
gene 1 10 201 -0.149016 0 1939 -0.149016 1
genomeend 0
