# Supplementary material for: Empirical assessment and comparison of neuro-evolutionary methods for the automatic off-line design of robot swarms
Source: Nat Commun. 2021 Jul 16;12:4345. doi: 10.1038/s41467-021-24642-3 (PMC8285396; doi:10.1038/s41467-021-24642-3)
Supplement: Supplementary file 10 — Source Data [file 41467_2021_24642_MOESM10_ESM.zip › SD1-source_code/Design/Foraging/NEAT-A-nl/champ_gen_7]

/* Organism #15 Fitness: 52.150000 Time: 0 */
genomestart 15
trait 1 0.223793 0.000000 0.799486 0.633756 0.000000 0.713756 0.000000 0.694260 
node 1 1 1 1
node 2 1 1 1
node 3 1 1 1
node 4 1 1 1
node 5 1 1 1
node 6 1 1 1
node 7 1 1 1
node 8 1 1 1
node 9 1 1 1
node 10 1 1 1
node 11 1 1 1
node 12 1 1 1
node 13 1 1 1
node 14 1 1 1
node 15 1 1 1
node 16 1 1 1
node 17 1 1 1
node 18 1 1 1
node 19 1 1 1
node 20 1 1 1
node 21 1 1 1
node 22 1 1 1
node 23 1 1 1
node 24 1 1 1
node 25 1 1 3
node 26 1 0 2
node 27 1 0 2
node 29 1 0 0
node 63 1 0 0
node 70 1 0 0
node 117 1 0 0
node 121 1 0 0
node 138 1 0 0
node 156 1 0 0
node 203 1 0 0
node 208 1 0 0
node 216 1 0 0
node 228 1 0 0
node 238 1 0 0
node 252 1 0 0
node 292 1 0 0
node 295 1 0 0
node 303 1 0 0
node 313 1 0 0
node 338 1 0 0
node 347 1 0 0
node 353 1 0 0
node 360 1 0 0
node 396 1 0 0
node 426 1 0 0
node 433 1 0 0
node 446 1 0 0
node 459 1 0 0
node 486 1 0 0
node 489 1 0 0
node 501 1 0 0
gene 1 25 26 0.272453 0 1 0.272453 0
gene 1 25 27 -0.746857 0 2 -0.746857 0
gene 1 14 26 -0.9347 0 7 -0.9347 1
gene 1 17 26 0.254248 0 15 0.254248 0
gene 1 17 29 2.57906 0 22 2.57906 1
gene 1 29 26 -1.5313 0 23 -1.5313 0
gene 1 20 26 -1.28376 0 35 -1.28376 1
gene 1 29 63 4.01015 0 158 4.01015 0
gene 1 63 26 -2.76864 0 159 -2.76864 0
gene 1 17 70 0.939301 0 185 0.939301 0
gene 1 70 29 -0.488142 0 186 -0.488142 0
gene 1 22 63 0.340256 0 361 0.340256 1
gene 1 70 117 2.31032 0 375 2.31032 1
gene 1 117 29 3.00031 0 376 3.00031 0
gene 1 63 121 -0.10439 0 396 -0.10439 0
gene 1 121 26 -0.489696 0 397 -0.489696 1
gene 1 10 63 1.48922 0 476 1.48922 1
gene 1 29 138 0.439925 0 482 0.439925 0
gene 1 138 63 -1.71855 0 483 -1.71855 1
gene 1 6 63 2.07235 0 490 2.07235 1
gene 1 20 29 1.3803 0 527 1.3803 0
gene 1 21 29 2.7964 0 544 2.7964 0
gene 1 17 156 0.343241 0 551 0.343241 1
gene 1 156 70 0.939301 0 552 0.939301 0
gene 1 14 70 0.507079 0 604 0.507079 1
gene 1 6 156 0.380056 0 644 0.380056 1
gene 1 18 29 -0.893381 0 664 -0.893381 0
gene 1 17 121 0.427333 0 680 0.427333 1
gene 1 27 138 0.878978 0 750 0.878978 1
gene 1 18 203 1 0 759 0 0
gene 1 203 29 -0.893381 0 760 0 0
gene 1 6 208 1 0 777 0 1
gene 1 208 156 0.380056 0 778 0 0
gene 1 21 216 1 0 809 0 0
gene 1 216 29 2.7964 0 810 0 1
gene 1 63 156 0.774818 0 853 0.774818 0
gene 1 216 228 1 0 873 0 0
gene 1 228 29 2.7964 0 874 0 1
gene 1 18 238 1 0 904 0 0
gene 1 238 203 1 0 905 0 1
gene 1 22 252 1 0 948 0 1
gene 1 252 63 0.340256 0 949 0 1
gene 1 25 63 0.395211 0 1083 0.395211 1
gene 1 252 292 1 0 1103 0 0
gene 1 292 63 0.340256 0 1104 0 1
gene 1 208 295 1 0 1119 0 0
gene 1 295 156 0.380056 0 1120 0 1
gene 1 21 303 1 0 1145 0 1
gene 1 303 216 1 0 1146 0 1
gene 1 63 313 1 0 1189 0 1
gene 1 313 121 -0.10439 0 1190 0 1
gene 1 19 216 0.512482 0 1200 0.512482 0
gene 1 11 295 -0.513014 0 1277 -0.513014 1
gene 1 117 338 1 0 1304 0 1
gene 1 338 29 3.00031 0 1305 0 1
gene 1 228 238 -0.543874 0 1314 -0.543874 1
gene 1 11 117 0.887071 0 1321 0.887071 1
gene 1 208 347 1 0 1334 0 0
gene 1 347 295 1 0 1335 0 1
gene 1 63 353 1 0 1354 0 0
gene 1 353 156 0.774818 0 1355 0 0
gene 1 216 360 1 0 1380 0 1
gene 1 360 228 1 0 1381 0 1
gene 1 24 295 0.890319 0 1505 0.890319 1
gene 1 353 396 1 0 1527 0 0
gene 1 396 156 0.774818 0 1528 0 1
gene 1 20 426 1 0 1620 0 1
gene 1 426 29 1.3803 0 1621 0 1
gene 1 208 433 1 0 1647 0 1
gene 1 433 347 1 0 1648 0 1
gene 1 29 446 1 0 1722 0 1
gene 1 446 63 4.01015 0 1723 0 1
gene 1 347 353 0.360458 0 1744 0.360458 1
gene 1 203 459 1 0 1776 0 1
gene 1 459 29 -0.893381 0 1777 0 1
gene 1 63 486 1 0 1867 0 1
gene 1 486 353 1 0 1868 0 1
gene 1 18 489 1 0 1876 0 1
gene 1 489 238 1 0 1877 0 1
gene 1 2 353 0.896652 0 1912 0.896652 1
gene 1 25 433 0.85252 0 1920 0.85252 1
gene 1 22 486 0.98974 0 1929 0.98974 1
gene 1 353 501 1 0 1941 0 1
gene 1 501 396 1 0 1942 0 1
genomeend 15
