# Supplementary material for: Empirical assessment and comparison of neuro-evolutionary methods for the automatic off-line design of robot swarms
Source: Nat Commun. 2021 Jul 16;12:4345. doi: 10.1038/s41467-021-24642-3 (PMC8285396; doi:10.1038/s41467-021-24642-3)
Supplement: Supplementary file 10 — Source Data [file 41467_2021_24642_MOESM10_ESM.zip › SD1-source_code/Design/Foraging/CMAES_slp/champ_gen_5]

/*Fitness: 63.4*/
genomestart 1
node 1 0 1 1
node 2 0 1 1
node 3 0 1 1
node 4 0 1 1
node 5 0 1 1
node 6 0 1 1
node 7 0 1 1
node 8 0 1 1
node 9 0 1 1
node 10 0 1 1
node 11 0 1 1
node 12 0 1 1
node 13 0 1 1
node 14 0 1 1
node 15 0 1 1
node 16 0 1 1
node 17 0 1 1
node 18 0 1 1
node 19 0 1 1
node 20 0 1 1
node 21 0 1 1
node 22 0 1 1
node 23 0 1 1
node 24 0 1 1
node 25 0 1 3
node 26 0 0 2
node 27 0 0 2
gene 0 1 26 -4.80644 0 0 1 1
gene 0 2 26 -3.12567 0 0 1 1
gene 0 3 26 3.20292 0 0 1 1
gene 0 4 26 3.30806 0 0 1 1
gene 0 5 26 2.61845 0 0 1 1
gene 0 6 26 -0.567474 0 0 1 1
gene 0 7 26 -0.995851 0 0 1 1
gene 0 8 26 -1.8077 0 0 1 1
gene 0 9 26 -1.44081 0 0 1 1
gene 0 10 26 -0.11195 0 0 1 1
gene 0 11 26 3.76426 0 0 1 1
gene 0 12 26 -2.57036 0 0 1 1
gene 0 13 26 3.53838 0 0 1 1
gene 0 14 26 -4.40421 0 0 1 1
gene 0 15 26 2.66176 0 0 1 1
gene 0 16 26 4.78571 0 0 1 1
gene 0 17 26 1.08259 0 0 1 1
gene 0 18 26 0.987875 0 0 1 1
gene 0 19 26 1.27323 0 0 1 1
gene 0 20 26 4.34156 0 0 1 1
gene 0 21 26 3.99273 0 0 1 1
gene 0 22 26 1.41126 0 0 1 1
gene 0 23 26 -1.176 0 0 1 1
gene 0 24 26 0.854987 0 0 1 1
gene 0 25 26 -1.396 0 0 1 1
gene 0 1 27 0.135262 0 0 1 1
gene 0 2 27 -2.47305 0 0 1 1
gene 0 3 27 0.433733 0 0 1 1
gene 0 4 27 5 0 0 1 1
gene 0 5 27 1.36963 0 0 1 1
gene 0 6 27 -2.19352 0 0 1 1
gene 0 7 27 3.08517 0 0 1 1
gene 0 8 27 -0.771786 0 0 1 1
gene 0 9 27 -2.3191 0 0 1 1
gene 0 10 27 3.23919 0 0 1 1
gene 0 11 27 3.59003 0 0 1 1
gene 0 12 27 4.059 0 0 1 1
gene 0 13 27 2.77834 0 0 1 1
gene 0 14 27 -4.33461 0 0 1 1
gene 0 15 27 -2.54481 0 0 1 1
gene 0 16 27 3.30849 0 0 1 1
gene 0 17 27 -1.05999 0 0 1 1
gene 0 18 27 2.34869 0 0 1 1
gene 0 19 27 3.74262 0 0 1 1
gene 0 20 27 2.69994 0 0 1 1
gene 0 21 27 0.989079 0 0 1 1
gene 0 22 27 -0.114977 0 0 1 1
gene 0 23 27 -1.53202 0 0 1 1
gene 0 24 27 3.43567 0 0 1 1
gene 0 25 27 1.4986 0 0 1 1
genomeend 1
