# Supplementary material for: Empirical assessment and comparison of neuro-evolutionary methods for the automatic off-line design of robot swarms
Source: Nat Commun. 2021 Jul 16;12:4345. doi: 10.1038/s41467-021-24642-3 (PMC8285396; doi:10.1038/s41467-021-24642-3)
Supplement: Supplementary file 10 — Source Data [file 41467_2021_24642_MOESM10_ESM.zip › SD1-source_code/Design/Foraging/CMAES_slp/champ_gen_1]

/*Fitness: 64.2*/
genomestart 1
node 1 0 1 1
node 2 0 1 1
node 3 0 1 1
node 4 0 1 1
node 5 0 1 1
node 6 0 1 1
node 7 0 1 1
node 8 0 1 1
node 9 0 1 1
node 10 0 1 1
node 11 0 1 1
node 12 0 1 1
node 13 0 1 1
node 14 0 1 1
node 15 0 1 1
node 16 0 1 1
node 17 0 1 1
node 18 0 1 1
node 19 0 1 1
node 20 0 1 1
node 21 0 1 1
node 22 0 1 1
node 23 0 1 1
node 24 0 1 1
node 25 0 1 3
node 26 0 0 2
node 27 0 0 2
gene 0 1 26 -3.31518 0 0 1 1
gene 0 2 26 1.30943 0 0 1 1
gene 0 3 26 0.84135 0 0 1 1
gene 0 4 26 -1.57862 0 0 1 1
gene 0 5 26 -1.13777 0 0 1 1
gene 0 6 26 -1.21866 0 0 1 1
gene 0 7 26 2.52961 0 0 1 1
gene 0 8 26 0.481487 0 0 1 1
gene 0 9 26 3.88602 0 0 1 1
gene 0 10 26 1.4529 0 0 1 1
gene 0 11 26 -1.10177 0 0 1 1
gene 0 12 26 3.21857 0 0 1 1
gene 0 13 26 0.940681 0 0 1 1
gene 0 14 26 -4.15844 0 0 1 1
gene 0 15 26 -1.62904 0 0 1 1
gene 0 16 26 -2.07538 0 0 1 1
gene 0 17 26 -2.20262 0 0 1 1
gene 0 18 26 -1.16483 0 0 1 1
gene 0 19 26 -1.48247 0 0 1 1
gene 0 20 26 2.61071 0 0 1 1
gene 0 21 26 2.35088 0 0 1 1
gene 0 22 26 -4.49653 0 0 1 1
gene 0 23 26 4.15251 0 0 1 1
gene 0 24 26 4.24035 0 0 1 1
gene 0 25 26 -2.82982 0 0 1 1
gene 0 1 27 -3.85384 0 0 1 1
gene 0 2 27 0.197621 0 0 1 1
gene 0 3 27 1.37312 0 0 1 1
gene 0 4 27 1.28932 0 0 1 1
gene 0 5 27 4.66434 0 0 1 1
gene 0 6 27 1.93648 0 0 1 1
gene 0 7 27 -3.4946 0 0 1 1
gene 0 8 27 -3.59574 0 0 1 1
gene 0 9 27 -0.916379 0 0 1 1
gene 0 10 27 -0.293189 0 0 1 1
gene 0 11 27 1.5002 0 0 1 1
gene 0 12 27 -3.65844 0 0 1 1
gene 0 13 27 -0.158915 0 0 1 1
gene 0 14 27 -2.96116 0 0 1 1
gene 0 15 27 1.96309 0 0 1 1
gene 0 16 27 -0.51577 0 0 1 1
gene 0 17 27 -2.1781 0 0 1 1
gene 0 18 27 -0.66118 0 0 1 1
gene 0 19 27 -0.117503 0 0 1 1
gene 0 20 27 -3.56033 0 0 1 1
gene 0 21 27 -0.457139 0 0 1 1
gene 0 22 27 -0.699735 0 0 1 1
gene 0 23 27 -3.7268 0 0 1 1
gene 0 24 27 0.93927 0 0 1 1
gene 0 25 27 1.0833 0 0 1 1
genomeend 1
