# Supplementary material for: Empirical assessment and comparison of neuro-evolutionary methods for the automatic off-line design of robot swarms
Source: Nat Commun. 2021 Jul 16;12:4345. doi: 10.1038/s41467-021-24642-3 (PMC8285396; doi:10.1038/s41467-021-24642-3)
Supplement: Supplementary file 10 — Source Data [file 41467_2021_24642_MOESM10_ESM.zip › SD1-source_code/Design/Foraging/CMAES_slp/champ_gen_8]

/*Fitness: 59.7*/
genomestart 1
node 1 0 1 1
node 2 0 1 1
node 3 0 1 1
node 4 0 1 1
node 5 0 1 1
node 6 0 1 1
node 7 0 1 1
node 8 0 1 1
node 9 0 1 1
node 10 0 1 1
node 11 0 1 1
node 12 0 1 1
node 13 0 1 1
node 14 0 1 1
node 15 0 1 1
node 16 0 1 1
node 17 0 1 1
node 18 0 1 1
node 19 0 1 1
node 20 0 1 1
node 21 0 1 1
node 22 0 1 1
node 23 0 1 1
node 24 0 1 1
node 25 0 1 3
node 26 0 0 2
node 27 0 0 2
gene 0 1 26 -4.87263 0 0 1 1
gene 0 2 26 -5 0 0 1 1
gene 0 3 26 1.80366 0 0 1 1
gene 0 4 26 2.40658 0 0 1 1
gene 0 5 26 3.98789 0 0 1 1
gene 0 6 26 -3.04219 0 0 1 1
gene 0 7 26 -3.31539 0 0 1 1
gene 0 8 26 -0.0949924 0 0 1 1
gene 0 9 26 1.43092 0 0 1 1
gene 0 10 26 0.324036 0 0 1 1
gene 0 11 26 -0.277913 0 0 1 1
gene 0 12 26 0.255273 0 0 1 1
gene 0 13 26 1.51323 0 0 1 1
gene 0 14 26 -1.75067 0 0 1 1
gene 0 15 26 2.46669 0 0 1 1
gene 0 16 26 0.714743 0 0 1 1
gene 0 17 26 1.00039 0 0 1 1
gene 0 18 26 1.53336 0 0 1 1
gene 0 19 26 2.00221 0 0 1 1
gene 0 20 26 3.98853 0 0 1 1
gene 0 21 26 1.56367 0 0 1 1
gene 0 22 26 -0.666006 0 0 1 1
gene 0 23 26 1.87452 0 0 1 1
gene 0 24 26 -0.293938 0 0 1 1
gene 0 25 26 -0.50248 0 0 1 1
gene 0 1 27 -4.12192 0 0 1 1
gene 0 2 27 1.50283 0 0 1 1
gene 0 3 27 1.3604 0 0 1 1
gene 0 4 27 1.58625 0 0 1 1
gene 0 5 27 -3.36397 0 0 1 1
gene 0 6 27 -0.0695734 0 0 1 1
gene 0 7 27 -2.29558 0 0 1 1
gene 0 8 27 -0.781918 0 0 1 1
gene 0 9 27 2.42796 0 0 1 1
gene 0 10 27 0.5149 0 0 1 1
gene 0 11 27 1.26469 0 0 1 1
gene 0 12 27 2.57974 0 0 1 1
gene 0 13 27 1.36318 0 0 1 1
gene 0 14 27 0.595223 0 0 1 1
gene 0 15 27 -0.63489 0 0 1 1
gene 0 16 27 -1.7253 0 0 1 1
gene 0 17 27 0.43472 0 0 1 1
gene 0 18 27 3.96319 0 0 1 1
gene 0 19 27 1.34562 0 0 1 1
gene 0 20 27 2.17766 0 0 1 1
gene 0 21 27 -4.2608 0 0 1 1
gene 0 22 27 2.77667 0 0 1 1
gene 0 23 27 3.2216 0 0 1 1
gene 0 24 27 -0.392718 0 0 1 1
gene 0 25 27 0.431569 0 0 1 1
genomeend 1
