# Supplementary material for: Empirical assessment and comparison of neuro-evolutionary methods for the automatic off-line design of robot swarms
Source: Nat Commun. 2021 Jul 16;12:4345. doi: 10.1038/s41467-021-24642-3 (PMC8285396; doi:10.1038/s41467-021-24642-3)
Supplement: Supplementary file 10 — Source Data [file 41467_2021_24642_MOESM10_ESM.zip › SD1-source_code/Design/Foraging/CMAES_slp/champ_gen_3]

/*Fitness: 64.1*/
genomestart 1
node 1 0 1 1
node 2 0 1 1
node 3 0 1 1
node 4 0 1 1
node 5 0 1 1
node 6 0 1 1
node 7 0 1 1
node 8 0 1 1
node 9 0 1 1
node 10 0 1 1
node 11 0 1 1
node 12 0 1 1
node 13 0 1 1
node 14 0 1 1
node 15 0 1 1
node 16 0 1 1
node 17 0 1 1
node 18 0 1 1
node 19 0 1 1
node 20 0 1 1
node 21 0 1 1
node 22 0 1 1
node 23 0 1 1
node 24 0 1 1
node 25 0 1 3
node 26 0 0 2
node 27 0 0 2
gene 0 1 26 2.11771 0 0 1 1
gene 0 2 26 -1.99011 0 0 1 1
gene 0 3 26 1.63478 0 0 1 1
gene 0 4 26 -2.51851 0 0 1 1
gene 0 5 26 -0.238315 0 0 1 1
gene 0 6 26 4.27597 0 0 1 1
gene 0 7 26 0.20665 0 0 1 1
gene 0 8 26 -2.66894 0 0 1 1
gene 0 9 26 -0.623152 0 0 1 1
gene 0 10 26 -1.3673 0 0 1 1
gene 0 11 26 -4.0005 0 0 1 1
gene 0 12 26 3.78779 0 0 1 1
gene 0 13 26 -3.99232 0 0 1 1
gene 0 14 26 -3.03826 0 0 1 1
gene 0 15 26 -2.53229 0 0 1 1
gene 0 16 26 0.691327 0 0 1 1
gene 0 17 26 -3.4897 0 0 1 1
gene 0 18 26 -5 0 0 1 1
gene 0 19 26 -1.85524 0 0 1 1
gene 0 20 26 1.06493 0 0 1 1
gene 0 21 26 1.36168 0 0 1 1
gene 0 22 26 0.391022 0 0 1 1
gene 0 23 26 4.11684 0 0 1 1
gene 0 24 26 -2.05247 0 0 1 1
gene 0 25 26 -0.368848 0 0 1 1
gene 0 1 27 -4.64629 0 0 1 1
gene 0 2 27 -0.0108184 0 0 1 1
gene 0 3 27 0.540877 0 0 1 1
gene 0 4 27 4.22214 0 0 1 1
gene 0 5 27 4.17616 0 0 1 1
gene 0 6 27 -0.402849 0 0 1 1
gene 0 7 27 -4.06098 0 0 1 1
gene 0 8 27 -4.95455 0 0 1 1
gene 0 9 27 1.30774 0 0 1 1
gene 0 10 27 -2.35218 0 0 1 1
gene 0 11 27 0.261384 0 0 1 1
gene 0 12 27 -4.11479 0 0 1 1
gene 0 13 27 -3.86534 0 0 1 1
gene 0 14 27 -3.16205 0 0 1 1
gene 0 15 27 0.38891 0 0 1 1
gene 0 16 27 -3.79564 0 0 1 1
gene 0 17 27 -0.507086 0 0 1 1
gene 0 18 27 -0.282748 0 0 1 1
gene 0 19 27 -1.37824 0 0 1 1
gene 0 20 27 -4.69036 0 0 1 1
gene 0 21 27 -0.528013 0 0 1 1
gene 0 22 27 0.495631 0 0 1 1
gene 0 23 27 -2.12795 0 0 1 1
gene 0 24 27 0.652498 0 0 1 1
gene 0 25 27 2.54008 0 0 1 1
genomeend 1
