# Supplementary material for: Empirical assessment and comparison of neuro-evolutionary methods for the automatic off-line design of robot swarms
Source: Nat Commun. 2021 Jul 16;12:4345. doi: 10.1038/s41467-021-24642-3 (PMC8285396; doi:10.1038/s41467-021-24642-3)
Supplement: Supplementary file 10 — Source Data [file 41467_2021_24642_MOESM10_ESM.zip › SD1-source_code/Design/Foraging/CMAES_slp/champ_gen_0]

/*Fitness: 58.8*/
genomestart 1
node 1 0 1 1
node 2 0 1 1
node 3 0 1 1
node 4 0 1 1
node 5 0 1 1
node 6 0 1 1
node 7 0 1 1
node 8 0 1 1
node 9 0 1 1
node 10 0 1 1
node 11 0 1 1
node 12 0 1 1
node 13 0 1 1
node 14 0 1 1
node 15 0 1 1
node 16 0 1 1
node 17 0 1 1
node 18 0 1 1
node 19 0 1 1
node 20 0 1 1
node 21 0 1 1
node 22 0 1 1
node 23 0 1 1
node 24 0 1 1
node 25 0 1 3
node 26 0 0 2
node 27 0 0 2
gene 0 1 26 -4.86819 0 0 1 1
gene 0 2 26 -2.43352 0 0 1 1
gene 0 3 26 4.29118 0 0 1 1
gene 0 4 26 0.89183 0 0 1 1
gene 0 5 26 3.68935 0 0 1 1
gene 0 6 26 -1.82144 0 0 1 1
gene 0 7 26 -2.26062 0 0 1 1
gene 0 8 26 -0.479256 0 0 1 1
gene 0 9 26 0.280211 0 0 1 1
gene 0 10 26 -0.281371 0 0 1 1
gene 0 11 26 1.83241 0 0 1 1
gene 0 12 26 -2.06841 0 0 1 1
gene 0 13 26 1.4237 0 0 1 1
gene 0 14 26 -3.07883 0 0 1 1
gene 0 15 26 1.859 0 0 1 1
gene 0 16 26 3.41485 0 0 1 1
gene 0 17 26 2.21942 0 0 1 1
gene 0 18 26 0.237017 0 0 1 1
gene 0 19 26 1.63259 0 0 1 1
gene 0 20 26 4.01154 0 0 1 1
gene 0 21 26 3.94958 0 0 1 1
gene 0 22 26 2.95241 0 0 1 1
gene 0 23 26 -1.88248 0 0 1 1
gene 0 24 26 1.65839 0 0 1 1
gene 0 25 26 -0.839268 0 0 1 1
gene 0 1 27 2.96252 0 0 1 1
gene 0 2 27 3.07745 0 0 1 1
gene 0 3 27 1.94625 0 0 1 1
gene 0 4 27 -0.768721 0 0 1 1
gene 0 5 27 1.94807 0 0 1 1
gene 0 6 27 1.79947 0 0 1 1
gene 0 7 27 4.96392 0 0 1 1
gene 0 8 27 -1.74211 0 0 1 1
gene 0 9 27 2.94086 0 0 1 1
gene 0 10 27 3.93435 0 0 1 1
gene 0 11 27 -0.906874 0 0 1 1
gene 0 12 27 -0.611765 0 0 1 1
gene 0 13 27 1.16266 0 0 1 1
gene 0 14 27 -4.23216 0 0 1 1
gene 0 15 27 -3.48265 0 0 1 1
gene 0 16 27 -1.74752 0 0 1 1
gene 0 17 27 3.58698 0 0 1 1
gene 0 18 27 0.345621 0 0 1 1
gene 0 19 27 4.97606 0 0 1 1
gene 0 20 27 -3.65587 0 0 1 1
gene 0 21 27 3.21753 0 0 1 1
gene 0 22 27 -1.28564 0 0 1 1
gene 0 23 27 0.653143 0 0 1 1
gene 0 24 27 -3.85655 0 0 1 1
gene 0 25 27 3.89028 0 0 1 1
genomeend 1
