# Supplementary material for: Empirical assessment and comparison of neuro-evolutionary methods for the automatic off-line design of robot swarms
Source: Nat Commun. 2021 Jul 16;12:4345. doi: 10.1038/s41467-021-24642-3 (PMC8285396; doi:10.1038/s41467-021-24642-3)
Supplement: Supplementary file 10 — Source Data [file 41467_2021_24642_MOESM10_ESM.zip › SD1-source_code/Design/Foraging/CMAES_slp/champ_gen_4]

/*Fitness: 60.6*/
genomestart 1
node 1 0 1 1
node 2 0 1 1
node 3 0 1 1
node 4 0 1 1
node 5 0 1 1
node 6 0 1 1
node 7 0 1 1
node 8 0 1 1
node 9 0 1 1
node 10 0 1 1
node 11 0 1 1
node 12 0 1 1
node 13 0 1 1
node 14 0 1 1
node 15 0 1 1
node 16 0 1 1
node 17 0 1 1
node 18 0 1 1
node 19 0 1 1
node 20 0 1 1
node 21 0 1 1
node 22 0 1 1
node 23 0 1 1
node 24 0 1 1
node 25 0 1 3
node 26 0 0 2
node 27 0 0 2
gene 0 1 26 -4.62642 0 0 1 1
gene 0 2 26 -3.69876 0 0 1 1
gene 0 3 26 2.65593 0 0 1 1
gene 0 4 26 -0.0261121 0 0 1 1
gene 0 5 26 3.49146 0 0 1 1
gene 0 6 26 -1.66885 0 0 1 1
gene 0 7 26 3.47654 0 0 1 1
gene 0 8 26 -3.4107 0 0 1 1
gene 0 9 26 -1.46155 0 0 1 1
gene 0 10 26 1.57304 0 0 1 1
gene 0 11 26 -2.89969 0 0 1 1
gene 0 12 26 2.16471 0 0 1 1
gene 0 13 26 -1.33668 0 0 1 1
gene 0 14 26 -2.54865 0 0 1 1
gene 0 15 26 -4.60285 0 0 1 1
gene 0 16 26 -1.03882 0 0 1 1
gene 0 17 26 -3.48154 0 0 1 1
gene 0 18 26 -4.65871 0 0 1 1
gene 0 19 26 -4.20872 0 0 1 1
gene 0 20 26 -1.47821 0 0 1 1
gene 0 21 26 -2.39495 0 0 1 1
gene 0 22 26 1.069 0 0 1 1
gene 0 23 26 1.37393 0 0 1 1
gene 0 24 26 3.74553 0 0 1 1
gene 0 25 26 -2.598 0 0 1 1
gene 0 1 27 -1.55998 0 0 1 1
gene 0 2 27 0.748708 0 0 1 1
gene 0 3 27 2.04679 0 0 1 1
gene 0 4 27 0.398274 0 0 1 1
gene 0 5 27 4.41993 0 0 1 1
gene 0 6 27 4.18984 0 0 1 1
gene 0 7 27 -2.84347 0 0 1 1
gene 0 8 27 -3.90699 0 0 1 1
gene 0 9 27 -0.724586 0 0 1 1
gene 0 10 27 -3.88538 0 0 1 1
gene 0 11 27 3.0024 0 0 1 1
gene 0 12 27 -3.57607 0 0 1 1
gene 0 13 27 -1.97112 0 0 1 1
gene 0 14 27 -0.607253 0 0 1 1
gene 0 15 27 -2.41437 0 0 1 1
gene 0 16 27 2.80826 0 0 1 1
gene 0 17 27 -1.54807 0 0 1 1
gene 0 18 27 -1.14245 0 0 1 1
gene 0 19 27 -0.244431 0 0 1 1
gene 0 20 27 -2.73674 0 0 1 1
gene 0 21 27 0.657044 0 0 1 1
gene 0 22 27 -2.10882 0 0 1 1
gene 0 23 27 -3.48401 0 0 1 1
gene 0 24 27 -1.35155 0 0 1 1
gene 0 25 27 1.26984 0 0 1 1
genomeend 1
