# Supplementary material for: Empirical assessment and comparison of neuro-evolutionary methods for the automatic off-line design of robot swarms
Source: Nat Commun. 2021 Jul 16;12:4345. doi: 10.1038/s41467-021-24642-3 (PMC8285396; doi:10.1038/s41467-021-24642-3)
Supplement: Supplementary file 10 — Source Data [file 41467_2021_24642_MOESM10_ESM.zip › SD1-source_code/Design/Foraging/CMAES_slp/champ_gen_6]

/*Fitness: 54.1*/
genomestart 1
node 1 0 1 1
node 2 0 1 1
node 3 0 1 1
node 4 0 1 1
node 5 0 1 1
node 6 0 1 1
node 7 0 1 1
node 8 0 1 1
node 9 0 1 1
node 10 0 1 1
node 11 0 1 1
node 12 0 1 1
node 13 0 1 1
node 14 0 1 1
node 15 0 1 1
node 16 0 1 1
node 17 0 1 1
node 18 0 1 1
node 19 0 1 1
node 20 0 1 1
node 21 0 1 1
node 22 0 1 1
node 23 0 1 1
node 24 0 1 1
node 25 0 1 3
node 26 0 0 2
node 27 0 0 2
gene 0 1 26 -2.38423 0 0 1 1
gene 0 2 26 -0.730438 0 0 1 1
gene 0 3 26 1.44553 0 0 1 1
gene 0 4 26 2.79686 0 0 1 1
gene 0 5 26 4.32733 0 0 1 1
gene 0 6 26 -4.45146 0 0 1 1
gene 0 7 26 -3.81106 0 0 1 1
gene 0 8 26 -4.16214 0 0 1 1
gene 0 9 26 3.88467 0 0 1 1
gene 0 10 26 -0.0322089 0 0 1 1
gene 0 11 26 -1.86551 0 0 1 1
gene 0 12 26 3.24615 0 0 1 1
gene 0 13 26 0.512914 0 0 1 1
gene 0 14 26 -2.58154 0 0 1 1
gene 0 15 26 4.05205 0 0 1 1
gene 0 16 26 4.36936 0 0 1 1
gene 0 17 26 2.4941 0 0 1 1
gene 0 18 26 0.0591505 0 0 1 1
gene 0 19 26 0.738882 0 0 1 1
gene 0 20 26 1.70233 0 0 1 1
gene 0 21 26 3.2678 0 0 1 1
gene 0 22 26 1.14539 0 0 1 1
gene 0 23 26 -1.80809 0 0 1 1
gene 0 24 26 2.51517 0 0 1 1
gene 0 25 26 -0.376666 0 0 1 1
gene 0 1 27 -3.35465 0 0 1 1
gene 0 2 27 3.43765 0 0 1 1
gene 0 3 27 3.19058 0 0 1 1
gene 0 4 27 -0.135779 0 0 1 1
gene 0 5 27 -0.244465 0 0 1 1
gene 0 6 27 3.33901 0 0 1 1
gene 0 7 27 1.27536 0 0 1 1
gene 0 8 27 0.20444 0 0 1 1
gene 0 9 27 1.22192 0 0 1 1
gene 0 10 27 3.28201 0 0 1 1
gene 0 11 27 2.39499 0 0 1 1
gene 0 12 27 1.85156 0 0 1 1
gene 0 13 27 -2.95655 0 0 1 1
gene 0 14 27 2.1275 0 0 1 1
gene 0 15 27 3.33006 0 0 1 1
gene 0 16 27 1.96044 0 0 1 1
gene 0 17 27 0.996911 0 0 1 1
gene 0 18 27 -0.51164 0 0 1 1
gene 0 19 27 1.76972 0 0 1 1
gene 0 20 27 -2.63314 0 0 1 1
gene 0 21 27 -2.08874 0 0 1 1
gene 0 22 27 -1.1928 0 0 1 1
gene 0 23 27 0.924392 0 0 1 1
gene 0 24 27 -4.35589 0 0 1 1
gene 0 25 27 3.26507 0 0 1 1
genomeend 1
