# Supplementary material for: Empirical assessment and comparison of neuro-evolutionary methods for the automatic off-line design of robot swarms
Source: Nat Commun. 2021 Jul 16;12:4345. doi: 10.1038/s41467-021-24642-3 (PMC8285396; doi:10.1038/s41467-021-24642-3)
Supplement: Supplementary file 10 — Source Data [file 41467_2021_24642_MOESM10_ESM.zip › SD1-source_code/Design/Foraging/CMAES_slp/champ_gen_7]

/*Fitness: 55.6*/
genomestart 1
node 1 0 1 1
node 2 0 1 1
node 3 0 1 1
node 4 0 1 1
node 5 0 1 1
node 6 0 1 1
node 7 0 1 1
node 8 0 1 1
node 9 0 1 1
node 10 0 1 1
node 11 0 1 1
node 12 0 1 1
node 13 0 1 1
node 14 0 1 1
node 15 0 1 1
node 16 0 1 1
node 17 0 1 1
node 18 0 1 1
node 19 0 1 1
node 20 0 1 1
node 21 0 1 1
node 22 0 1 1
node 23 0 1 1
node 24 0 1 1
node 25 0 1 3
node 26 0 0 2
node 27 0 0 2
gene 0 1 26 -3.74821 0 0 1 1
gene 0 2 26 -0.156794 0 0 1 1
gene 0 3 26 3.75571 0 0 1 1
gene 0 4 26 -0.715222 0 0 1 1
gene 0 5 26 4.18607 0 0 1 1
gene 0 6 26 -4.38792 0 0 1 1
gene 0 7 26 -2.38159 0 0 1 1
gene 0 8 26 -4.36019 0 0 1 1
gene 0 9 26 2.12169 0 0 1 1
gene 0 10 26 1.4973 0 0 1 1
gene 0 11 26 -1.63952 0 0 1 1
gene 0 12 26 2.36861 0 0 1 1
gene 0 13 26 -0.299639 0 0 1 1
gene 0 14 26 -0.456917 0 0 1 1
gene 0 15 26 1.91318 0 0 1 1
gene 0 16 26 1.57417 0 0 1 1
gene 0 17 26 2.36696 0 0 1 1
gene 0 18 26 -0.0718144 0 0 1 1
gene 0 19 26 2.02791 0 0 1 1
gene 0 20 26 2.62018 0 0 1 1
gene 0 21 26 4.39178 0 0 1 1
gene 0 22 26 3.06856 0 0 1 1
gene 0 23 26 -1.72723 0 0 1 1
gene 0 24 26 3.24158 0 0 1 1
gene 0 25 26 -0.826949 0 0 1 1
gene 0 1 27 -1.46301 0 0 1 1
gene 0 2 27 -4.11754 0 0 1 1
gene 0 3 27 -3.88205 0 0 1 1
gene 0 4 27 0.489414 0 0 1 1
gene 0 5 27 2.45257 0 0 1 1
gene 0 6 27 -0.443639 0 0 1 1
gene 0 7 27 -4.29546 0 0 1 1
gene 0 8 27 4.31128 0 0 1 1
gene 0 9 27 -0.878534 0 0 1 1
gene 0 10 27 3.90675 0 0 1 1
gene 0 11 27 2.58395 0 0 1 1
gene 0 12 27 2.54751 0 0 1 1
gene 0 13 27 1.83381 0 0 1 1
gene 0 14 27 1.02192 0 0 1 1
gene 0 15 27 -0.916885 0 0 1 1
gene 0 16 27 -0.268989 0 0 1 1
gene 0 17 27 3.50696 0 0 1 1
gene 0 18 27 3.15308 0 0 1 1
gene 0 19 27 4.22662 0 0 1 1
gene 0 20 27 2.17324 0 0 1 1
gene 0 21 27 -0.300855 0 0 1 1
gene 0 22 27 4.09671 0 0 1 1
gene 0 23 27 3.85125 0 0 1 1
gene 0 24 27 0.0845789 0 0 1 1
gene 0 25 27 3.54964 0 0 1 1
genomeend 1
