# Supplementary material for: Empirical assessment and comparison of neuro-evolutionary methods for the automatic off-line design of robot swarms
Source: Nat Commun. 2021 Jul 16;12:4345. doi: 10.1038/s41467-021-24642-3 (PMC8285396; doi:10.1038/s41467-021-24642-3)
Supplement: Supplementary file 10 — Source Data [file 41467_2021_24642_MOESM10_ESM.zip › SD1-source_code/Design/Foraging/NEAT-A-slp/champ_gen_2]

/* Organism #60 Fitness: 51.050000 Time: 0 */
genomestart 60
trait 1 0.004047 0.686760 0.000000 0.461743 0.000000 0.123978 0.000000 0.515636 
node 1 1 1 1
node 2 1 1 1
node 3 1 1 1
node 4 1 1 1
node 5 1 1 1
node 6 1 1 1
node 7 1 1 1
node 8 1 1 1
node 9 1 1 1
node 10 1 1 1
node 11 1 1 1
node 12 1 1 1
node 13 1 1 1
node 14 1 1 1
node 15 1 1 1
node 16 1 1 1
node 17 1 1 1
node 18 1 1 1
node 19 1 1 1
node 20 1 1 1
node 21 1 1 1
node 22 1 1 1
node 23 1 1 1
node 24 1 1 1
node 25 1 1 3
node 26 1 0 2
node 27 1 0 2
node 39 1 0 0
node 63 1 0 0
node 74 1 0 0
node 87 1 0 0
node 158 1 0 0
node 187 1 0 0
node 194 1 0 0
node 206 1 0 0
node 256 1 0 0
node 277 1 0 0
node 310 1 0 0
node 324 1 0 0
node 333 1 0 0
node 385 1 0 0
node 395 1 0 0
node 407 1 0 0
node 438 1 0 0
node 454 1 0 0
gene 1 1 26 -7.37147 0 1 -7.37147 1
gene 1 1 27 7.50632 0 2 7.50632 1
gene 1 2 26 -1.24634 0 3 -1.24634 1
gene 1 2 27 1.28962 0 4 1.28962 1
gene 1 3 26 1.36432 0 5 1.36432 1
gene 1 3 27 -4.219 0 6 -4.219 1
gene 1 4 26 1.05261 0 7 1.05261 1
gene 1 4 27 5.07254 0 8 5.07254 1
gene 1 5 26 5.84252 0 9 5.84252 1
gene 1 5 27 -0.208529 0 10 -0.208529 1
gene 1 6 26 5.41366 0 11 5.41366 1
gene 1 6 27 -4.35838 0 12 -4.35838 1
gene 1 7 26 -6.24399 0 13 -6.24399 1
gene 1 7 27 2.61948 0 14 2.61948 1
gene 1 8 26 -7.05874 0 15 -7.05874 1
gene 1 8 27 4.50427 0 16 4.50427 1
gene 1 9 26 6.94364 0 17 6.94364 1
gene 1 9 27 -4.98611 0 18 -4.98611 0
gene 1 10 26 1.31291 0 19 1.31291 1
gene 1 10 27 -5.71166 0 20 -5.71166 1
gene 1 11 26 5.20524 0 21 5.20524 1
gene 1 11 27 7.3306 0 22 7.3306 1
gene 1 12 26 1.23628 0 23 1.23628 1
gene 1 12 27 6.03452 0 24 6.03452 1
gene 1 13 26 1.90443 0 25 1.90443 1
gene 1 13 27 3.15837 0 26 3.15837 1
gene 1 14 26 1.78376 0 27 1.78376 1
gene 1 14 27 1.09655 0 28 1.09655 1
gene 1 15 26 3.34329 0 29 3.34329 1
gene 1 15 27 -3.80967 0 30 -3.80967 1
gene 1 16 26 -0.399547 0 31 -0.399547 1
gene 1 16 27 5.48621 0 32 5.48621 1
gene 1 17 26 -0.0920806 0 33 -0.0920806 1
gene 1 17 27 5.31916 0 34 5.31916 1
gene 1 18 26 -1.02046 0 35 -1.02046 1
gene 1 18 27 0.502367 0 36 0.502367 1
gene 1 19 26 6.7287 0 37 6.7287 1
gene 1 19 27 -1.11893 0 38 -1.11893 1
gene 1 20 26 4.29945 0 39 4.29945 1
gene 1 20 27 4.18547 0 40 4.18547 1
gene 1 21 26 -0.282441 0 41 -0.282441 1
gene 1 21 27 2.44196 0 42 2.44196 0
gene 1 22 26 7.01556 0 43 7.01556 1
gene 1 22 27 0.277524 0 44 0.277524 1
gene 1 23 26 6.22213 0 45 6.22213 1
gene 1 23 27 -4.00518 0 46 -4.00518 1
gene 1 24 26 -0.581185 0 47 -0.581185 1
gene 1 24 27 0.874238 0 48 0.874238 1
gene 1 25 26 -5.17834 0 49 -5.17834 1
gene 1 25 27 6.95912 0 50 6.95912 1
gene 1 19 39 2.5723 0 84 2.5723 1
gene 1 39 27 0.111642 0 85 0.111642 1
gene 1 6 39 -7.25871 0 133 -7.25871 1
gene 1 11 63 1.16716 0 166 1.16716 1
gene 1 63 27 -3.29508 0 167 -3.29508 1
gene 1 18 74 -0.495387 0 216 -0.495387 1
gene 1 74 27 1.62195 0 217 1.62195 1
gene 1 19 87 -5.08527 0 261 -5.08527 1
gene 1 87 39 -5.51877 0 262 -5.51877 1
gene 1 4 74 -1.8651 0 268 -1.8651 0
gene 1 13 39 5.06184 0 315 5.06184 1
gene 1 19 74 2.46899 0 333 2.46899 1
gene 1 8 87 3.64496 0 394 3.64496 1
gene 1 8 158 -1.69524 0 517 -1.69524 1
gene 1 158 87 0.985974 0 518 0.985974 1
gene 1 11 39 -2.63116 0 526 -2.63116 1
gene 1 11 187 1.93228 0 624 1.93228 1
gene 1 187 63 -1.38252 0 625 -1.38252 1
gene 1 7 158 -3.9665 0 632 -3.9665 1
gene 1 21 194 -1.86878 0 646 -1.86878 1
gene 1 194 27 -0.596127 0 647 -0.596127 0
gene 1 22 87 -3.01721 0 678 -3.01721 1
gene 1 16 187 0.605629 0 686 0.605629 1
gene 1 22 206 -1.71976 0 693 -1.71976 1
gene 1 206 27 -2.758 0 694 -2.758 1
gene 1 194 158 0.349479 0 741 0.349479 1
gene 1 24 187 -1.08031 0 771 -1.08031 1
gene 1 23 39 2.31291 0 817 2.31291 1
gene 1 23 256 0.706186 0 902 0.706186 1
gene 1 256 26 2.0961 0 903 2.0961 1
gene 1 5 87 -1.21819 0 916 -1.21819 1
gene 1 22 74 -2.29221 0 926 -2.29221 0
gene 1 158 27 1.79526 0 986 1.79526 1
gene 1 7 277 0.39726 0 989 0.39726 1
gene 1 277 27 -0.564388 0 990 -0.564388 1
gene 1 194 187 0.152618 0 1040 0.152618 1
gene 1 26 158 0.581278 0 1057 0.581278 1
gene 1 3 310 0.598948 0 1107 0.098948 1
gene 1 310 27 -5.0955 0 1108 -2.92223 1
gene 1 10 87 -0.47445 0 1124 -0.47445 1
gene 1 6 87 0.11104 0 1136 0.11104 1
gene 1 23 63 -0.851814 0 1143 -0.851814 1
gene 1 9 324 1.04217 0 1151 0.542172 1
gene 1 324 27 -5.08615 0 1152 -2.84791 1
gene 1 4 39 -0.962778 0 1170 -0.962778 1
gene 1 13 333 1.48715 0 1192 0.987151 1
gene 1 333 39 3.06168 0 1193 1.15529 1
gene 1 11 87 -0.828125 0 1220 -0.828125 1
gene 1 2 39 1.30199 0 1230 1.30199 1
gene 1 20 74 -0.120443 0 1239 -0.120443 1
gene 1 9 206 -0.425302 0 1285 -0.425302 0
gene 1 24 310 0.238701 0 1332 0.238701 1
gene 1 87 324 -0.790119 0 1420 -0.790119 1
gene 1 22 385 0.260789 0 1435 -0.239211 1
gene 1 385 74 -3.4092 0 1436 -1.7046 1
gene 1 21 395 0.622579 0 1468 0.122579 1
gene 1 395 27 1.81201 0 1469 0.906004 1
gene 1 14 206 -0.16261 0 1485 -0.16261 1
gene 1 9 187 -1.25433 0 1525 -1.25433 1
gene 1 4 407 1 0 1537 0.5 1
gene 1 407 74 -0.031364 0 1538 0.747536 1
gene 1 25 87 1.44368 0 1584 1.44368 1
gene 1 24 438 -0.652887 0 1660 -1.15289 1
gene 1 438 27 0.960722 0 1661 0.480361 1
gene 1 18 158 0.153262 0 1669 0.153262 1
gene 1 15 74 -0.783487 0 1717 -0.783487 1
gene 1 194 454 1 0 1735 0 1
gene 1 454 27 -0.596127 0 1736 0 1
gene 1 20 395 0.726506 0 1767 0.726506 1
gene 1 22 277 0.89543 0 1794 0.89543 1
gene 1 14 277 0.529564 0 1815 0.529564 1
gene 1 1 324 -0.974235 0 1897 -0.974235 1
gene 1 1 87 0.554361 0 1931 0.554361 1
genomeend 60
