# Supplementary material for: Empirical assessment and comparison of neuro-evolutionary methods for the automatic off-line design of robot swarms
Source: Nat Commun. 2021 Jul 16;12:4345. doi: 10.1038/s41467-021-24642-3 (PMC8285396; doi:10.1038/s41467-021-24642-3)
Supplement: Supplementary file 10 — Source Data [file 41467_2021_24642_MOESM10_ESM.zip › SD1-source_code/Design/Foraging/NEAT-A-slp/champ_gen_5]

/* Organism #88 Fitness: 52.950000 Time: 0 */
genomestart 88
trait 1 0.008793 0.416322 0.000000 0.000000 0.861134 0.000000 0.000000 0.502572 
node 1 1 1 1
node 2 1 1 1
node 3 1 1 1
node 4 1 1 1
node 5 1 1 1
node 6 1 1 1
node 7 1 1 1
node 8 1 1 1
node 9 1 1 1
node 10 1 1 1
node 11 1 1 1
node 12 1 1 1
node 13 1 1 1
node 14 1 1 1
node 15 1 1 1
node 16 1 1 1
node 17 1 1 1
node 18 1 1 1
node 19 1 1 1
node 20 1 1 1
node 21 1 1 1
node 22 1 1 1
node 23 1 1 1
node 24 1 1 1
node 25 1 1 3
node 26 1 0 2
node 27 1 0 2
node 29 1 0 0
node 185 1 0 0
node 220 1 0 0
node 222 1 0 0
node 265 1 0 0
node 285 1 0 0
node 319 1 0 0
node 333 1 0 0
node 344 1 0 0
node 368 1 0 0
node 376 1 0 0
node 404 1 0 0
node 416 1 0 0
node 437 1 0 0
node 468 1 0 0
node 478 1 0 0
node 482 1 0 0
node 489 1 0 0
node 526 1 0 0
node 530 1 0 0
gene 1 1 26 2.98541 0 1 2.98541 1
gene 1 1 27 -3.54277 0 2 -3.54277 1
gene 1 2 26 2.08439 0 3 2.08439 1
gene 1 2 27 -5.14784 0 4 -5.14784 1
gene 1 3 26 -0.973088 0 5 -0.973088 1
gene 1 3 27 -0.283148 0 6 -0.283148 1
gene 1 4 26 0.564252 0 7 0.564252 1
gene 1 4 27 0.142766 0 8 0.142766 1
gene 1 5 26 0.290013 0 9 0.290013 0
gene 1 5 27 0.513342 0 10 0.513342 1
gene 1 6 26 -0.181538 0 11 -0.181538 1
gene 1 6 27 -2.59734 0 12 -2.59734 1
gene 1 7 26 1.40833 0 13 1.40833 1
gene 1 7 27 -2.76689 0 14 -2.76689 1
gene 1 8 26 5.80949 0 15 5.80949 1
gene 1 8 27 -6.06661 0 16 -6.06661 1
gene 1 9 26 -0.168436 0 17 -0.168436 1
gene 1 9 27 -2.24316 0 18 -2.24316 1
gene 1 10 26 -0.73424 0 19 -0.73424 1
gene 1 10 27 5.36225 0 20 5.36225 1
gene 1 11 26 -3.11579 0 21 -3.11579 1
gene 1 11 27 2.0008 0 22 2.0008 1
gene 1 12 26 0.82479 0 23 0.82479 1
gene 1 12 27 -0.320625 0 24 -0.320625 1
gene 1 13 26 -0.596244 0 25 -0.596244 1
gene 1 13 27 2.79457 0 26 2.79457 1
gene 1 14 26 4.09933 0 27 4.09933 1
gene 1 14 27 2.98834 0 28 2.98834 1
gene 1 15 26 -2.3391 0 29 -2.3391 1
gene 1 15 27 -0.199331 0 30 -0.199331 1
gene 1 16 26 -2.70851 0 31 -2.70851 1
gene 1 16 27 7.45895 0 32 7.45895 1
gene 1 17 26 -0.170453 0 33 -0.170453 1
gene 1 17 27 -0.00827739 0 34 -0.00827739 1
gene 1 18 26 6.94241 0 35 6.94241 1
gene 1 18 27 2.87067 0 36 2.87067 1
gene 1 19 26 7.28076 0 37 7.28076 1
gene 1 19 27 0.52438 0 38 0.52438 1
gene 1 20 26 0.113102 0 39 0.113102 1
gene 1 20 27 3.06675 0 40 3.06675 1
gene 1 21 26 4.18875 0 41 4.18875 1
gene 1 21 27 -1.89582 0 42 -1.89582 1
gene 1 22 26 -3.01536 0 43 -3.01536 1
gene 1 22 27 1.87676 0 44 1.87676 1
gene 1 23 26 1.35773 0 45 1.35773 1
gene 1 23 27 0.992461 0 46 0.992461 1
gene 1 24 26 2.27347 0 47 2.27347 1
gene 1 24 27 -0.0510408 0 48 -0.0510408 1
gene 1 25 26 2.11094 0 49 2.11094 1
gene 1 25 27 -1.13137 0 50 -1.13137 1
gene 1 26 27 -1.11649 0 53 -1.11649 1
gene 1 15 29 -0.115705 0 54 -0.115705 1
gene 1 29 27 -0.233158 0 55 -0.233158 1
gene 1 29 26 1.01542 0 133 1.01542 1
gene 1 16 29 -1.28696 0 170 -1.28696 1
gene 1 7 29 0.960668 0 307 0.960668 1
gene 1 14 29 0.186801 0 374 0.186801 1
gene 1 12 29 -0.538724 0 400 -0.538724 1
gene 1 5 29 -2.12376 0 541 -2.12376 1
gene 1 13 29 -2.14495 0 569 -2.14495 1
gene 1 6 29 1.32416 0 583 1.32416 0
gene 1 18 29 -0.50599 0 620 -0.50599 1
gene 1 9 29 -2.20157 0 646 -2.20157 1
gene 1 3 29 2.19683 0 653 2.19683 0
gene 1 24 29 0.717196 0 681 0.717196 1
gene 1 24 185 0.30088 0 689 0.30088 1
gene 1 185 26 -1.91671 0 690 -1.91671 1
gene 1 18 185 0.554861 0 739 0.554861 0
gene 1 25 29 1.02868 0 823 1.02868 1
gene 1 22 220 -0.585304 0 835 -0.585304 1
gene 1 220 26 -2.7295 0 836 -2.7295 1
gene 1 21 222 1.84985 0 842 1.84985 1
gene 1 222 26 0.719037 0 843 0.719037 1
gene 1 9 185 -1.09772 0 856 -1.09772 0
gene 1 4 220 1.85114 0 882 1.85114 1
gene 1 1 185 -1.78977 0 973 -1.78977 1
gene 1 3 265 1.06247 0 987 0.562468 1
gene 1 265 26 0.479419 0 988 0.627277 1
gene 1 22 29 1.21266 0 1019 1.21266 1
gene 1 4 29 -1.63272 0 1040 -1.63272 1
gene 1 3 285 1.77898 0 1071 1.27898 1
gene 1 285 29 1.70729 0 1072 0.320464 1
gene 1 4 265 -1.01143 0 1099 -1.01143 1
gene 1 4 185 0.167893 0 1136 0.167893 1
gene 1 2 319 0.809783 0 1188 0.309783 1
gene 1 319 26 2.73258 0 1189 1.36629 1
gene 1 24 333 1 0 1229 0.5 1
gene 1 333 29 -0.755115 0 1230 -0.424011 1
gene 1 9 344 0.144433 0 1268 -0.355567 1
gene 1 344 26 0.156257 0 1269 0.420399 1
gene 1 2 333 -0.0736991 0 1326 -0.0736991 1
gene 1 15 220 -0.368685 0 1345 -0.368685 1
gene 1 24 319 -0.349477 0 1354 -0.349477 1
gene 1 4 368 0.537336 0 1363 0.0373357 1
gene 1 368 29 -1.8123 0 1364 -1.4573 0
gene 1 25 368 -0.479557 0 1369 -0.479557 1
gene 1 1 222 -1.15652 0 1385 -1.15652 1
gene 1 18 376 1 0 1402 0.5 1
gene 1 376 29 -1.76164 0 1403 -0.901552 1
gene 1 9 368 0.404413 0 1410 0.404413 1
gene 1 9 222 0.190745 0 1415 0.190745 1
gene 1 13 220 -0.380998 0 1442 -0.380998 1
gene 1 6 404 0.641844 0 1514 0.141844 1
gene 1 404 29 2.49573 0 1515 1.86053 1
gene 1 3 416 1.14627 0 1551 0.64627 1
gene 1 416 29 2.14199 0 1552 0.755165 1
gene 1 4 437 -0.659924 0 1613 -1.15992 1
gene 1 437 220 -0.23147 0 1614 -0.543539 1
gene 1 17 344 -0.391745 0 1637 -0.391745 1
gene 1 20 29 0.971486 0 1657 0.971486 1
gene 1 24 468 -0.14305 0 1711 -0.64305 0
gene 1 468 185 1.52137 0 1712 0.552648 1
gene 1 24 478 1.92277 0 1748 1.42277 1
gene 1 478 468 2.00384 0 1749 1.50384 1
gene 1 22 285 0.514373 0 1763 0.514373 0
gene 1 5 482 0.709275 0 1779 0.209275 1
gene 1 482 26 0.866331 0 1780 0.083516 1
gene 1 368 489 1 0 1799 0 1
gene 1 489 29 -0.709999 0 1800 0 1
gene 1 10 489 0.843294 0 1864 0.843294 1
gene 1 8 222 0.636244 0 1880 0.636244 1
gene 1 18 526 1 0 1932 0 1
gene 1 526 185 0.554861 0 1933 0 1
gene 1 22 530 1 0 1945 0 1
gene 1 530 285 0.514373 0 1946 0 1
genomeend 88
