# Supplementary material for: Empirical assessment and comparison of neuro-evolutionary methods for the automatic off-line design of robot swarms
Source: Nat Commun. 2021 Jul 16;12:4345. doi: 10.1038/s41467-021-24642-3 (PMC8285396; doi:10.1038/s41467-021-24642-3)
Supplement: Supplementary file 10 — Source Data [file 41467_2021_24642_MOESM10_ESM.zip › SD1-source_code/Design/Foraging/NEAT-A-slp/champ_gen_1]

/* Organism #19 Fitness: 43.450000 Time: 0 */
genomestart 19
trait 1 0.031250 0.303264 0.699715 0.000000 0.046256 0.000000 0.000000 0.064601 
node 1 1 1 1
node 2 1 1 1
node 3 1 1 1
node 4 1 1 1
node 5 1 1 1
node 6 1 1 1
node 7 1 1 1
node 8 1 1 1
node 9 1 1 1
node 10 1 1 1
node 11 1 1 1
node 12 1 1 1
node 13 1 1 1
node 14 1 1 1
node 15 1 1 1
node 16 1 1 1
node 17 1 1 1
node 18 1 1 1
node 19 1 1 1
node 20 1 1 1
node 21 1 1 1
node 22 1 1 1
node 23 1 1 1
node 24 1 1 1
node 25 1 1 3
node 26 1 0 2
node 27 1 0 2
node 36 1 0 0
node 111 1 0 0
node 123 1 0 0
node 199 1 0 0
node 201 1 0 0
node 206 1 0 0
node 212 1 0 0
node 227 1 0 0
node 229 1 0 0
node 247 1 0 0
node 311 1 0 0
node 324 1 0 0
node 382 1 0 0
node 396 1 0 0
node 447 1 0 0
node 450 1 0 0
gene 1 1 26 -8 0 1 -8 1
gene 1 1 27 -2.09942 0 2 -2.09942 1
gene 1 2 26 0.597094 0 3 0.597094 1
gene 1 2 27 -7.10997 0 4 -7.10997 0
gene 1 3 26 1.20761 0 5 1.20761 0
gene 1 3 27 7.9738 0 6 7.9738 1
gene 1 4 26 0.0188923 0 7 0.0188923 1
gene 1 4 27 4.79371 0 8 4.79371 1
gene 1 5 26 7.30998 0 9 7.30998 1
gene 1 5 27 4.4076 0 10 4.4076 1
gene 1 6 26 -5.86448 0 11 -5.86448 1
gene 1 6 27 -0.807689 0 12 -0.807689 1
gene 1 7 26 -4.74836 0 13 -4.74836 1
gene 1 7 27 6.38052 0 14 6.38052 1
gene 1 8 26 -4.46164 0 15 -4.46164 1
gene 1 8 27 5.07506 0 16 5.07506 1
gene 1 9 26 -0.278119 0 17 -0.278119 1
gene 1 9 27 0.398926 0 18 0.398926 1
gene 1 10 26 2.63667 0 19 2.63667 1
gene 1 10 27 -4.65691 0 20 -4.65691 1
gene 1 11 26 -1.89329 0 21 -1.89329 1
gene 1 11 27 2.64156 0 22 2.64156 1
gene 1 12 26 1.73162 0 23 1.73162 0
gene 1 12 27 3.42517 0 24 3.42517 1
gene 1 13 26 2.98266 0 25 2.98266 1
gene 1 13 27 -4.41049 0 26 -4.41049 1
gene 1 14 26 -6.85952 0 27 -6.85952 1
gene 1 14 27 3.19491 0 28 3.19491 1
gene 1 15 26 6.17593 0 29 6.17593 1
gene 1 15 27 -4.09813 0 30 -4.09813 1
gene 1 16 26 3.93094 0 31 3.93094 1
gene 1 16 27 7.15554 0 32 7.15554 1
gene 1 17 26 0.593278 0 33 0.593278 1
gene 1 17 27 7.48951 0 34 7.48951 1
gene 1 18 26 3.4701 0 35 3.4701 1
gene 1 18 27 3.13969 0 36 3.13969 1
gene 1 19 26 3.00724 0 37 3.00724 1
gene 1 19 27 -3.62102 0 38 -3.62102 1
gene 1 20 26 0.165223 0 39 0.165223 1
gene 1 20 27 0.215148 0 40 0.215148 1
gene 1 21 26 6.07155 0 41 6.07155 1
gene 1 21 27 -6.61909 0 42 -6.61909 1
gene 1 22 26 -0.0561718 0 43 -0.0561718 1
gene 1 22 27 4.38079 0 44 4.38079 1
gene 1 23 26 1.29011 0 45 1.29011 1
gene 1 23 27 0.185519 0 46 0.185519 1
gene 1 24 26 6.04445 0 47 6.04445 1
gene 1 24 27 -0.0323478 0 48 -0.0323478 1
gene 1 25 26 4.0684 0 49 4.0684 1
gene 1 25 27 3.50657 0 50 3.50657 1
gene 1 12 36 -0.257704 0 72 -0.257704 1
gene 1 36 26 -0.736769 0 73 -0.736769 1
gene 1 15 36 -0.542699 0 210 -0.542699 1
gene 1 23 36 -1.73265 0 216 -1.73265 1
gene 1 11 36 -3.37137 0 225 -3.37137 1
gene 1 15 111 0.831206 0 307 0.831206 1
gene 1 111 36 -5.90805 0 308 -5.90805 1
gene 1 2 123 4.46066 0 346 4.46066 1
gene 1 123 27 2.26249 0 347 2.26249 1
gene 1 1 123 -5.37291 0 360 -5.37291 1
gene 1 13 123 -2.28378 0 430 -2.28378 1
gene 1 2 111 1.26293 0 440 1.26293 1
gene 1 3 36 -2.50138 0 457 -2.50138 1
gene 1 22 123 4.07961 0 471 4.07961 1
gene 1 21 111 -3.30655 0 505 -3.30655 1
gene 1 111 123 0.33497 0 624 0.33497 0
gene 1 21 199 1.36906 0 638 1.36906 1
gene 1 199 111 -1.5245 0 639 -1.5245 1
gene 1 36 27 -1.22518 0 647 -1.22518 1
gene 1 13 201 -0.54611 0 662 -0.54611 1
gene 1 201 123 8 0 663 8 1
gene 1 18 111 0.78648 0 680 0.78648 0
gene 1 10 206 3.83858 0 686 3.83858 1
gene 1 206 27 4.4891 0 687 4.4891 1
gene 1 9 111 3.86029 0 696 3.86029 1
gene 1 22 212 -2.82731 0 705 -2.82731 1
gene 1 212 26 -4.81702 0 706 -4.81702 1
gene 1 14 123 1.52714 0 718 1.52714 1
gene 1 9 227 0.364969 0 766 0.364969 1
gene 1 227 26 -2.72443 0 767 -2.72443 1
gene 1 12 229 -0.266316 0 774 -0.266316 1
gene 1 229 27 3.47364 0 775 3.47364 1
gene 1 212 111 1.06029 0 823 1.06029 0
gene 1 10 201 -4.13643 0 833 -4.13643 1
gene 1 12 247 1.35395 0 855 1.35395 1
gene 1 247 229 -0.463781 0 856 -0.463781 1
gene 1 3 201 -1.48414 0 880 -1.48414 1
gene 1 229 227 7.13616 0 1030 7.13616 1
gene 1 10 311 3.32857 0 1087 3.32857 1
gene 1 311 206 3.70644 0 1088 3.70644 1
gene 1 18 324 1.96137 0 1133 1.96137 1
gene 1 324 27 4.77969 0 1134 4.77969 1
gene 1 24 36 -1.16882 0 1168 -1.16882 1
gene 1 8 206 -4.38299 0 1196 -4.38299 1
gene 1 5 199 -0.18426 0 1222 -0.18426 1
gene 1 199 27 0.189745 0 1248 0.189745 1
gene 1 23 201 -2.09607 0 1267 -2.09607 1
gene 1 229 36 0.781243 0 1313 0.781243 1
gene 1 11 229 0.77645 0 1343 0.77645 1
gene 1 311 199 -3.38735 0 1354 -3.38735 1
gene 1 212 382 -2.23396 0 1371 -2.23396 1
gene 1 382 111 -4.55987 0 1372 -4.55987 1
gene 1 18 396 -2.42754 0 1413 -2.42754 1
gene 1 396 111 -0.0123807 0 1414 -0.0123807 1
gene 1 23 229 -1.53905 0 1424 -1.53905 1
gene 1 324 199 -0.917888 0 1434 -0.917888 1
gene 1 22 206 0.817533 0 1446 0.817533 1
gene 1 15 123 0.53606 0 1455 0.53606 1
gene 1 15 212 -1.12502 0 1471 -1.12502 1
gene 1 4 201 0.319743 0 1501 0.319743 1
gene 1 1 199 -0.813809 0 1559 -0.813809 1
gene 1 1 447 3.18816 0 1592 3.18816 1
gene 1 447 27 -1.14814 0 1593 -1.14814 1
gene 1 111 450 2.33641 0 1599 2.33641 1
gene 1 450 123 0.0231235 0 1600 0.0231235 1
gene 1 14 382 0.437208 0 1646 0.437208 1
gene 1 382 206 1.9494 0 1699 1.9494 1
gene 1 6 247 -0.64292 0 1723 -0.64292 1
gene 1 9 201 -0.553849 0 1759 -0.553849 1
gene 1 11 311 -0.96168 0 1799 -0.96168 1
gene 1 13 447 0.749082 0 1831 0.749082 1
genomeend 19
