# Supplementary material for: Empirical assessment and comparison of neuro-evolutionary methods for the automatic off-line design of robot swarms
Source: Nat Commun. 2021 Jul 16;12:4345. doi: 10.1038/s41467-021-24642-3 (PMC8285396; doi:10.1038/s41467-021-24642-3)
Supplement: Supplementary file 10 — Source Data [file 41467_2021_24642_MOESM10_ESM.zip › SD1-source_code/Design/Foraging/NEAT-A-slp/champ_gen_8]

/* Organism #89 Fitness: 51.000000 Time: 0 */
genomestart 89
trait 1 0.041951 1.000000 0.335283 0.127344 0.000000 1.000000 0.299554 0.000000 
node 1 1 1 1
node 2 1 1 1
node 3 1 1 1
node 4 1 1 1
node 5 1 1 1
node 6 1 1 1
node 7 1 1 1
node 8 1 1 1
node 9 1 1 1
node 10 1 1 1
node 11 1 1 1
node 12 1 1 1
node 13 1 1 1
node 14 1 1 1
node 15 1 1 1
node 16 1 1 1
node 17 1 1 1
node 18 1 1 1
node 19 1 1 1
node 20 1 1 1
node 21 1 1 1
node 22 1 1 1
node 23 1 1 1
node 24 1 1 1
node 25 1 1 3
node 26 1 0 2
node 27 1 0 2
node 41 1 0 0
node 72 1 0 0
node 96 1 0 0
node 124 1 0 0
node 186 1 0 0
node 194 1 0 0
node 202 1 0 0
node 234 1 0 0
node 255 1 0 0
node 258 1 0 0
node 264 1 0 0
node 268 1 0 0
node 279 1 0 0
node 288 1 0 0
node 292 1 0 0
node 296 1 0 0
node 314 1 0 0
node 330 1 0 0
node 334 1 0 0
node 355 1 0 0
node 362 1 0 0
node 379 1 0 0
node 394 1 0 0
node 448 1 0 0
node 543 1 0 0
node 549 1 0 0
gene 1 1 26 -3.02196 0 1 -3.02196 1
gene 1 1 27 5.53826 0 2 5.53826 1
gene 1 2 26 2.33896 0 3 2.33896 1
gene 1 2 27 6.45184 0 4 6.45184 1
gene 1 3 26 -1.60976 0 5 -1.60976 1
gene 1 3 27 7.82963 0 6 7.82963 1
gene 1 4 26 -0.744403 0 7 -0.744403 1
gene 1 4 27 3.77425 0 8 3.77425 0
gene 1 5 26 -0.75454 0 9 -0.75454 1
gene 1 5 27 -2.64416 0 10 -2.64416 1
gene 1 6 26 6.08058 0 11 6.08058 1
gene 1 6 27 -2.84117 0 12 -2.84117 1
gene 1 7 26 -8 0 13 -8 1
gene 1 7 27 -4.77929 0 14 -4.77929 0
gene 1 8 26 -8 0 15 -8 1
gene 1 8 27 -0.636294 0 16 -0.636294 1
gene 1 9 26 4.68894 0 17 4.68894 1
gene 1 9 27 -0.416857 0 18 -0.416857 1
gene 1 10 26 2.75934 0 19 2.75934 1
gene 1 10 27 -1.75934 0 20 -1.75934 1
gene 1 11 26 6.85161 0 21 6.85161 1
gene 1 11 27 -5.43214 0 22 -5.43214 1
gene 1 12 26 -3.57842 0 23 -3.57842 1
gene 1 12 27 6.64801 0 24 6.64801 1
gene 1 13 26 4.73969 0 25 4.73969 1
gene 1 13 27 -0.00931402 0 26 -0.00931402 1
gene 1 14 26 -0.2879 0 27 -0.2879 1
gene 1 14 27 4.83025 0 28 4.83025 0
gene 1 15 26 -2.12243 0 29 -2.12243 1
gene 1 15 27 -0.020237 0 30 -0.020237 1
gene 1 16 26 1.80675 0 31 1.80675 1
gene 1 16 27 3.43128 0 32 3.43128 1
gene 1 17 26 -0.794143 0 33 -0.794143 1
gene 1 17 27 2.97532 0 34 2.97532 1
gene 1 18 26 4.85073 0 35 4.85073 1
gene 1 18 27 -1.55455 0 36 -1.55455 1
gene 1 19 26 3.78752 0 37 3.78752 1
gene 1 19 27 2.15082 0 38 2.15082 1
gene 1 20 26 4.44102 0 39 4.44102 1
gene 1 20 27 2.2236 0 40 2.2236 1
gene 1 21 26 7.18706 0 41 7.18706 1
gene 1 21 27 -3.01831 0 42 -3.01831 1
gene 1 22 26 4.09742 0 43 4.09742 1
gene 1 22 27 5.84251 0 44 5.84251 1
gene 1 23 26 -3.18272 0 45 -3.18272 1
gene 1 23 27 1.76138 0 46 1.76138 1
gene 1 24 26 2.20474 0 47 2.20474 1
gene 1 24 27 -4.5325 0 48 -4.5325 1
gene 1 25 26 -3.89306 0 49 -3.89306 1
gene 1 25 27 6.95047 0 50 6.95047 1
gene 1 20 41 -3.2226 0 84 -3.2226 1
gene 1 41 26 -0.618919 0 85 -0.618919 0
gene 1 9 41 5.35668 0 161 5.35668 1
gene 1 12 72 -6.17399 0 170 -6.17399 1
gene 1 72 27 -1.67552 0 171 -1.67552 0
gene 1 9 72 0.672193 0 253 0.672193 0
gene 1 13 96 -0.458344 0 260 -0.458344 1
gene 1 96 26 0.627706 0 261 0.627706 1
gene 1 27 41 0.428018 0 306 0.428018 1
gene 1 2 124 3.9152 0 358 3.9152 1
gene 1 124 27 2.15483 0 359 2.15483 1
gene 1 16 96 0.500035 0 369 0.500035 1
gene 1 21 124 -2.92245 0 379 -2.92245 1
gene 1 23 124 -2.4972 0 478 -2.4972 1
gene 1 2 186 1.79744 0 580 1.79744 0
gene 1 186 27 6.57185 0 581 6.57185 0
gene 1 12 194 6.24196 0 606 6.24196 1
gene 1 194 27 0.665989 0 607 0.665989 1
gene 1 6 202 3.66439 0 631 3.66439 1
gene 1 202 27 1.38541 0 632 1.38541 1
gene 1 1 41 1.79715 0 756 1.79715 1
gene 1 8 41 5.93285 0 772 5.93285 1
gene 1 22 234 4.08934 0 782 4.08934 1
gene 1 234 27 -1.74735 0 783 -1.74735 1
gene 1 8 255 -4.40977 0 852 -4.40977 1
gene 1 255 41 4.74032 0 853 4.74032 1
gene 1 20 258 3.60878 0 861 3.60878 1
gene 1 258 27 4.93773 0 862 4.93773 1
gene 1 9 264 5.02233 0 882 5.02233 1
gene 1 264 72 2.33947 0 883 2.33947 1
gene 1 16 194 1.78143 0 891 1.78143 1
gene 1 15 268 -4.10923 0 902 -4.10923 1
gene 1 268 27 -3.8582 0 903 -3.8582 1
gene 1 20 186 -0.70961 0 914 -0.70961 1
gene 1 258 279 -0.658323 0 942 -0.658323 1
gene 1 279 27 3.52306 0 943 3.52306 1
gene 1 268 288 -6.84309 0 986 -6.84309 1
gene 1 288 27 2.90609 0 987 2.90609 1
gene 1 20 202 -1.62343 0 998 -1.62343 1
gene 1 22 292 -1.49239 0 1007 -1.49239 1
gene 1 292 234 2.36893 0 1008 2.36893 1
gene 1 14 296 -4.29153 0 1019 -4.29153 1
gene 1 296 27 3.50231 0 1020 3.50231 1
gene 1 258 96 4.29175 0 1025 4.29175 1
gene 1 96 314 0.252998 0 1073 0.252998 1
gene 1 314 26 -0.248141 0 1074 -0.248141 1
gene 1 7 330 0.584901 0 1136 0.584901 1
gene 1 330 27 0.486256 0 1137 0.486256 1
gene 1 124 96 0.647621 0 1160 0.647621 1
gene 1 19 334 1.1914 0 1169 1.1914 1
gene 1 334 27 0.737364 0 1170 0.737364 1
gene 1 1 355 -2.08479 0 1230 -2.08479 1
gene 1 355 26 -0.775834 0 1231 -0.775834 1
gene 1 124 41 2.13339 0 1242 2.13339 1
gene 1 21 362 -1.81722 0 1252 -1.81722 1
gene 1 362 27 0.127024 0 1253 0.127024 1
gene 1 3 379 -1.07434 0 1307 -1.07434 1
gene 1 379 26 -0.615438 0 1308 -0.615438 1
gene 1 23 362 0.116207 0 1358 0.116207 1
gene 1 258 394 -2.55425 0 1370 -2.55425 1
gene 1 394 279 3.91901 0 1371 3.91901 1
gene 1 186 362 1.52344 0 1410 1.52344 1
gene 1 292 72 -1.88714 0 1458 -1.88714 1
gene 1 24 394 0.511352 0 1523 0.511352 1
gene 1 15 355 -2.6843 0 1560 -2.6843 1
gene 1 2 448 0.693936 0 1581 0.693936 1
gene 1 448 186 -0.675144 0 1582 -0.675144 1
gene 1 5 202 0.390137 0 1609 0.390137 1
gene 1 96 41 0.627647 0 1649 0.627647 1
gene 1 186 124 0.948441 0 1720 0.948441 1
gene 1 5 448 1.30838 0 1727 1.30838 1
gene 1 12 96 0.055667 0 1771 0.055667 1
gene 1 24 124 0.406701 0 1889 0.406701 1
gene 1 72 543 1 0 1918 0 1
gene 1 543 27 -1.67552 0 1919 0 1
gene 1 4 549 1 0 1934 0 1
gene 1 549 27 3.77425 0 1935 0 1
gene 1 16 296 -0.868234 0 1966 -0.868234 1
genomeend 89
