# Supplementary material for: Empirical assessment and comparison of neuro-evolutionary methods for the automatic off-line design of robot swarms
Source: Nat Commun. 2021 Jul 16;12:4345. doi: 10.1038/s41467-021-24642-3 (PMC8285396; doi:10.1038/s41467-021-24642-3)
Supplement: Supplementary file 10 — Source Data [file 41467_2021_24642_MOESM10_ESM.zip › SD1-source_code/Design/Foraging/NEAT-A-slp/champ_gen_3]

/* Organism #13 Fitness: 56.250000 Time: 0 */
genomestart 13
trait 1 0.000000 0.265567 0.315681 0.383363 0.049781 0.000000 0.023157 0.000000 
node 1 1 1 1
node 2 1 1 1
node 3 1 1 1
node 4 1 1 1
node 5 1 1 1
node 6 1 1 1
node 7 1 1 1
node 8 1 1 1
node 9 1 1 1
node 10 1 1 1
node 11 1 1 1
node 12 1 1 1
node 13 1 1 1
node 14 1 1 1
node 15 1 1 1
node 16 1 1 1
node 17 1 1 1
node 18 1 1 1
node 19 1 1 1
node 20 1 1 1
node 21 1 1 1
node 22 1 1 1
node 23 1 1 1
node 24 1 1 1
node 25 1 1 3
node 26 1 0 2
node 27 1 0 2
node 35 1 0 0
node 52 1 0 0
node 61 1 0 0
node 106 1 0 0
node 127 1 0 0
node 257 1 0 0
node 299 1 0 0
node 367 1 0 0
node 402 1 0 0
node 411 1 0 0
node 423 1 0 0
node 482 1 0 0
gene 1 1 26 -2.17661 0 1 -2.17661 1
gene 1 1 27 4.67566 0 2 4.67566 1
gene 1 2 26 -1.14474 0 3 -1.14474 1
gene 1 2 27 -0.179347 0 4 -0.179347 0
gene 1 3 26 -3.18675 0 5 -3.18675 1
gene 1 3 27 1.67916 0 6 1.67916 1
gene 1 4 26 0.177933 0 7 0.177933 1
gene 1 4 27 0.186561 0 8 0.186561 1
gene 1 5 26 7.25721 0 9 7.25721 1
gene 1 5 27 -0.16731 0 10 -0.16731 1
gene 1 6 26 5.6057 0 11 5.6057 1
gene 1 6 27 0.279967 0 12 0.279967 1
gene 1 7 26 -0.927451 0 13 -0.927451 1
gene 1 7 27 1.08771 0 14 1.08771 1
gene 1 8 26 -7.68612 0 15 -7.68612 1
gene 1 8 27 -4.17724 0 16 -4.17724 0
gene 1 9 26 -1.44626 0 17 -1.44626 1
gene 1 9 27 0.903513 0 18 0.903513 1
gene 1 10 26 5.60011 0 19 5.60011 1
gene 1 10 27 -3.07062 0 20 -3.07062 1
gene 1 11 26 -6.03763 0 21 -6.03763 1
gene 1 11 27 -1.41366 0 22 -1.41366 1
gene 1 12 26 -3.06985 0 23 -3.06985 1
gene 1 12 27 -5.2242 0 24 -5.2242 1
gene 1 13 26 -1.66988 0 25 -1.66988 1
gene 1 13 27 6.91362 0 26 6.91362 1
gene 1 14 26 -0.488931 0 27 -0.488931 1
gene 1 14 27 -2.75947 0 28 -2.75947 1
gene 1 15 26 2.25793 0 29 2.25793 1
gene 1 15 27 7.58355 0 30 7.58355 1
gene 1 16 26 -3.71148 0 31 -3.71148 1
gene 1 16 27 -2.92811 0 32 -2.92811 1
gene 1 17 26 -4.9597 0 33 -4.9597 1
gene 1 17 27 -7.23455 0 34 -7.23455 1
gene 1 18 26 -0.668092 0 35 -0.668092 1
gene 1 18 27 -3.99727 0 36 -3.99727 0
gene 1 19 26 0.306688 0 37 0.306688 1
gene 1 19 27 -8 0 38 -8 1
gene 1 20 26 0.0441607 0 39 0.0441607 1
gene 1 20 27 -1.25387 0 40 -1.25387 1
gene 1 21 26 -1.82673 0 41 -1.82673 1
gene 1 21 27 -0.323171 0 42 -0.323171 1
gene 1 22 26 -3.9369 0 43 -3.9369 1
gene 1 22 27 -2.08057 0 44 -2.08057 1
gene 1 23 26 -3.58562 0 45 -3.58562 1
gene 1 23 27 -6.73401 0 46 -6.73401 1
gene 1 24 26 0.34775 0 47 0.34775 1
gene 1 24 27 0.699994 0 48 0.699994 1
gene 1 25 26 0.737562 0 49 0.737562 1
gene 1 25 27 -0.781425 0 50 -0.781425 1
gene 1 13 35 0.163449 0 68 0.163449 1
gene 1 35 26 -0.663113 0 69 -0.663113 1
gene 1 18 35 -4.93182 0 78 -4.93182 1
gene 1 22 52 2.38644 0 129 2.38644 1
gene 1 52 27 -0.735992 0 130 -0.735992 1
gene 1 22 61 -4.89498 0 162 -4.89498 1
gene 1 61 27 -2.16515 0 163 -2.16515 1
gene 1 19 52 -3.59957 0 267 -3.59957 1
gene 1 20 106 1.64842 0 331 1.64842 1
gene 1 106 27 2.09539 0 332 2.09539 1
gene 1 24 52 -1.22903 0 352 -1.22903 1
gene 1 3 61 -0.621812 0 364 -0.621812 1
gene 1 23 127 -1.00082 0 418 -1.00082 1
gene 1 127 26 1.73233 0 419 1.73233 1
gene 1 15 52 -1.0255 0 523 -1.0255 1
gene 1 20 61 0.391211 0 716 0.391211 1
gene 1 2 52 3.62526 0 734 3.62526 0
gene 1 7 61 -3.33117 0 807 -3.33117 0
gene 1 13 106 1.88262 0 819 1.88262 1
gene 1 18 257 2.13405 0 931 2.13405 1
gene 1 257 27 -3.53103 0 932 -3.53103 1
gene 1 14 35 1.30839 0 937 1.30839 1
gene 1 14 127 3.40153 0 961 3.40153 1
gene 1 61 257 2.79282 0 1057 2.79282 1
gene 1 19 127 1.40387 0 1079 1.40387 1
gene 1 7 299 -1.6893 0 1091 -1.6893 1
gene 1 299 61 -3.56455 0 1092 -3.56455 1
gene 1 257 26 -0.403436 0 1153 -0.403436 1
gene 1 9 52 0.0857337 0 1237 0.0857337 0
gene 1 299 52 0.519081 0 1265 0.519081 1
gene 1 6 35 0.583677 0 1276 0.583677 1
gene 1 23 61 1.92511 0 1326 1.92511 1
gene 1 22 367 0.936823 0 1338 0.936823 1
gene 1 367 52 1.97433 0 1339 1.97433 1
gene 1 18 127 -0.351279 0 1350 -0.351279 1
gene 1 20 299 -0.507745 0 1403 -0.507745 1
gene 1 25 52 1.61208 0 1429 1.61208 1
gene 1 9 402 1.75503 0 1441 1.75503 1
gene 1 402 52 -2.03897 0 1442 -2.03897 1
gene 1 16 411 -0.717105 0 1473 -0.717105 1
gene 1 411 27 0.662655 0 1474 0.662655 1
gene 1 6 423 3.14453 0 1527 3.14453 1
gene 1 423 27 -2.04244 0 1528 -2.04244 1
gene 1 13 411 -1.48168 0 1639 -1.48168 1
gene 1 257 367 -0.0938137 0 1661 -0.0938137 1
gene 1 2 482 1 0 1745 1 1
gene 1 482 52 5.20878 0 1746 5.20878 1
gene 1 15 367 2.91557 0 1811 2.91557 1
gene 1 21 299 -0.653688 0 1815 -0.653688 1
gene 1 16 299 -0.297186 0 1880 -0.297186 1
gene 1 8 299 1.27293 0 1889 1.27293 1
gene 1 23 482 0.48241 0 1935 0.48241 1
genomeend 13
