# Supplementary material for: Empirical assessment and comparison of neuro-evolutionary methods for the automatic off-line design of robot swarms
Source: Nat Commun. 2021 Jul 16;12:4345. doi: 10.1038/s41467-021-24642-3 (PMC8285396; doi:10.1038/s41467-021-24642-3)
Supplement: Supplementary file 10 — Source Data [file 41467_2021_24642_MOESM10_ESM.zip › SD1-source_code/Design/Foraging/NEAT-A-slp/champ_gen_0]

/* Organism #45 Fitness: 47.350000 Time: 0 */
genomestart 45
trait 1 0.000000 0.189791 1.000000 0.000000 0.430781 1.000000 0.026725 0.000000 
node 1 1 1 1
node 2 1 1 1
node 3 1 1 1
node 4 1 1 1
node 5 1 1 1
node 6 1 1 1
node 7 1 1 1
node 8 1 1 1
node 9 1 1 1
node 10 1 1 1
node 11 1 1 1
node 12 1 1 1
node 13 1 1 1
node 14 1 1 1
node 15 1 1 1
node 16 1 1 1
node 17 1 1 1
node 18 1 1 1
node 19 1 1 1
node 20 1 1 1
node 21 1 1 1
node 22 1 1 1
node 23 1 1 1
node 24 1 1 1
node 25 1 1 3
node 26 1 0 2
node 27 1 0 2
node 34 1 0 0
node 87 1 0 0
node 125 1 0 0
node 183 1 0 0
node 204 1 0 0
node 214 1 0 0
node 229 1 0 0
node 284 1 0 0
node 400 1 0 0
node 406 1 0 0
node 411 1 0 0
node 429 1 0 0
node 441 1 0 0
node 448 1 0 0
node 452 1 0 0
node 479 1 0 0
node 487 1 0 0
node 507 1 0 0
node 519 1 0 0
node 529 1 0 0
gene 1 1 26 -1.56652 0 1 -1.56652 1
gene 1 1 27 2.64968 0 2 2.64968 1
gene 1 2 26 1.14358 0 3 1.14358 1
gene 1 2 27 -5.03615 0 4 -5.03615 1
gene 1 3 26 0.459602 0 5 0.459602 0
gene 1 3 27 -0.436035 0 6 -0.436035 1
gene 1 4 26 3.81796 0 7 3.81796 1
gene 1 4 27 6.06126 0 8 6.06126 1
gene 1 5 26 6.96223 0 9 6.96223 1
gene 1 5 27 -5.14703 0 10 -5.14703 1
gene 1 6 26 -6.25842 0 11 -6.25842 1
gene 1 6 27 0.809739 0 12 0.809739 1
gene 1 7 26 -3.57917 0 13 -3.57917 1
gene 1 7 27 8 0 14 8 1
gene 1 8 26 -8 0 15 -8 1
gene 1 8 27 1.61847 0 16 1.61847 1
gene 1 9 26 -0.000949034 0 17 -0.000949034 1
gene 1 9 27 0.486356 0 18 0.486356 1
gene 1 10 26 3.47673 0 19 3.47673 1
gene 1 10 27 -5.99346 0 20 -5.99346 1
gene 1 11 26 1.28389 0 21 1.28389 1
gene 1 11 27 2.2972 0 22 2.2972 1
gene 1 12 26 2.49573 0 23 2.49573 1
gene 1 12 27 0.00921479 0 24 0.00921479 1
gene 1 13 26 0.172106 0 25 0.172106 1
gene 1 13 27 -0.270901 0 26 -0.270901 1
gene 1 14 26 -1.3384 0 27 -1.3384 1
gene 1 14 27 2.31625 0 28 2.31625 1
gene 1 15 26 -1.34941 0 29 -1.34941 1
gene 1 15 27 4.67564 0 30 4.67564 0
gene 1 16 26 8 0 31 8 1
gene 1 16 27 -0.72099 0 32 -0.72099 1
gene 1 17 26 1.73116 0 33 1.73116 1
gene 1 17 27 0.150665 0 34 0.150665 1
gene 1 18 26 6.92636 0 35 6.92636 1
gene 1 18 27 -3.07016 0 36 -3.07016 1
gene 1 19 26 -1.80826 0 37 -1.80826 1
gene 1 19 27 2.70257 0 38 2.70257 1
gene 1 20 26 5.0647 0 39 5.0647 1
gene 1 20 27 -1.38311 0 40 -1.38311 1
gene 1 21 26 5.1924 0 41 5.1924 1
gene 1 21 27 3.88024 0 42 3.88024 1
gene 1 22 26 1.44924 0 43 1.44924 1
gene 1 22 27 3.75922 0 44 3.75922 1
gene 1 23 26 -0.3127 0 45 -0.3127 1
gene 1 23 27 -4.33581 0 46 -4.33581 1
gene 1 24 26 -3.38323 0 47 -3.38323 1
gene 1 24 27 6.78217 0 48 6.78217 0
gene 1 25 26 -2.9183 0 49 -2.9183 1
gene 1 25 27 4.14055 0 50 4.14055 1
gene 1 17 34 -4.15483 0 71 -4.15483 1
gene 1 34 26 -1.21738 0 72 -1.21738 1
gene 1 3 34 5.33249 0 149 5.33249 1
gene 1 21 34 -7.07786 0 177 -7.07786 1
gene 1 1 34 -3.71435 0 196 -3.71435 1
gene 1 13 34 3.05252 0 248 3.05252 1
gene 1 21 87 -0.626048 0 271 -0.626048 1
gene 1 87 26 0.452759 0 272 0.452759 1
gene 1 22 87 -0.0249718 0 296 -0.0249718 1
gene 1 5 34 -3.79531 0 325 -3.79531 1
gene 1 25 34 -2.10254 0 343 -2.10254 1
gene 1 11 87 -4.36974 0 374 -4.36974 1
gene 1 16 125 -3.34667 0 398 -3.34667 1
gene 1 125 27 1.6632 0 399 1.6632 1
gene 1 20 125 -2.80642 0 414 -2.80642 1
gene 1 16 87 3.26709 0 561 3.26709 1
gene 1 13 183 -2.50916 0 607 -2.50916 1
gene 1 183 27 0.715366 0 608 0.715366 0
gene 1 22 34 -6.94562 0 641 -6.94562 1
gene 1 2 183 2.35213 0 682 2.35213 1
gene 1 19 204 -3.05452 0 704 -3.05452 1
gene 1 204 27 -1.24503 0 705 -1.24503 1
gene 1 24 214 -1.89185 0 738 -1.89185 1
gene 1 214 27 5.11898 0 739 5.11898 0
gene 1 15 229 -1.81404 0 792 -1.81404 1
gene 1 229 27 -2.21288 0 793 -2.21288 1
gene 1 8 125 -0.957656 0 869 -0.957656 1
gene 1 22 125 1.82443 0 941 1.82443 1
gene 1 87 284 0.436007 0 990 0.436007 1
gene 1 284 26 1.3957 0 991 1.3957 1
gene 1 204 229 -1.31976 0 1000 -1.31976 1
gene 1 15 34 -2.06487 0 1036 -2.06487 1
gene 1 19 284 -3.05758 0 1052 -3.05758 1
gene 1 34 204 1.3697 0 1085 1.3697 1
gene 1 5 125 4.14023 0 1119 4.14023 1
gene 1 22 284 0.257191 0 1138 0.257191 1
gene 1 10 183 -0.521652 0 1191 -0.521652 1
gene 1 5 183 -1.97279 0 1286 -1.97279 0
gene 1 16 229 -1.69334 0 1318 -1.69334 1
gene 1 3 400 -0.00473694 0 1458 -0.504737 1
gene 1 400 26 0.371499 0 1459 0.18575 1
gene 1 183 406 1 0 1477 0 1
gene 1 406 27 0.715366 0 1478 0 0
gene 1 22 411 1 0 1507 0 1
gene 1 411 284 0.257191 0 1508 0 1
gene 1 214 429 1 0 1580 0 1
gene 1 429 27 5.11898 0 1581 0 1
gene 1 1 229 0.642182 0 1599 0 1
gene 1 5 441 1 0 1616 0 1
gene 1 441 183 -1.97279 0 1617 0 1
gene 1 214 448 1 0 1638 0 1
gene 1 448 429 1 0 1639 0 1
gene 1 20 452 1 0 1652 0 1
gene 1 452 27 -1.38311 0 1653 0 1
gene 1 17 452 0.894712 0 1673 0.894712 1
gene 1 3 452 -0.659911 0 1739 -0.659911 1
gene 1 406 479 1 0 1769 0 1
gene 1 479 27 0.715366 0 1770 0 1
gene 1 15 487 1 0 1806 0 1
gene 1 487 27 4.67564 0 1807 0 1
gene 1 19 229 0.185347 0 1836 0.185347 1
gene 1 5 507 1 0 1861 0 1
gene 1 507 183 -1.97279 0 1862 0 1
gene 1 14 284 0.879188 0 1875 0.879188 1
gene 1 24 519 1 0 1892 0 0
gene 1 519 27 6.78217 0 1893 0 1
gene 1 18 441 -0.379978 0 1898 -0.379978 1
gene 1 24 529 1 0 1934 0 1
gene 1 529 519 1 0 1935 0 1
genomeend 45
