# Supplementary material for: Empirical assessment and comparison of neuro-evolutionary methods for the automatic off-line design of robot swarms
Source: Nat Commun. 2021 Jul 16;12:4345. doi: 10.1038/s41467-021-24642-3 (PMC8285396; doi:10.1038/s41467-021-24642-3)
Supplement: Supplementary file 10 — Source Data [file 41467_2021_24642_MOESM10_ESM.zip › SD1-source_code/Design/Foraging/NEAT-A-slp/champ_gen_4]

/* Organism #72 Fitness: 45.200000 Time: 0 */
genomestart 72
trait 1 0.037500 0.000000 0.581348 0.888286 0.400451 1.000000 0.173057 0.021509 
node 1 1 1 1
node 2 1 1 1
node 3 1 1 1
node 4 1 1 1
node 5 1 1 1
node 6 1 1 1
node 7 1 1 1
node 8 1 1 1
node 9 1 1 1
node 10 1 1 1
node 11 1 1 1
node 12 1 1 1
node 13 1 1 1
node 14 1 1 1
node 15 1 1 1
node 16 1 1 1
node 17 1 1 1
node 18 1 1 1
node 19 1 1 1
node 20 1 1 1
node 21 1 1 1
node 22 1 1 1
node 23 1 1 1
node 24 1 1 1
node 25 1 1 3
node 26 1 0 2
node 27 1 0 2
node 32 1 0 0
node 119 1 0 0
node 135 1 0 0
node 173 1 0 0
node 261 1 0 0
node 277 1 0 0
node 280 1 0 0
node 377 1 0 0
node 381 1 0 0
node 394 1 0 0
node 411 1 0 0
node 441 1 0 0
node 481 1 0 0
node 500 1 0 0
node 504 1 0 0
gene 1 1 26 -0.948506 0 1 -0.948506 1
gene 1 1 27 3.74648 0 2 3.74648 1
gene 1 2 26 -0.18131 0 3 -0.18131 1
gene 1 2 27 4.11745 0 4 4.11745 1
gene 1 3 26 3.66597 0 5 3.66597 1
gene 1 3 27 -0.824992 0 6 -0.824992 1
gene 1 4 26 0.669768 0 7 0.669768 1
gene 1 4 27 2.47954 0 8 2.47954 1
gene 1 5 26 4.79357 0 9 4.79357 1
gene 1 5 27 0.500757 0 10 0.500757 1
gene 1 6 26 -4.79014 0 11 -4.79014 1
gene 1 6 27 1.34721 0 12 1.34721 1
gene 1 7 26 -2.66582 0 13 -2.66582 1
gene 1 7 27 -0.718127 0 14 -0.718127 1
gene 1 8 26 -4.91204 0 15 -4.91204 1
gene 1 8 27 3.02798 0 16 3.02798 1
gene 1 9 26 3.201 0 17 3.201 1
gene 1 9 27 2.22319 0 18 2.22319 0
gene 1 10 26 -2.53768 0 19 -2.53768 1
gene 1 10 27 -1.01732 0 20 -1.01732 1
gene 1 11 26 0.197267 0 21 0.197267 1
gene 1 11 27 -2.01331 0 22 -2.01331 1
gene 1 12 26 -0.608293 0 23 -0.608293 1
gene 1 12 27 -3.82159 0 24 -3.82159 0
gene 1 13 26 -1.27157 0 25 -1.27157 1
gene 1 13 27 -0.142979 0 26 -0.142979 1
gene 1 14 26 -2.89333 0 27 -2.89333 1
gene 1 14 27 1.89092 0 28 1.89092 1
gene 1 15 26 1.54985 0 29 1.54985 1
gene 1 15 27 -0.271309 0 30 -0.271309 1
gene 1 16 26 1.01572 0 31 1.01572 1
gene 1 16 27 2.18843 0 32 2.18843 1
gene 1 17 26 2.40585 0 33 2.40585 1
gene 1 17 27 4.65656 0 34 4.65656 1
gene 1 18 26 -0.0224742 0 35 -0.0224742 1
gene 1 18 27 4.23562 0 36 4.23562 1
gene 1 19 26 1.12608 0 37 1.12608 1
gene 1 19 27 3.32595 0 38 3.32595 1
gene 1 20 26 -0.11445 0 39 -0.11445 1
gene 1 20 27 -3.64244 0 40 -3.64244 1
gene 1 21 26 -0.219621 0 41 -0.219621 1
gene 1 21 27 0.737299 0 42 0.737299 1
gene 1 22 26 2.10355 0 43 2.10355 1
gene 1 22 27 -1.20679 0 44 -1.20679 1
gene 1 23 26 3.44268 0 45 3.44268 1
gene 1 23 27 -0.223626 0 46 -0.223626 1
gene 1 24 26 -0.192927 0 47 -0.192927 0
gene 1 24 27 2.34289 0 48 2.34289 1
gene 1 25 26 0.760482 0 49 0.760482 1
gene 1 25 27 3.72169 0 50 3.72169 1
gene 1 4 32 -2.19305 0 62 -2.19305 1
gene 1 32 26 0.601662 0 63 0.601662 0
gene 1 6 32 -2.31891 0 70 -2.31891 1
gene 1 21 32 3.82033 0 96 3.82033 1
gene 1 11 32 1.72537 0 179 1.72537 1
gene 1 5 32 -1.40797 0 202 -1.40797 1
gene 1 24 32 2.91204 0 298 2.91204 0
gene 1 25 32 2.2284 0 318 2.2284 1
gene 1 2 32 1.78255 0 329 1.78255 1
gene 1 7 32 4.49946 0 402 4.49946 1
gene 1 6 119 3.53713 0 438 3.53713 0
gene 1 119 32 0.746058 0 439 0.746058 1
gene 1 5 135 0.0692476 0 493 0.0692476 1
gene 1 135 27 -0.127626 0 494 -0.127626 1
gene 1 2 119 1.89244 0 512 1.89244 1
gene 1 25 119 2.08024 0 585 2.08024 1
gene 1 7 135 1.17361 0 615 1.17361 0
gene 1 10 135 -1.62095 0 642 -1.62095 1
gene 1 32 173 -1.28926 0 655 -1.28926 1
gene 1 173 26 -0.566041 0 656 -0.566041 1
gene 1 9 173 -3.58496 0 828 -3.58496 1
gene 1 9 135 0.586775 0 847 0.586775 1
gene 1 173 27 0.686995 0 855 0.686995 1
gene 1 19 135 1.9033 0 896 1.9033 1
gene 1 22 173 -0.541881 0 931 -0.541881 1
gene 1 13 261 0.611626 0 986 0.611626 1
gene 1 261 27 2.50726 0 987 2.50726 1
gene 1 12 277 0.253849 0 1055 0.00384922 1
gene 1 277 27 -3.00067 0 1056 -1.98269 1
gene 1 19 280 3.37541 0 1065 3.25041 1
gene 1 280 27 3.04561 0 1066 2.59967 1
gene 1 4 173 -0.546072 0 1114 -0.546072 1
gene 1 11 119 0.398268 0 1401 0.398268 1
gene 1 4 377 1.73864 0 1413 1.23864 1
gene 1 377 32 -2.19305 0 1414 0 1
gene 1 7 381 1.74207 0 1426 1.24207 0
gene 1 381 135 0.856677 0 1427 0.269873 1
gene 1 14 119 -0.989854 0 1449 -0.989854 1
gene 1 24 394 1 0 1469 0.5 1
gene 1 394 32 2.4277 0 1470 0.971679 1
gene 1 8 32 0.00649473 0 1486 0.00649473 1
gene 1 7 411 0.982127 0 1540 0.482127 1
gene 1 411 381 1 0 1541 0 1
gene 1 16 394 0.542356 0 1595 0.542356 1
gene 1 14 441 1 0 1643 0 1
gene 1 441 119 -0.989854 0 1644 -0.494927 1
gene 1 280 119 -0.844224 0 1652 -0.844224 1
gene 1 135 394 -1.45656 0 1727 -1.45656 1
gene 1 280 381 0.727421 0 1782 0.727421 1
gene 1 17 135 0.824738 0 1805 0.824738 1
gene 1 9 481 1 0 1839 0 1
gene 1 481 135 0.586775 0 1840 0 1
gene 1 14 261 -0.0146992 0 1873 -0.0146992 1
gene 1 24 500 1 0 1905 0 1
gene 1 500 26 -0.192927 0 1906 0 1
gene 1 6 504 1 0 1927 0 1
gene 1 504 119 3.53713 0 1928 0 1
genomeend 72
