# Supplementary material for: Empirical assessment and comparison of neuro-evolutionary methods for the automatic off-line design of robot swarms
Source: Nat Commun. 2021 Jul 16;12:4345. doi: 10.1038/s41467-021-24642-3 (PMC8285396; doi:10.1038/s41467-021-24642-3)
Supplement: Supplementary file 10 — Source Data [file 41467_2021_24642_MOESM10_ESM.zip › SD1-source_code/Design/Foraging/NEAT-A-slp/champ_gen_9]

/* Organism #68 Fitness: 47.050000 Time: 0 */
genomestart 68
trait 1 0.512264 0.408348 0.000000 1.000000 0.220210 0.000000 0.000000 0.000000 
node 1 1 1 1
node 2 1 1 1
node 3 1 1 1
node 4 1 1 1
node 5 1 1 1
node 6 1 1 1
node 7 1 1 1
node 8 1 1 1
node 9 1 1 1
node 10 1 1 1
node 11 1 1 1
node 12 1 1 1
node 13 1 1 1
node 14 1 1 1
node 15 1 1 1
node 16 1 1 1
node 17 1 1 1
node 18 1 1 1
node 19 1 1 1
node 20 1 1 1
node 21 1 1 1
node 22 1 1 1
node 23 1 1 1
node 24 1 1 1
node 25 1 1 3
node 26 1 0 2
node 27 1 0 2
node 44 1 0 0
node 47 1 0 0
node 75 1 0 0
node 96 1 0 0
node 188 1 0 0
node 195 1 0 0
node 254 1 0 0
node 263 1 0 0
node 300 1 0 0
node 343 1 0 0
node 375 1 0 0
node 406 1 0 0
node 453 1 0 0
node 463 1 0 0
node 472 1 0 0
node 506 1 0 0
gene 1 1 26 -3.80157 0 1 -3.80157 1
gene 1 1 27 -3.49651 0 2 -3.49651 1
gene 1 2 26 1.11097 0 3 1.11097 1
gene 1 2 27 2.94382 0 4 2.94382 1
gene 1 3 26 -3.52041 0 5 -3.52041 1
gene 1 3 27 1.39763 0 6 1.39763 1
gene 1 4 26 7.0943 0 7 7.0943 1
gene 1 4 27 1.05599 0 8 1.05599 1
gene 1 5 26 7.82051 0 9 7.82051 1
gene 1 5 27 0.693388 0 10 0.693388 1
gene 1 6 26 -2.02645 0 11 -2.02645 1
gene 1 6 27 -1.42798 0 12 -1.42798 1
gene 1 7 26 3.03416 0 13 3.03416 1
gene 1 7 27 -2.28795 0 14 -2.28795 1
gene 1 8 26 1.5224 0 15 1.5224 1
gene 1 8 27 2.10184 0 16 2.10184 1
gene 1 9 26 -2.43613 0 17 -2.43613 1
gene 1 9 27 -2.89331 0 18 -2.89331 1
gene 1 10 26 1.96795 0 19 1.96795 1
gene 1 10 27 -2.25506 0 20 -2.25506 1
gene 1 11 26 -0.535684 0 21 -0.535684 1
gene 1 11 27 -2.86904 0 22 -2.86904 1
gene 1 12 26 -7.44634 0 23 -7.44634 1
gene 1 12 27 -0.331404 0 24 -0.331404 1
gene 1 13 26 1.62718 0 25 1.62718 1
gene 1 13 27 -0.917825 0 26 -0.917825 1
gene 1 14 26 -3.60122 0 27 -3.60122 1
gene 1 14 27 2.60735 0 28 2.60735 1
gene 1 15 26 -1.2052 0 29 -1.2052 1
gene 1 15 27 -4.37689 0 30 -4.37689 1
gene 1 16 26 -2.25187 0 31 -2.25187 1
gene 1 16 27 4.2565 0 32 4.2565 1
gene 1 17 26 -1.63858 0 33 -1.63858 1
gene 1 17 27 -3.12263 0 34 -3.12263 1
gene 1 18 26 2.75001 0 35 2.75001 1
gene 1 18 27 1.69976 0 36 1.69976 1
gene 1 19 26 -5.13085 0 37 -5.13085 1
gene 1 19 27 -2.05528 0 38 -2.05528 1
gene 1 20 26 -0.531296 0 39 -0.531296 1
gene 1 20 27 -1.79177 0 40 -1.79177 1
gene 1 21 26 -1.21508 0 41 -1.21508 1
gene 1 21 27 2.43478 0 42 2.43478 1
gene 1 22 26 -5.56946 0 43 -5.56946 1
gene 1 22 27 -0.398639 0 44 -0.398639 1
gene 1 23 26 -0.382683 0 45 -0.382683 1
gene 1 23 27 -0.0958456 0 46 -0.0958456 1
gene 1 24 26 -1.81785 0 47 -1.81785 1
gene 1 24 27 0.0586645 0 48 0.0586645 1
gene 1 25 26 0.615872 0 49 0.615872 1
gene 1 25 27 1.25948 0 50 1.25948 1
gene 1 15 44 0.726765 0 105 0.726765 1
gene 1 44 27 0.447495 0 106 0.447495 1
gene 1 9 47 0.998036 0 119 0.998036 1
gene 1 47 27 -1.06751 0 120 -1.06751 1
gene 1 23 75 3.02166 0 214 3.02166 1
gene 1 75 27 0.533481 0 215 0.533481 1
gene 1 21 96 1.34873 0 282 1.34873 1
gene 1 96 26 -0.0506011 0 283 -0.0506011 1
gene 1 27 26 -0.409936 0 475 -0.409936 1
gene 1 14 75 2.96981 0 532 2.96981 1
gene 1 21 75 0.20977 0 542 0.20977 1
gene 1 27 96 0.161328 0 573 0.161328 1
gene 1 13 44 0.1349 0 615 0.1349 0
gene 1 15 188 -1.19011 0 641 -1.19011 1
gene 1 188 27 -4.18401 0 642 -4.18401 1
gene 1 23 195 -3.17161 0 659 -3.17161 1
gene 1 195 75 4.47615 0 660 4.47615 1
gene 1 19 75 -0.224778 0 747 -0.224778 1
gene 1 20 96 -0.486711 0 823 -0.486711 1
gene 1 22 188 -1.03379 0 842 -1.03379 1
gene 1 195 26 0.692478 0 875 0.692478 1
gene 1 14 254 2.11788 0 876 1.80538 1
gene 1 254 75 0.868863 0 877 0.453535 1
gene 1 16 44 -0.67126 0 902 -0.67126 1
gene 1 195 263 0.217734 0 908 -0.0947663 1
gene 1 263 75 4.84773 0 909 3.51672 1
gene 1 5 188 -1.3386 0 1022 -1.3386 1
gene 1 5 300 0.501693 0 1050 0.00169331 1
gene 1 300 188 0.136045 0 1051 0.249831 1
gene 1 9 188 -0.00461977 0 1062 -0.00461977 1
gene 1 22 47 0.686802 0 1139 0.686802 1
gene 1 2 44 0.546409 0 1174 0.546409 1
gene 1 3 96 -0.7532 0 1209 -0.7532 1
gene 1 11 343 0.256736 0 1226 -0.243264 1
gene 1 343 27 -3.62711 0 1227 -1.62861 1
gene 1 7 44 -1.14047 0 1306 -1.14047 1
gene 1 8 375 -0.256675 0 1336 -0.756675 1
gene 1 375 27 1.51482 0 1337 0.494932 1
gene 1 44 188 -0.499302 0 1409 -0.499302 0
gene 1 17 96 0.445046 0 1451 0.445046 1
gene 1 17 300 -0.0667928 0 1459 -0.0667928 1
gene 1 21 188 -0.682971 0 1469 -0.682971 1
gene 1 13 406 1 0 1477 0.5 1
gene 1 406 44 -0.660705 0 1478 -0.489137 1
gene 1 14 300 1.37329 0 1524 1.37329 1
gene 1 188 75 -0.281673 0 1556 -0.281673 1
gene 1 2 263 -0.427116 0 1633 -0.427116 1
gene 1 4 453 1 0 1666 0 1
gene 1 453 27 1.05599 0 1667 0 0
gene 1 44 463 1 0 1712 0 1
gene 1 463 188 -0.499302 0 1713 0 1
gene 1 453 472 1 0 1752 0 1
gene 1 472 27 1.05599 0 1753 0 1
gene 1 4 44 -0.435266 0 1830 -0.435266 0
gene 1 23 472 0.914719 0 1840 0.914719 1
gene 1 17 463 0.500012 0 1869 0.500012 1
gene 1 1 44 0.244313 0 1887 0.244313 1
gene 1 4 506 1 0 1903 0 1
gene 1 506 44 -0.435266 0 1904 0 1
gene 1 10 96 -0.398503 0 1955 -0.398503 1
genomeend 68
