# Supplementary material for: Empirical assessment and comparison of neuro-evolutionary methods for the automatic off-line design of robot swarms
Source: Nat Commun. 2021 Jul 16;12:4345. doi: 10.1038/s41467-021-24642-3 (PMC8285396; doi:10.1038/s41467-021-24642-3)
Supplement: Supplementary file 10 — Source Data [file 41467_2021_24642_MOESM10_ESM.zip › SD1-source_code/Design/Foraging/NEAT-A-slp/champ_gen_6]

/* Organism #72 Fitness: 48.200000 Time: 0 */
genomestart 72
trait 1 1.000000 0.024634 0.384481 0.000000 0.032404 0.603889 0.695500 0.092748 
node 1 1 1 1
node 2 1 1 1
node 3 1 1 1
node 4 1 1 1
node 5 1 1 1
node 6 1 1 1
node 7 1 1 1
node 8 1 1 1
node 9 1 1 1
node 10 1 1 1
node 11 1 1 1
node 12 1 1 1
node 13 1 1 1
node 14 1 1 1
node 15 1 1 1
node 16 1 1 1
node 17 1 1 1
node 18 1 1 1
node 19 1 1 1
node 20 1 1 1
node 21 1 1 1
node 22 1 1 1
node 23 1 1 1
node 24 1 1 1
node 25 1 1 3
node 26 1 0 2
node 27 1 0 2
node 35 1 0 0
node 57 1 0 0
node 63 1 0 0
node 65 1 0 0
node 98 1 0 0
node 193 1 0 0
node 233 1 0 0
node 290 1 0 0
node 293 1 0 0
node 299 1 0 0
node 363 1 0 0
node 401 1 0 0
node 410 1 0 0
node 444 1 0 0
node 449 1 0 0
node 481 1 0 0
node 501 1 0 0
node 506 1 0 0
node 522 1 0 0
gene 1 1 26 -6.75616 0 1 -6.75616 1
gene 1 1 27 -2.67933 0 2 -2.67933 1
gene 1 2 26 0.460357 0 3 0.460357 1
gene 1 2 27 0.706555 0 4 0.706555 1
gene 1 3 26 -0.625796 0 5 -0.625796 1
gene 1 3 27 -1.30131 0 6 -1.30131 1
gene 1 4 26 5.55616 0 7 5.55616 1
gene 1 4 27 0.796418 0 8 0.796418 1
gene 1 5 26 7.98353 0 9 7.98353 1
gene 1 5 27 0.462093 0 10 0.462093 1
gene 1 6 26 -7.6248 0 11 -7.6248 1
gene 1 6 27 0.283485 0 12 0.283485 1
gene 1 7 26 -5.52403 0 13 -5.52403 1
gene 1 7 27 -1.18731 0 14 -1.18731 1
gene 1 8 26 -7.21237 0 15 -7.21237 1
gene 1 8 27 1.0181 0 16 1.0181 1
gene 1 9 26 4.48538 0 17 4.48538 1
gene 1 9 27 7.77319 0 18 7.77319 1
gene 1 10 26 1.9512 0 19 1.9512 1
gene 1 10 27 7.37743 0 20 7.37743 1
gene 1 11 26 -3.71882 0 21 -3.71882 1
gene 1 11 27 1.73579 0 22 1.73579 1
gene 1 12 26 3.9457 0 23 3.9457 1
gene 1 12 27 0.865152 0 24 0.865152 1
gene 1 13 26 -2.55094 0 25 -2.55094 1
gene 1 13 27 -4.13487 0 26 -4.13487 1
gene 1 14 26 -5.88563 0 27 -5.88563 1
gene 1 14 27 -0.784284 0 28 -0.784284 1
gene 1 15 26 7.19847 0 29 7.19847 1
gene 1 15 27 0.232018 0 30 0.232018 1
gene 1 16 26 -0.229271 0 31 -0.229271 1
gene 1 16 27 -3.07096 0 32 -3.07096 1
gene 1 17 26 1.86196 0 33 1.86196 1
gene 1 17 27 3.73749 0 34 3.73749 1
gene 1 18 26 2.40442 0 35 2.40442 1
gene 1 18 27 4.45749 0 36 4.45749 1
gene 1 19 26 3.69733 0 37 3.69733 1
gene 1 19 27 4.3986 0 38 4.3986 1
gene 1 20 26 6.40468 0 39 6.40468 1
gene 1 20 27 -2.29586 0 40 -2.29586 1
gene 1 21 26 2.54755 0 41 2.54755 1
gene 1 21 27 -3.85021 0 42 -3.85021 1
gene 1 22 26 6.69967 0 43 6.69967 1
gene 1 22 27 -2.95567 0 44 -2.95567 0
gene 1 23 26 4.95059 0 45 4.95059 1
gene 1 23 27 0.392907 0 46 0.392907 1
gene 1 24 26 3.40929 0 47 3.40929 1
gene 1 24 27 -6.04613 0 48 -6.04613 1
gene 1 25 26 -0.864335 0 49 -0.864335 1
gene 1 25 27 1.66905 0 50 1.66905 1
gene 1 27 26 1.46429 0 55 1.46429 1
gene 1 17 35 -1.45488 0 66 -1.45488 1
gene 1 35 27 4.05063 0 67 4.05063 1
gene 1 12 35 3.90057 0 86 3.90057 1
gene 1 20 35 2.86383 0 97 2.86383 0
gene 1 20 57 -1.89039 0 159 -1.89039 1
gene 1 57 35 4.90388 0 160 4.90388 1
gene 1 3 63 2.79622 0 181 2.79622 1
gene 1 63 27 -1.00776 0 182 -1.00776 0
gene 1 2 65 -1.89334 0 188 -1.89334 1
gene 1 65 27 0.690496 0 189 0.690496 1
gene 1 10 65 -3.23705 0 258 -3.23705 1
gene 1 65 57 6.54338 0 269 6.54338 1
gene 1 8 65 -0.0788948 0 318 -0.0788948 1
gene 1 22 98 0.768654 0 327 0.768654 1
gene 1 98 26 -2.00231 0 328 -2.00231 1
gene 1 25 35 -0.17254 0 404 -0.17254 1
gene 1 15 98 1.67046 0 456 1.67046 1
gene 1 13 35 2.91789 0 545 2.91789 1
gene 1 7 57 -4.4755 0 626 -4.4755 1
gene 1 13 98 -0.496601 0 640 -0.496601 1
gene 1 5 57 1.29265 0 661 1.29265 1
gene 1 7 193 -0.722273 0 681 -0.722273 1
gene 1 193 57 2.65401 0 682 2.65401 1
gene 1 9 63 0.70837 0 833 0.70837 1
gene 1 12 233 0.650299 0 850 0.650299 1
gene 1 233 27 0.499537 0 851 0.499537 1
gene 1 18 57 2.82466 0 927 2.82466 1
gene 1 23 98 -1.6173 0 1009 -1.6173 1
gene 1 22 290 1.41322 0 1042 1.16322 1
gene 1 290 98 1.57954 0 1043 1.32914 1
gene 1 290 293 -1.61777 0 1063 -1.61777 1
gene 1 293 98 2.76059 0 1064 2.51019 1
gene 1 65 299 1.96589 0 1080 1.71589 1
gene 1 299 27 -0.378682 0 1081 -0.341369 1
gene 1 1 233 0.769475 0 1125 0.769475 1
gene 1 193 63 0.815168 0 1162 0.815168 1
gene 1 16 233 1.86795 0 1196 1.86795 1
gene 1 8 35 0.58 0 1218 0.58 1
gene 1 15 290 -0.324469 0 1226 -0.324469 1
gene 1 14 193 1.27937 0 1275 1.27937 1
gene 1 18 290 0.321856 0 1313 0.321856 1
gene 1 7 63 -0.467863 0 1323 -0.467863 1
gene 1 1 363 -1.72496 0 1337 -1.97496 1
gene 1 363 27 -1.54228 0 1338 -1.54228 1
gene 1 12 98 0.760417 0 1360 0.760417 1
gene 1 11 233 -0.415277 0 1416 -0.311457 1
gene 1 25 363 1.37597 0 1431 1.37597 1
gene 1 18 193 0.778925 0 1455 0.778925 0
gene 1 9 98 2.47773 0 1463 2.47773 1
gene 1 22 401 -0.94402 0 1488 -0.94402 1
gene 1 401 98 0.686524 0 1489 0.686524 1
gene 1 363 193 0.794564 0 1498 0.794564 1
gene 1 18 410 0.718744 0 1513 0.718744 1
gene 1 410 193 0.986036 0 1514 0.739527 1
gene 1 5 233 2.19582 0 1594 2.19582 1
gene 1 18 444 -1.08197 0 1620 -1.08197 1
gene 1 444 27 3.65796 0 1621 3.65796 1
gene 1 410 27 -1.09578 0 1640 -1.09578 1
gene 1 299 57 -1.72572 0 1658 -1.72572 1
gene 1 20 449 1.93555 0 1667 1.93555 1
gene 1 449 35 4.96553 0 1668 4.96553 1
gene 1 19 293 -0.905663 0 1698 -0.905663 0
gene 1 5 299 0.992224 0 1764 0.992224 1
gene 1 8 481 1 0 1773 0 1
gene 1 481 65 -0.0788948 0 1774 0 1
gene 1 363 501 1 0 1839 0 1
gene 1 501 193 0.794564 0 1840 0 1
gene 1 293 363 -0.106384 0 1851 -0.106384 1
gene 1 19 506 1 0 1874 0 1
gene 1 506 293 -0.905663 0 1875 0 1
gene 1 63 522 1 0 1941 0 1
gene 1 522 27 -1.00776 0 1942 0 1
genomeend 72
