# Supplementary material for: Empirical assessment and comparison of neuro-evolutionary methods for the automatic off-line design of robot swarms
Source: Nat Commun. 2021 Jul 16;12:4345. doi: 10.1038/s41467-021-24642-3 (PMC8285396; doi:10.1038/s41467-021-24642-3)
Supplement: Supplementary file 10 — Source Data [file 41467_2021_24642_MOESM10_ESM.zip › SD1-source_code/Design/Foraging/NEAT-A-slp/champ_gen_7]

/* Organism #6 Fitness: 53.900000 Time: 0 */
genomestart 6
trait 1 0.455448 1.000000 0.090886 0.000000 0.000000 0.363314 0.245663 0.487930 
node 1 1 1 1
node 2 1 1 1
node 3 1 1 1
node 4 1 1 1
node 5 1 1 1
node 6 1 1 1
node 7 1 1 1
node 8 1 1 1
node 9 1 1 1
node 10 1 1 1
node 11 1 1 1
node 12 1 1 1
node 13 1 1 1
node 14 1 1 1
node 15 1 1 1
node 16 1 1 1
node 17 1 1 1
node 18 1 1 1
node 19 1 1 1
node 20 1 1 1
node 21 1 1 1
node 22 1 1 1
node 23 1 1 1
node 24 1 1 1
node 25 1 1 3
node 26 1 0 2
node 27 1 0 2
node 32 1 0 0
node 66 1 0 0
node 119 1 0 0
node 130 1 0 0
node 220 1 0 0
node 241 1 0 0
node 305 1 0 0
node 310 1 0 0
node 362 1 0 0
node 451 1 0 0
node 455 1 0 0
node 458 1 0 0
node 463 1 0 0
node 488 1 0 0
gene 1 1 26 -2.99241 0 1 -2.99241 1
gene 1 1 27 -1.88868 0 2 -1.88868 0
gene 1 2 26 -0.286678 0 3 -0.286678 1
gene 1 2 27 -2.27246 0 4 -2.27246 1
gene 1 3 26 -3.72272 0 5 -3.72272 1
gene 1 3 27 -1.07927 0 6 -1.07927 0
gene 1 4 26 1.07291 0 7 1.07291 1
gene 1 4 27 2.85189 0 8 2.85189 1
gene 1 5 26 2.78296 0 9 2.78296 1
gene 1 5 27 -2.46192 0 10 -2.46192 1
gene 1 6 26 5.12681 0 11 5.12681 1
gene 1 6 27 -5.15602 0 12 -5.15602 1
gene 1 7 26 2.91389 0 13 2.91389 1
gene 1 7 27 -2.48832 0 14 -2.48832 1
gene 1 8 26 -2.98749 0 15 -2.98749 1
gene 1 8 27 -1.73221 0 16 -1.73221 1
gene 1 9 26 -0.753896 0 17 -0.753896 1
gene 1 9 27 -1.9757 0 18 -1.9757 1
gene 1 10 26 1.09875 0 19 1.09875 1
gene 1 10 27 -1.69706 0 20 -1.69706 1
gene 1 11 26 -3.69475 0 21 -3.69475 1
gene 1 11 27 -4.76519 0 22 -4.76519 1
gene 1 12 26 -0.791373 0 23 -0.791373 1
gene 1 12 27 -4.48333 0 24 -4.48333 1
gene 1 13 26 -6.2938 0 25 -6.2938 1
gene 1 13 27 -2.86469 0 26 -2.86469 1
gene 1 14 26 1.69245 0 27 1.69245 1
gene 1 14 27 0.793164 0 28 0.793164 1
gene 1 15 26 -1.0743 0 29 -1.0743 1
gene 1 15 27 1.47255 0 30 1.47255 1
gene 1 16 26 -0.689311 0 31 -0.689311 1
gene 1 16 27 0.278019 0 32 0.278019 1
gene 1 17 26 0.156329 0 33 0.156329 1
gene 1 17 27 0.0887248 0 34 0.0887248 1
gene 1 18 26 0.516595 0 35 0.516595 1
gene 1 18 27 -3.06256 0 36 -3.06256 1
gene 1 19 26 -3.62814 0 37 -3.62814 1
gene 1 19 27 -1.75548 0 38 -1.75548 1
gene 1 20 26 -3.22464 0 39 -3.22464 1
gene 1 20 27 -5.78859 0 40 -5.78859 1
gene 1 21 26 -4.31219 0 41 -4.31219 1
gene 1 21 27 -2.12076 0 42 -2.12076 1
gene 1 22 26 -2.60264 0 43 -2.60264 1
gene 1 22 27 3.67596 0 44 3.67596 1
gene 1 23 26 0.304753 0 45 0.304753 1
gene 1 23 27 -3.32432 0 46 -3.32432 1
gene 1 24 26 1.50584 0 47 1.50584 1
gene 1 24 27 0.853885 0 48 0.853885 1
gene 1 25 26 1.68045 0 49 1.68045 1
gene 1 25 27 -3.28768 0 50 -3.28768 1
gene 1 1 32 0.0805674 0 61 0.0805674 1
gene 1 32 27 -2.26521 0 62 -2.26521 1
gene 1 9 32 0.408805 0 74 0.408805 1
gene 1 25 32 -2.07844 0 131 -2.07844 1
gene 1 15 32 -0.947594 0 160 -0.947594 0
gene 1 20 32 -5.18759 0 167 -5.18759 1
gene 1 23 66 0.473676 0 176 0.473676 1
gene 1 66 26 -0.0637161 0 177 -0.0637161 1
gene 1 17 66 0.132863 0 193 0.132863 1
gene 1 66 27 2.45156 0 228 2.45156 1
gene 1 21 66 -0.988048 0 266 -0.988048 1
gene 1 14 66 -0.639652 0 300 -0.639652 1
gene 1 22 66 -0.373107 0 341 -0.373107 0
gene 1 14 119 0.434014 0 369 -0.0659863 1
gene 1 119 27 1.55153 0 370 0.654396 1
gene 1 1 119 -0.316757 0 394 -0.316757 1
gene 1 24 130 1.00087 0 418 0.500872 1
gene 1 130 27 -1.05366 0 419 -0.898381 1
gene 1 16 130 -0.274544 0 433 -0.274544 1
gene 1 32 26 -1.3621 0 609 -1.3621 1
gene 1 1 66 0.114481 0 694 0.114481 1
gene 1 9 220 1.20805 0 713 0.708046 1
gene 1 220 32 1.0547 0 714 0.530267 1
gene 1 1 130 -0.287126 0 746 -0.287126 1
gene 1 21 119 0.757366 0 754 0.757366 1
gene 1 13 241 0.498969 0 783 -0.00103051 1
gene 1 241 27 -1.47304 0 784 -0.26327 1
gene 1 66 220 -0.329416 0 939 -0.329416 1
gene 1 14 305 1.63758 0 995 1.13758 1
gene 1 305 119 1.93915 0 996 1.43915 1
gene 1 130 119 -0.848059 0 1020 -0.848059 1
gene 1 10 305 -0.223593 0 1033 -0.223593 1
gene 1 15 310 1.05902 0 1041 0.559021 1
gene 1 310 27 0.9295 0 1042 0.802968 1
gene 1 130 310 -0.292164 0 1126 -0.292164 1
gene 1 305 32 0.0588055 0 1176 0.0588055 1
gene 1 17 241 0.633435 0 1227 0.633435 1
gene 1 15 362 1.04437 0 1236 0.544371 1
gene 1 362 32 0.13715 0 1237 0.240569 1
gene 1 2 310 -1.18851 0 1292 -1.18851 1
gene 1 24 66 -0.92805 0 1353 -0.92805 1
gene 1 15 220 1.33917 0 1363 1.33917 1
gene 1 66 241 -0.479038 0 1373 -0.479038 1
gene 1 12 220 0.824558 0 1400 0.824558 0
gene 1 8 362 0.0426868 0 1404 0.0426868 1
gene 1 19 241 0.521009 0 1419 0.521009 1
gene 1 18 66 -0.00919833 0 1498 -0.00919833 1
gene 1 16 32 -0.0166631 0 1514 -0.0166631 1
gene 1 20 305 -0.337515 0 1533 -0.337515 1
gene 1 220 119 1.3089 0 1576 1.3089 0
gene 1 17 32 -0.380203 0 1588 -0.380203 1
gene 1 4 241 1.83026 0 1598 1.83026 1
gene 1 23 451 0.238678 0 1610 -0.261322 1
gene 1 451 27 -2.12951 0 1611 -1.04355 1
gene 1 451 220 -0.843428 0 1617 -0.843428 1
gene 1 21 455 1.2284 0 1626 0.728401 1
gene 1 455 119 0.560658 0 1627 0.292964 1
gene 1 3 458 1 0 1634 0.5 1
gene 1 458 27 -0.00239106 0 1635 0.695697 1
gene 1 23 463 1 0 1655 0.5 1
gene 1 463 451 1 0 1656 0.5 1
gene 1 14 130 0.654207 0 1680 0.654207 1
gene 1 22 119 0.403598 0 1703 0.403598 1
gene 1 310 451 0.196759 0 1713 0.196759 1
gene 1 32 241 0.803033 0 1723 0.803033 1
gene 1 23 455 -0.989155 0 1745 -0.989155 1
gene 1 1 488 1 0 1763 0 1
gene 1 488 27 -1.88868 0 1764 0 1
gene 1 4 220 -0.102394 0 1814 -0.102394 1
genomeend 6
