# Supplementary material for: Empirical assessment and comparison of neuro-evolutionary methods for the automatic off-line design of robot swarms
Source: Nat Commun. 2021 Jul 16;12:4345. doi: 10.1038/s41467-021-24642-3 (PMC8285396; doi:10.1038/s41467-021-24642-3)
Supplement: Supplementary file 10 — Source Data [file 41467_2021_24642_MOESM10_ESM.zip › SD1-source_code/Design/Foraging/XNES_mlp/champ_gen_1]

/*Fitness: 93.3*/
genomestart 1
node 1 0 1 1
node 2 0 1 1
node 3 0 1 1
node 4 0 1 1
node 5 0 1 1
node 6 0 1 1
node 7 0 1 1
node 8 0 1 1
node 9 0 1 1
node 10 0 1 1
node 11 0 1 1
node 12 0 1 1
node 13 0 1 1
node 14 0 1 1
node 15 0 1 1
node 16 0 1 1
node 17 0 1 1
node 18 0 1 1
node 19 0 1 1
node 20 0 1 1
node 21 0 1 1
node 22 0 1 1
node 23 0 1 1
node 24 0 1 1
node 25 0 1 3
node 26 0 0 0
node 27 0 0 0
node 28 0 0 0
node 29 0 0 0
node 30 0 0 0
node 31 0 0 0
node 32 0 0 0
node 33 0 0 0
node 34 0 0 0
node 35 0 0 0
node 36 0 0 0
node 37 0 0 0
node 38 0 0 0
node 39 0 0 2
node 40 0 0 2
gene 0 25 39 5 0 0 1 1
gene 0 26 39 -5 0 0 1 1
gene 0 1 26 -5 0 0 1 1
gene 0 2 26 -5 0 0 1 1
gene 0 3 26 5 0 0 1 1
gene 0 4 26 5 0 0 1 1
gene 0 5 26 -5 0 0 1 1
gene 0 6 26 -3.15838 0 0 1 1
gene 0 7 26 5 0 0 1 1
gene 0 8 26 5 0 0 1 1
gene 0 9 26 -5 0 0 1 1
gene 0 10 26 5 0 0 1 1
gene 0 11 26 5 0 0 1 1
gene 0 12 26 5 0 0 1 1
gene 0 13 26 5 0 0 1 1
gene 0 14 26 -5 0 0 1 1
gene 0 15 26 -5 0 0 1 1
gene 0 16 26 -5 0 0 1 1
gene 0 17 26 5 0 0 1 1
gene 0 18 26 -5 0 0 1 1
gene 0 19 26 5 0 0 1 1
gene 0 20 26 -5 0 0 1 1
gene 0 21 26 -5 0 0 1 1
gene 0 22 26 5 0 0 1 1
gene 0 23 26 5 0 0 1 1
gene 0 24 26 -5 0 0 1 1
gene 0 25 26 5 0 0 1 1
gene 0 27 39 -5 0 0 1 1
gene 0 1 27 5 0 0 1 1
gene 0 2 27 5 0 0 1 1
gene 0 3 27 -5 0 0 1 1
gene 0 4 27 0.34881 0 0 1 1
gene 0 5 27 -5 0 0 1 1
gene 0 6 27 -5 0 0 1 1
gene 0 7 27 -0.559146 0 0 1 1
gene 0 8 27 4.41921 0 0 1 1
gene 0 9 27 -5 0 0 1 1
gene 0 10 27 -5 0 0 1 1
gene 0 11 27 -5 0 0 1 1
gene 0 12 27 -5 0 0 1 1
gene 0 13 27 -5 0 0 1 1
gene 0 14 27 5 0 0 1 1
gene 0 15 27 5 0 0 1 1
gene 0 16 27 -4.30651 0 0 1 1
gene 0 17 27 -5 0 0 1 1
gene 0 18 27 -5 0 0 1 1
gene 0 19 27 -5 0 0 1 1
gene 0 20 27 -5 0 0 1 1
gene 0 21 27 -5 0 0 1 1
gene 0 22 27 -5 0 0 1 1
gene 0 23 27 2.38584 0 0 1 1
gene 0 24 27 5 0 0 1 1
gene 0 25 27 -5 0 0 1 1
gene 0 28 39 5 0 0 1 1
gene 0 1 28 -5 0 0 1 1
gene 0 2 28 5 0 0 1 1
gene 0 3 28 5 0 0 1 1
gene 0 4 28 -5 0 0 1 1
gene 0 5 28 5 0 0 1 1
gene 0 6 28 5 0 0 1 1
gene 0 7 28 -5 0 0 1 1
gene 0 8 28 -5 0 0 1 1
gene 0 9 28 5 0 0 1 1
gene 0 10 28 -5 0 0 1 1
gene 0 11 28 5 0 0 1 1
gene 0 12 28 4.01357 0 0 1 1
gene 0 13 28 5 0 0 1 1
gene 0 14 28 -5 0 0 1 1
gene 0 15 28 5 0 0 1 1
gene 0 16 28 -1.90217 0 0 1 1
gene 0 17 28 5 0 0 1 1
gene 0 18 28 -5 0 0 1 1
gene 0 19 28 -5 0 0 1 1
gene 0 20 28 -5 0 0 1 1
gene 0 21 28 5 0 0 1 1
gene 0 22 28 -5 0 0 1 1
gene 0 23 28 5 0 0 1 1
gene 0 24 28 -5 0 0 1 1
gene 0 25 28 -5 0 0 1 1
gene 0 29 39 -5 0 0 1 1
gene 0 1 29 5 0 0 1 1
gene 0 2 29 -5 0 0 1 1
gene 0 3 29 -5 0 0 1 1
gene 0 4 29 -1.26832 0 0 1 1
gene 0 5 29 -5 0 0 1 1
gene 0 6 29 -1.98546 0 0 1 1
gene 0 7 29 5 0 0 1 1
gene 0 8 29 5 0 0 1 1
gene 0 9 29 -5 0 0 1 1
gene 0 10 29 -5 0 0 1 1
gene 0 11 29 -5 0 0 1 1
gene 0 12 29 5 0 0 1 1
gene 0 13 29 5 0 0 1 1
gene 0 14 29 5 0 0 1 1
gene 0 15 29 3.06166 0 0 1 1
gene 0 16 29 -5 0 0 1 1
gene 0 17 29 5 0 0 1 1
gene 0 18 29 5 0 0 1 1
gene 0 19 29 5 0 0 1 1
gene 0 20 29 -5 0 0 1 1
gene 0 21 29 -5 0 0 1 1
gene 0 22 29 5 0 0 1 1
gene 0 23 29 5 0 0 1 1
gene 0 24 29 -0.468227 0 0 1 1
gene 0 25 29 -5 0 0 1 1
gene 0 30 39 5 0 0 1 1
gene 0 1 30 -4.85498 0 0 1 1
gene 0 2 30 -5 0 0 1 1
gene 0 3 30 5 0 0 1 1
gene 0 4 30 5 0 0 1 1
gene 0 5 30 5 0 0 1 1
gene 0 6 30 -5 0 0 1 1
gene 0 7 30 -4.62197 0 0 1 1
gene 0 8 30 4.88624 0 0 1 1
gene 0 9 30 2.73716 0 0 1 1
gene 0 10 30 5 0 0 1 1
gene 0 11 30 -5 0 0 1 1
gene 0 12 30 5 0 0 1 1
gene 0 13 30 -1.8711 0 0 1 1
gene 0 14 30 5 0 0 1 1
gene 0 15 30 5 0 0 1 1
gene 0 16 30 5 0 0 1 1
gene 0 17 30 5 0 0 1 1
gene 0 18 30 -5 0 0 1 1
gene 0 19 30 5 0 0 1 1
gene 0 20 30 5 0 0 1 1
gene 0 21 30 5 0 0 1 1
gene 0 22 30 -0.122542 0 0 1 1
gene 0 23 30 -5 0 0 1 1
gene 0 24 30 5 0 0 1 1
gene 0 25 30 5 0 0 1 1
gene 0 31 39 -1.65536 0 0 1 1
gene 0 1 31 -5 0 0 1 1
gene 0 2 31 5 0 0 1 1
gene 0 3 31 -5 0 0 1 1
gene 0 4 31 4.87369 0 0 1 1
gene 0 5 31 -2.52614 0 0 1 1
gene 0 6 31 -5 0 0 1 1
gene 0 7 31 -5 0 0 1 1
gene 0 8 31 -3.25021 0 0 1 1
gene 0 9 31 -5 0 0 1 1
gene 0 10 31 -1.96762 0 0 1 1
gene 0 11 31 5 0 0 1 1
gene 0 12 31 -5 0 0 1 1
gene 0 13 31 0.12497 0 0 1 1
gene 0 14 31 4.20338 0 0 1 1
gene 0 15 31 -5 0 0 1 1
gene 0 16 31 -5 0 0 1 1
gene 0 17 31 -0.113721 0 0 1 1
gene 0 18 31 -5 0 0 1 1
gene 0 19 31 -5 0 0 1 1
gene 0 20 31 -0.783062 0 0 1 1
gene 0 21 31 -5 0 0 1 1
gene 0 22 31 -5 0 0 1 1
gene 0 23 31 5 0 0 1 1
gene 0 24 31 2.34137 0 0 1 1
gene 0 25 31 -5 0 0 1 1
gene 0 32 39 0.899469 0 0 1 1
gene 0 1 32 -5 0 0 1 1
gene 0 2 32 4.96644 0 0 1 1
gene 0 3 32 2.11266 0 0 1 1
gene 0 4 32 -5 0 0 1 1
gene 0 5 32 -5 0 0 1 1
gene 0 6 32 2.63395 0 0 1 1
gene 0 7 32 -5 0 0 1 1
gene 0 8 32 -5 0 0 1 1
gene 0 9 32 -5 0 0 1 1
gene 0 10 32 5 0 0 1 1
gene 0 11 32 5 0 0 1 1
gene 0 12 32 -5 0 0 1 1
gene 0 13 32 5 0 0 1 1
gene 0 14 32 5 0 0 1 1
gene 0 15 32 -5 0 0 1 1
gene 0 16 32 0.0973007 0 0 1 1
gene 0 17 32 -5 0 0 1 1
gene 0 18 32 -5 0 0 1 1
gene 0 19 32 -5 0 0 1 1
gene 0 20 32 -5 0 0 1 1
gene 0 21 32 2.02725 0 0 1 1
gene 0 22 32 5 0 0 1 1
gene 0 23 32 2.00789 0 0 1 1
gene 0 24 32 5 0 0 1 1
gene 0 25 32 -5 0 0 1 1
gene 0 33 39 5 0 0 1 1
gene 0 1 33 -5 0 0 1 1
gene 0 2 33 1.10138 0 0 1 1
gene 0 3 33 5 0 0 1 1
gene 0 4 33 5 0 0 1 1
gene 0 5 33 5 0 0 1 1
gene 0 6 33 -5 0 0 1 1
gene 0 7 33 -5 0 0 1 1
gene 0 8 33 2.46295 0 0 1 1
gene 0 9 33 -5 0 0 1 1
gene 0 10 33 -5 0 0 1 1
gene 0 11 33 -1.57977 0 0 1 1
gene 0 12 33 -5 0 0 1 1
gene 0 13 33 5 0 0 1 1
gene 0 14 33 5 0 0 1 1
gene 0 15 33 -5 0 0 1 1
gene 0 16 33 -5 0 0 1 1
gene 0 17 33 5 0 0 1 1
gene 0 18 33 5 0 0 1 1
gene 0 19 33 -5 0 0 1 1
gene 0 20 33 5 0 0 1 1
gene 0 21 33 5 0 0 1 1
gene 0 22 33 -5 0 0 1 1
gene 0 23 33 -5 0 0 1 1
gene 0 24 33 -5 0 0 1 1
gene 0 25 33 -5 0 0 1 1
gene 0 34 39 5 0 0 1 1
gene 0 1 34 -5 0 0 1 1
gene 0 2 34 -4.12094 0 0 1 1
gene 0 3 34 -0.961508 0 0 1 1
gene 0 4 34 5 0 0 1 1
gene 0 5 34 5 0 0 1 1
gene 0 6 34 5 0 0 1 1
gene 0 7 34 -0.762847 0 0 1 1
gene 0 8 34 -5 0 0 1 1
gene 0 9 34 -5 0 0 1 1
gene 0 10 34 -1.5152 0 0 1 1
gene 0 11 34 -5 0 0 1 1
gene 0 12 34 -5 0 0 1 1
gene 0 13 34 5 0 0 1 1
gene 0 14 34 -5 0 0 1 1
gene 0 15 34 -5 0 0 1 1
gene 0 16 34 -5 0 0 1 1
gene 0 17 34 5 0 0 1 1
gene 0 18 34 -5 0 0 1 1
gene 0 19 34 5 0 0 1 1
gene 0 20 34 5 0 0 1 1
gene 0 21 34 5 0 0 1 1
gene 0 22 34 5 0 0 1 1
gene 0 23 34 -5 0 0 1 1
gene 0 24 34 -3.09424 0 0 1 1
gene 0 25 34 -5 0 0 1 1
gene 0 35 39 -5 0 0 1 1
gene 0 1 35 0.984383 0 0 1 1
gene 0 2 35 4.03468 0 0 1 1
gene 0 3 35 -5 0 0 1 1
gene 0 4 35 -5 0 0 1 1
gene 0 5 35 -5 0 0 1 1
gene 0 6 35 -5 0 0 1 1
gene 0 7 35 5 0 0 1 1
gene 0 8 35 5 0 0 1 1
gene 0 9 35 -4.08747 0 0 1 1
gene 0 10 35 -5 0 0 1 1
gene 0 11 35 5 0 0 1 1
gene 0 12 35 5 0 0 1 1
gene 0 13 35 5 0 0 1 1
gene 0 14 35 -5 0 0 1 1
gene 0 15 35 -2.66957 0 0 1 1
gene 0 16 35 -3.82 0 0 1 1
gene 0 17 35 -5 0 0 1 1
gene 0 18 35 -5 0 0 1 1
gene 0 19 35 -5 0 0 1 1
gene 0 20 35 -4.43375 0 0 1 1
gene 0 21 35 -5 0 0 1 1
gene 0 22 35 3.27553 0 0 1 1
gene 0 23 35 -5 0 0 1 1
gene 0 24 35 5 0 0 1 1
gene 0 25 35 -5 0 0 1 1
gene 0 36 39 3.25502 0 0 1 1
gene 0 1 36 5 0 0 1 1
gene 0 2 36 -5 0 0 1 1
gene 0 3 36 0.452803 0 0 1 1
gene 0 4 36 -0.924059 0 0 1 1
gene 0 5 36 -5 0 0 1 1
gene 0 6 36 -1.46271 0 0 1 1
gene 0 7 36 -2.84144 0 0 1 1
gene 0 8 36 5 0 0 1 1
gene 0 9 36 -5 0 0 1 1
gene 0 10 36 -5 0 0 1 1
gene 0 11 36 3.68589 0 0 1 1
gene 0 12 36 -4.19527 0 0 1 1
gene 0 13 36 -5 0 0 1 1
gene 0 14 36 5 0 0 1 1
gene 0 15 36 0.453879 0 0 1 1
gene 0 16 36 5 0 0 1 1
gene 0 17 36 -3.52853 0 0 1 1
gene 0 18 36 -5 0 0 1 1
gene 0 19 36 -5 0 0 1 1
gene 0 20 36 -5 0 0 1 1
gene 0 21 36 -5 0 0 1 1
gene 0 22 36 -5 0 0 1 1
gene 0 23 36 -5 0 0 1 1
gene 0 24 36 -5 0 0 1 1
gene 0 25 36 -5 0 0 1 1
gene 0 37 39 5 0 0 1 1
gene 0 1 37 5 0 0 1 1
gene 0 2 37 -4.30863 0 0 1 1
gene 0 3 37 4.12701 0 0 1 1
gene 0 4 37 -5 0 0 1 1
gene 0 5 37 -5 0 0 1 1
gene 0 6 37 5 0 0 1 1
gene 0 7 37 5 0 0 1 1
gene 0 8 37 -5 0 0 1 1
gene 0 9 37 -5 0 0 1 1
gene 0 10 37 -5 0 0 1 1
gene 0 11 37 -5 0 0 1 1
gene 0 12 37 5 0 0 1 1
gene 0 13 37 -4.0455 0 0 1 1
gene 0 14 37 5 0 0 1 1
gene 0 15 37 5 0 0 1 1
gene 0 16 37 -2.06738 0 0 1 1
gene 0 17 37 5 0 0 1 1
gene 0 18 37 -5 0 0 1 1
gene 0 19 37 -5 0 0 1 1
gene 0 20 37 -5 0 0 1 1
gene 0 21 37 5 0 0 1 1
gene 0 22 37 5 0 0 1 1
gene 0 23 37 -5 0 0 1 1
gene 0 24 37 5 0 0 1 1
gene 0 25 37 -5 0 0 1 1
gene 0 38 39 5 0 0 1 1
gene 0 1 38 -5 0 0 1 1
gene 0 2 38 5 0 0 1 1
gene 0 3 38 5 0 0 1 1
gene 0 4 38 -5 0 0 1 1
gene 0 5 38 5 0 0 1 1
gene 0 6 38 5 0 0 1 1
gene 0 7 38 -5 0 0 1 1
gene 0 8 38 -5 0 0 1 1
gene 0 9 38 0.476894 0 0 1 1
gene 0 10 38 -5 0 0 1 1
gene 0 11 38 -5 0 0 1 1
gene 0 12 38 5 0 0 1 1
gene 0 13 38 5 0 0 1 1
gene 0 14 38 -5 0 0 1 1
gene 0 15 38 -5 0 0 1 1
gene 0 16 38 -5 0 0 1 1
gene 0 17 38 5 0 0 1 1
gene 0 18 38 5 0 0 1 1
gene 0 19 38 -5 0 0 1 1
gene 0 20 38 5 0 0 1 1
gene 0 21 38 -5 0 0 1 1
gene 0 22 38 -5 0 0 1 1
gene 0 23 38 -5 0 0 1 1
gene 0 24 38 5 0 0 1 1
gene 0 25 38 -5 0 0 1 1
gene 0 25 40 5 0 0 1 1
gene 0 26 40 5 0 0 1 1
gene 0 27 40 -5 0 0 1 1
gene 0 28 40 5 0 0 1 1
gene 0 29 40 5 0 0 1 1
gene 0 30 40 -5 0 0 1 1
gene 0 31 40 5 0 0 1 1
gene 0 32 40 -5 0 0 1 1
gene 0 33 40 5 0 0 1 1
gene 0 34 40 5 0 0 1 1
gene 0 35 40 5 0 0 1 1
gene 0 36 40 3.99976 0 0 1 1
gene 0 37 40 5 0 0 1 1
gene 0 38 40 5 0 0 1 1
genomeend 1
