# Supplementary material for: Empirical assessment and comparison of neuro-evolutionary methods for the automatic off-line design of robot swarms
Source: Nat Commun. 2021 Jul 16;12:4345. doi: 10.1038/s41467-021-24642-3 (PMC8285396; doi:10.1038/s41467-021-24642-3)
Supplement: Supplementary file 10 — Source Data [file 41467_2021_24642_MOESM10_ESM.zip › SD1-source_code/Design/Foraging/XNES_mlp/champ_gen_6]

/*Fitness: 88.8*/
genomestart 1
node 1 0 1 1
node 2 0 1 1
node 3 0 1 1
node 4 0 1 1
node 5 0 1 1
node 6 0 1 1
node 7 0 1 1
node 8 0 1 1
node 9 0 1 1
node 10 0 1 1
node 11 0 1 1
node 12 0 1 1
node 13 0 1 1
node 14 0 1 1
node 15 0 1 1
node 16 0 1 1
node 17 0 1 1
node 18 0 1 1
node 19 0 1 1
node 20 0 1 1
node 21 0 1 1
node 22 0 1 1
node 23 0 1 1
node 24 0 1 1
node 25 0 1 3
node 26 0 0 0
node 27 0 0 0
node 28 0 0 0
node 29 0 0 0
node 30 0 0 0
node 31 0 0 0
node 32 0 0 0
node 33 0 0 0
node 34 0 0 0
node 35 0 0 0
node 36 0 0 0
node 37 0 0 0
node 38 0 0 0
node 39 0 0 2
node 40 0 0 2
gene 0 25 39 5 0 0 1 1
gene 0 26 39 -5 0 0 1 1
gene 0 1 26 5 0 0 1 1
gene 0 2 26 1.62009 0 0 1 1
gene 0 3 26 5 0 0 1 1
gene 0 4 26 -5 0 0 1 1
gene 0 5 26 -5 0 0 1 1
gene 0 6 26 5 0 0 1 1
gene 0 7 26 5 0 0 1 1
gene 0 8 26 5 0 0 1 1
gene 0 9 26 5 0 0 1 1
gene 0 10 26 5 0 0 1 1
gene 0 11 26 -5 0 0 1 1
gene 0 12 26 -5 0 0 1 1
gene 0 13 26 5 0 0 1 1
gene 0 14 26 -3.70412 0 0 1 1
gene 0 15 26 -5 0 0 1 1
gene 0 16 26 5 0 0 1 1
gene 0 17 26 -5 0 0 1 1
gene 0 18 26 5 0 0 1 1
gene 0 19 26 -5 0 0 1 1
gene 0 20 26 -5 0 0 1 1
gene 0 21 26 5 0 0 1 1
gene 0 22 26 5 0 0 1 1
gene 0 23 26 -5 0 0 1 1
gene 0 24 26 5 0 0 1 1
gene 0 25 26 5 0 0 1 1
gene 0 27 39 -5 0 0 1 1
gene 0 1 27 -5 0 0 1 1
gene 0 2 27 5 0 0 1 1
gene 0 3 27 5 0 0 1 1
gene 0 4 27 5 0 0 1 1
gene 0 5 27 -5 0 0 1 1
gene 0 6 27 -5 0 0 1 1
gene 0 7 27 -5 0 0 1 1
gene 0 8 27 5 0 0 1 1
gene 0 9 27 5 0 0 1 1
gene 0 10 27 -5 0 0 1 1
gene 0 11 27 5 0 0 1 1
gene 0 12 27 3.16873 0 0 1 1
gene 0 13 27 5 0 0 1 1
gene 0 14 27 -0.174253 0 0 1 1
gene 0 15 27 -5 0 0 1 1
gene 0 16 27 5 0 0 1 1
gene 0 17 27 -5 0 0 1 1
gene 0 18 27 4.40711 0 0 1 1
gene 0 19 27 -5 0 0 1 1
gene 0 20 27 -4.18084 0 0 1 1
gene 0 21 27 5 0 0 1 1
gene 0 22 27 5 0 0 1 1
gene 0 23 27 5 0 0 1 1
gene 0 24 27 -5 0 0 1 1
gene 0 25 27 -5 0 0 1 1
gene 0 28 39 5 0 0 1 1
gene 0 1 28 5 0 0 1 1
gene 0 2 28 -4.5292 0 0 1 1
gene 0 3 28 -5 0 0 1 1
gene 0 4 28 5 0 0 1 1
gene 0 5 28 3.60081 0 0 1 1
gene 0 6 28 -2.20846 0 0 1 1
gene 0 7 28 4.05943 0 0 1 1
gene 0 8 28 5 0 0 1 1
gene 0 9 28 -5 0 0 1 1
gene 0 10 28 -5 0 0 1 1
gene 0 11 28 -5 0 0 1 1
gene 0 12 28 -1.05116 0 0 1 1
gene 0 13 28 -5 0 0 1 1
gene 0 14 28 -1.75579 0 0 1 1
gene 0 15 28 -5 0 0 1 1
gene 0 16 28 -5 0 0 1 1
gene 0 17 28 -5 0 0 1 1
gene 0 18 28 -5 0 0 1 1
gene 0 19 28 1.10765 0 0 1 1
gene 0 20 28 -5 0 0 1 1
gene 0 21 28 -5 0 0 1 1
gene 0 22 28 5 0 0 1 1
gene 0 23 28 -5 0 0 1 1
gene 0 24 28 -5 0 0 1 1
gene 0 25 28 -5 0 0 1 1
gene 0 29 39 -5 0 0 1 1
gene 0 1 29 5 0 0 1 1
gene 0 2 29 -5 0 0 1 1
gene 0 3 29 -5 0 0 1 1
gene 0 4 29 -5 0 0 1 1
gene 0 5 29 -4.53681 0 0 1 1
gene 0 6 29 -5 0 0 1 1
gene 0 7 29 5 0 0 1 1
gene 0 8 29 5 0 0 1 1
gene 0 9 29 -5 0 0 1 1
gene 0 10 29 2.34688 0 0 1 1
gene 0 11 29 -5 0 0 1 1
gene 0 12 29 5 0 0 1 1
gene 0 13 29 5 0 0 1 1
gene 0 14 29 5 0 0 1 1
gene 0 15 29 3.19873 0 0 1 1
gene 0 16 29 -5 0 0 1 1
gene 0 17 29 0.0554904 0 0 1 1
gene 0 18 29 3.42841 0 0 1 1
gene 0 19 29 -5 0 0 1 1
gene 0 20 29 -5 0 0 1 1
gene 0 21 29 3.89258 0 0 1 1
gene 0 22 29 -5 0 0 1 1
gene 0 23 29 5 0 0 1 1
gene 0 24 29 -3.40792 0 0 1 1
gene 0 25 29 -2.29283 0 0 1 1
gene 0 30 39 -5 0 0 1 1
gene 0 1 30 3.52034 0 0 1 1
gene 0 2 30 5 0 0 1 1
gene 0 3 30 5 0 0 1 1
gene 0 4 30 -5 0 0 1 1
gene 0 5 30 1.082 0 0 1 1
gene 0 6 30 0.452174 0 0 1 1
gene 0 7 30 -5 0 0 1 1
gene 0 8 30 -1.7159 0 0 1 1
gene 0 9 30 5 0 0 1 1
gene 0 10 30 5 0 0 1 1
gene 0 11 30 -5 0 0 1 1
gene 0 12 30 5 0 0 1 1
gene 0 13 30 2.4496 0 0 1 1
gene 0 14 30 -3.39826 0 0 1 1
gene 0 15 30 -5 0 0 1 1
gene 0 16 30 3.40305 0 0 1 1
gene 0 17 30 5 0 0 1 1
gene 0 18 30 5 0 0 1 1
gene 0 19 30 -5 0 0 1 1
gene 0 20 30 5 0 0 1 1
gene 0 21 30 5 0 0 1 1
gene 0 22 30 5 0 0 1 1
gene 0 23 30 -5 0 0 1 1
gene 0 24 30 -5 0 0 1 1
gene 0 25 30 5 0 0 1 1
gene 0 31 39 5 0 0 1 1
gene 0 1 31 -5 0 0 1 1
gene 0 2 31 -5 0 0 1 1
gene 0 3 31 -5 0 0 1 1
gene 0 4 31 5 0 0 1 1
gene 0 5 31 -1.53946 0 0 1 1
gene 0 6 31 5 0 0 1 1
gene 0 7 31 -4.5567 0 0 1 1
gene 0 8 31 -0.580461 0 0 1 1
gene 0 9 31 5 0 0 1 1
gene 0 10 31 -4.67104 0 0 1 1
gene 0 11 31 5 0 0 1 1
gene 0 12 31 -5 0 0 1 1
gene 0 13 31 3.66939 0 0 1 1
gene 0 14 31 4.82976 0 0 1 1
gene 0 15 31 2.36299 0 0 1 1
gene 0 16 31 4.9166 0 0 1 1
gene 0 17 31 -5 0 0 1 1
gene 0 18 31 5 0 0 1 1
gene 0 19 31 5 0 0 1 1
gene 0 20 31 -5 0 0 1 1
gene 0 21 31 -5 0 0 1 1
gene 0 22 31 -5 0 0 1 1
gene 0 23 31 -5 0 0 1 1
gene 0 24 31 4.49587 0 0 1 1
gene 0 25 31 5 0 0 1 1
gene 0 32 39 5 0 0 1 1
gene 0 1 32 -5 0 0 1 1
gene 0 2 32 -2.17954 0 0 1 1
gene 0 3 32 5 0 0 1 1
gene 0 4 32 -5 0 0 1 1
gene 0 5 32 5 0 0 1 1
gene 0 6 32 5 0 0 1 1
gene 0 7 32 5 0 0 1 1
gene 0 8 32 -5 0 0 1 1
gene 0 9 32 -5 0 0 1 1
gene 0 10 32 -5 0 0 1 1
gene 0 11 32 5 0 0 1 1
gene 0 12 32 -5 0 0 1 1
gene 0 13 32 -5 0 0 1 1
gene 0 14 32 4.92161 0 0 1 1
gene 0 15 32 -5 0 0 1 1
gene 0 16 32 -5 0 0 1 1
gene 0 17 32 5 0 0 1 1
gene 0 18 32 -5 0 0 1 1
gene 0 19 32 -5 0 0 1 1
gene 0 20 32 3.48366 0 0 1 1
gene 0 21 32 -4.55636 0 0 1 1
gene 0 22 32 -5 0 0 1 1
gene 0 23 32 -5 0 0 1 1
gene 0 24 32 5 0 0 1 1
gene 0 25 32 -5 0 0 1 1
gene 0 33 39 -5 0 0 1 1
gene 0 1 33 -5 0 0 1 1
gene 0 2 33 -5 0 0 1 1
gene 0 3 33 5 0 0 1 1
gene 0 4 33 5 0 0 1 1
gene 0 5 33 -5 0 0 1 1
gene 0 6 33 -5 0 0 1 1
gene 0 7 33 -5 0 0 1 1
gene 0 8 33 -5 0 0 1 1
gene 0 9 33 -1.52899 0 0 1 1
gene 0 10 33 5 0 0 1 1
gene 0 11 33 -5 0 0 1 1
gene 0 12 33 5 0 0 1 1
gene 0 13 33 5 0 0 1 1
gene 0 14 33 -5 0 0 1 1
gene 0 15 33 -5 0 0 1 1
gene 0 16 33 -4.82659 0 0 1 1
gene 0 17 33 5 0 0 1 1
gene 0 18 33 5 0 0 1 1
gene 0 19 33 5 0 0 1 1
gene 0 20 33 -3.1995 0 0 1 1
gene 0 21 33 -5 0 0 1 1
gene 0 22 33 1.66568 0 0 1 1
gene 0 23 33 -5 0 0 1 1
gene 0 24 33 2.84781 0 0 1 1
gene 0 25 33 5 0 0 1 1
gene 0 34 39 5 0 0 1 1
gene 0 1 34 -5 0 0 1 1
gene 0 2 34 -5 0 0 1 1
gene 0 3 34 -5 0 0 1 1
gene 0 4 34 -5 0 0 1 1
gene 0 5 34 -2.66554 0 0 1 1
gene 0 6 34 5 0 0 1 1
gene 0 7 34 5 0 0 1 1
gene 0 8 34 -5 0 0 1 1
gene 0 9 34 5 0 0 1 1
gene 0 10 34 5 0 0 1 1
gene 0 11 34 -5 0 0 1 1
gene 0 12 34 -5 0 0 1 1
gene 0 13 34 -5 0 0 1 1
gene 0 14 34 5 0 0 1 1
gene 0 15 34 -5 0 0 1 1
gene 0 16 34 5 0 0 1 1
gene 0 17 34 -5 0 0 1 1
gene 0 18 34 -5 0 0 1 1
gene 0 19 34 -5 0 0 1 1
gene 0 20 34 -5 0 0 1 1
gene 0 21 34 4.33066 0 0 1 1
gene 0 22 34 -0.0386797 0 0 1 1
gene 0 23 34 -4.30946 0 0 1 1
gene 0 24 34 -5 0 0 1 1
gene 0 25 34 5 0 0 1 1
gene 0 35 39 -5 0 0 1 1
gene 0 1 35 -3.98058 0 0 1 1
gene 0 2 35 2.37764 0 0 1 1
gene 0 3 35 5 0 0 1 1
gene 0 4 35 -5 0 0 1 1
gene 0 5 35 -5 0 0 1 1
gene 0 6 35 5 0 0 1 1
gene 0 7 35 -5 0 0 1 1
gene 0 8 35 -2.45328 0 0 1 1
gene 0 9 35 -5 0 0 1 1
gene 0 10 35 -5 0 0 1 1
gene 0 11 35 5 0 0 1 1
gene 0 12 35 5 0 0 1 1
gene 0 13 35 -2.91435 0 0 1 1
gene 0 14 35 -5 0 0 1 1
gene 0 15 35 5 0 0 1 1
gene 0 16 35 -5 0 0 1 1
gene 0 17 35 -5 0 0 1 1
gene 0 18 35 -5 0 0 1 1
gene 0 19 35 -5 0 0 1 1
gene 0 20 35 -5 0 0 1 1
gene 0 21 35 -5 0 0 1 1
gene 0 22 35 5 0 0 1 1
gene 0 23 35 5 0 0 1 1
gene 0 24 35 3.72649 0 0 1 1
gene 0 25 35 -4.50185 0 0 1 1
gene 0 36 39 -5 0 0 1 1
gene 0 1 36 3.64188 0 0 1 1
gene 0 2 36 3.71994 0 0 1 1
gene 0 3 36 5 0 0 1 1
gene 0 4 36 5 0 0 1 1
gene 0 5 36 2.179 0 0 1 1
gene 0 6 36 -5 0 0 1 1
gene 0 7 36 -5 0 0 1 1
gene 0 8 36 5 0 0 1 1
gene 0 9 36 -5 0 0 1 1
gene 0 10 36 -5 0 0 1 1
gene 0 11 36 5 0 0 1 1
gene 0 12 36 -5 0 0 1 1
gene 0 13 36 -5 0 0 1 1
gene 0 14 36 -5 0 0 1 1
gene 0 15 36 -5 0 0 1 1
gene 0 16 36 -5 0 0 1 1
gene 0 17 36 -5 0 0 1 1
gene 0 18 36 -2.03335 0 0 1 1
gene 0 19 36 -5 0 0 1 1
gene 0 20 36 -5 0 0 1 1
gene 0 21 36 1.0134 0 0 1 1
gene 0 22 36 5 0 0 1 1
gene 0 23 36 -5 0 0 1 1
gene 0 24 36 -3.20285 0 0 1 1
gene 0 25 36 -5 0 0 1 1
gene 0 37 39 -5 0 0 1 1
gene 0 1 37 -5 0 0 1 1
gene 0 2 37 5 0 0 1 1
gene 0 3 37 -5 0 0 1 1
gene 0 4 37 -5 0 0 1 1
gene 0 5 37 -5 0 0 1 1
gene 0 6 37 -5 0 0 1 1
gene 0 7 37 5 0 0 1 1
gene 0 8 37 5 0 0 1 1
gene 0 9 37 5 0 0 1 1
gene 0 10 37 5 0 0 1 1
gene 0 11 37 5 0 0 1 1
gene 0 12 37 -5 0 0 1 1
gene 0 13 37 5 0 0 1 1
gene 0 14 37 5 0 0 1 1
gene 0 15 37 -1.052 0 0 1 1
gene 0 16 37 5 0 0 1 1
gene 0 17 37 5 0 0 1 1
gene 0 18 37 -5 0 0 1 1
gene 0 19 37 -5 0 0 1 1
gene 0 20 37 -5 0 0 1 1
gene 0 21 37 1.71895 0 0 1 1
gene 0 22 37 5 0 0 1 1
gene 0 23 37 5 0 0 1 1
gene 0 24 37 -5 0 0 1 1
gene 0 25 37 5 0 0 1 1
gene 0 38 39 5 0 0 1 1
gene 0 1 38 -5 0 0 1 1
gene 0 2 38 5 0 0 1 1
gene 0 3 38 -5 0 0 1 1
gene 0 4 38 -5 0 0 1 1
gene 0 5 38 5 0 0 1 1
gene 0 6 38 5 0 0 1 1
gene 0 7 38 -5 0 0 1 1
gene 0 8 38 -5 0 0 1 1
gene 0 9 38 5 0 0 1 1
gene 0 10 38 5 0 0 1 1
gene 0 11 38 -5 0 0 1 1
gene 0 12 38 -5 0 0 1 1
gene 0 13 38 -5 0 0 1 1
gene 0 14 38 5 0 0 1 1
gene 0 15 38 -5 0 0 1 1
gene 0 16 38 5 0 0 1 1
gene 0 17 38 -5 0 0 1 1
gene 0 18 38 -5 0 0 1 1
gene 0 19 38 -5 0 0 1 1
gene 0 20 38 -5 0 0 1 1
gene 0 21 38 5 0 0 1 1
gene 0 22 38 -5 0 0 1 1
gene 0 23 38 5 0 0 1 1
gene 0 24 38 5 0 0 1 1
gene 0 25 38 5 0 0 1 1
gene 0 25 40 -5 0 0 1 1
gene 0 26 40 -5 0 0 1 1
gene 0 27 40 1.1906 0 0 1 1
gene 0 28 40 -5 0 0 1 1
gene 0 29 40 -5 0 0 1 1
gene 0 30 40 2.65928 0 0 1 1
gene 0 31 40 -5 0 0 1 1
gene 0 32 40 5 0 0 1 1
gene 0 33 40 -5 0 0 1 1
gene 0 34 40 -5 0 0 1 1
gene 0 35 40 -1.58241 0 0 1 1
gene 0 36 40 -5 0 0 1 1
gene 0 37 40 -4.02756 0 0 1 1
gene 0 38 40 -5 0 0 1 1
genomeend 1
