# Supplementary material for: Empirical assessment and comparison of neuro-evolutionary methods for the automatic off-line design of robot swarms
Source: Nat Commun. 2021 Jul 16;12:4345. doi: 10.1038/s41467-021-24642-3 (PMC8285396; doi:10.1038/s41467-021-24642-3)
Supplement: Supplementary file 10 — Source Data [file 41467_2021_24642_MOESM10_ESM.zip › SD1-source_code/Design/XOR-Aggregation/NEAT-B-nl/champ_gen_2]

/* Organism #9 Fitness: 19436.600000 Time: 0 */
genomestart 9
trait 1 0.000000 1.000000 0.567001 0.048327 0.000000 1.000000 1.000000 1.000000 
node 1 1 1 1
node 2 1 1 1
node 3 1 1 1
node 4 1 1 1
node 5 1 1 1
node 6 1 1 1
node 7 1 1 1
node 8 1 1 1
node 9 1 1 1
node 10 1 1 1
node 11 1 1 1
node 12 1 1 1
node 13 1 1 1
node 14 1 1 1
node 15 1 1 1
node 16 1 1 1
node 17 1 1 1
node 18 1 1 1
node 19 1 1 1
node 20 1 1 1
node 21 1 1 1
node 22 1 1 1
node 23 1 1 1
node 24 1 1 1
node 25 1 1 3
node 26 1 0 2
node 27 1 0 2
gene 1 25 26 -2.63334 0 1 -2.63334 0
gene 1 25 27 -4.40989 0 2 -4.40989 0
gene 1 24 26 4.88855 0 3 4.88855 1
gene 1 17 27 -6.89006 0 111 -6.89006 1
gene 1 23 26 -5.07197 0 272 -5.07197 1
gene 1 12 26 -8 0 373 -8 1
gene 1 22 26 -3.96844 0 591 -3.96844 1
gene 1 24 27 1.89266 0 673 1.89266 1
gene 1 12 27 8 0 702 8 1
gene 1 6 27 0.946712 0 890 0.946712 1
gene 1 13 27 0.307745 0 1763 0.307745 1
gene 1 1 27 -0.452799 0 1939 -0.452799 1
genomeend 9
