# Supplementary material for: Empirical assessment and comparison of neuro-evolutionary methods for the automatic off-line design of robot swarms
Source: Nat Commun. 2021 Jul 16;12:4345. doi: 10.1038/s41467-021-24642-3 (PMC8285396; doi:10.1038/s41467-021-24642-3)
Supplement: Supplementary file 10 — Source Data [file 41467_2021_24642_MOESM10_ESM.zip › SD1-source_code/Design/XOR-Aggregation/NEAT-B-nl/champ_gen_5]

/* Organism #79 Fitness: 18492.100000 Time: 0 */
genomestart 79
trait 1 0.000000 0.000000 0.946974 1.000000 0.664921 0.275321 1.000000 0.531408 
node 1 1 1 1
node 2 1 1 1
node 3 1 1 1
node 4 1 1 1
node 5 1 1 1
node 6 1 1 1
node 7 1 1 1
node 8 1 1 1
node 9 1 1 1
node 10 1 1 1
node 11 1 1 1
node 12 1 1 1
node 13 1 1 1
node 14 1 1 1
node 15 1 1 1
node 16 1 1 1
node 17 1 1 1
node 18 1 1 1
node 19 1 1 1
node 20 1 1 1
node 21 1 1 1
node 22 1 1 1
node 23 1 1 1
node 24 1 1 1
node 25 1 1 3
node 26 1 0 2
node 27 1 0 2
gene 1 25 26 4.75713 0 1 4.75713 0
gene 1 25 27 1.54116 0 2 1.54116 0
gene 1 4 26 -3.89354 0 8 -3.89354 1
gene 1 18 26 -5.19284 0 25 -5.19284 1
gene 1 1 26 1.56405 0 84 1.56405 1
gene 1 13 26 2.49591 0 88 2.49591 1
gene 1 5 26 6.2472 0 202 6.2472 1
gene 1 2 26 -5.92827 0 391 -5.92827 1
gene 1 23 27 -6.14365 0 513 -6.14365 1
gene 1 6 27 -1.76727 0 541 -1.76727 1
gene 1 1 27 -4.41974 0 606 -4.41974 1
gene 1 22 26 6.53882 0 828 6.53882 1
gene 1 15 26 -1.34749 0 1129 -1.34749 1
gene 1 24 27 3.31926 0 1261 3.31926 1
gene 1 9 26 1.94402 0 1311 1.94402 1
gene 1 3 26 2.40468 0 1412 2.40468 1
gene 1 12 27 1.25016 0 1658 1.25016 1
gene 1 17 26 -2.93903 0 1668 -2.93903 1
gene 1 13 27 -5.64284 0 1746 -5.64284 1
gene 1 8 27 0.559224 0 1834 0.559224 1
genomeend 79
