# Supplementary material for: Empirical assessment and comparison of neuro-evolutionary methods for the automatic off-line design of robot swarms
Source: Nat Commun. 2021 Jul 16;12:4345. doi: 10.1038/s41467-021-24642-3 (PMC8285396; doi:10.1038/s41467-021-24642-3)
Supplement: Supplementary file 10 — Source Data [file 41467_2021_24642_MOESM10_ESM.zip › SD1-source_code/Design/XOR-Aggregation/NEAT-B-nl/champ_gen_1]

/* Organism #49 Fitness: 20461.450000 Time: 0 */
genomestart 49
trait 1 0.000000 0.895327 1.000000 0.000000 0.830020 0.852151 0.107352 1.000000 
node 1 1 1 1
node 2 1 1 1
node 3 1 1 1
node 4 1 1 1
node 5 1 1 1
node 6 1 1 1
node 7 1 1 1
node 8 1 1 1
node 9 1 1 1
node 10 1 1 1
node 11 1 1 1
node 12 1 1 1
node 13 1 1 1
node 14 1 1 1
node 15 1 1 1
node 16 1 1 1
node 17 1 1 1
node 18 1 1 1
node 19 1 1 1
node 20 1 1 1
node 21 1 1 1
node 22 1 1 1
node 23 1 1 1
node 24 1 1 1
node 25 1 1 3
node 26 1 0 2
node 27 1 0 2
gene 1 25 26 -0.345726 0 1 -0.345726 0
gene 1 25 27 -2.63595 0 2 -2.63595 0
gene 1 23 26 3.37526 0 9 3.37526 1
gene 1 15 27 -0.951123 0 15 -0.951123 1
gene 1 18 27 -5.60124 0 155 -5.60124 1
gene 1 11 27 -6.30703 0 239 -6.30703 1
gene 1 14 26 -1.94484 0 394 -1.94484 1
gene 1 22 26 -5.86759 0 515 -5.86759 1
gene 1 2 27 -0.29407 0 706 -0.29407 1
gene 1 9 27 2.79417 0 791 2.79417 1
gene 1 11 26 5.26733 0 1062 5.26733 1
gene 1 13 26 2.17317 0 1110 2.17317 1
gene 1 10 27 -2.40363 0 1560 -2.40363 1
gene 1 23 27 -3.87413 0 1742 -3.87413 1
gene 1 21 27 1.59861 0 1853 1.59861 1
gene 1 22 27 -0.128781 0 1886 -0.128781 1
gene 1 12 27 -0.830943 0 1898 -0.830943 1
genomeend 49
