# Supplementary material for: Empirical assessment and comparison of neuro-evolutionary methods for the automatic off-line design of robot swarms
Source: Nat Commun. 2021 Jul 16;12:4345. doi: 10.1038/s41467-021-24642-3 (PMC8285396; doi:10.1038/s41467-021-24642-3)
Supplement: Supplementary file 10 — Source Data [file 41467_2021_24642_MOESM10_ESM.zip › SD1-source_code/Design/XOR-Aggregation/NEAT-B-nl/champ_gen_8]

/* Organism #57 Fitness: 18980.250000 Time: 0 */
genomestart 57
trait 1 0.000000 1.000000 1.000000 0.709280 0.369507 0.000000 0.000000 0.000000 
node 1 1 1 1
node 2 1 1 1
node 3 1 1 1
node 4 1 1 1
node 5 1 1 1
node 6 1 1 1
node 7 1 1 1
node 8 1 1 1
node 9 1 1 1
node 10 1 1 1
node 11 1 1 1
node 12 1 1 1
node 13 1 1 1
node 14 1 1 1
node 15 1 1 1
node 16 1 1 1
node 17 1 1 1
node 18 1 1 1
node 19 1 1 1
node 20 1 1 1
node 21 1 1 1
node 22 1 1 1
node 23 1 1 1
node 24 1 1 1
node 25 1 1 3
node 26 1 0 2
node 27 1 0 2
node 66 1 0 0
gene 1 25 26 2.83984 0 1 2.83984 0
gene 1 25 27 4.67105 0 2 4.67105 0
gene 1 8 27 1.72175 0 13 1.72175 1
gene 1 22 27 4.02805 0 113 4.02805 1
gene 1 26 26 5.31384 1 194 5.31384 0
gene 1 24 27 7.68367 0 201 7.68367 1
gene 1 18 27 -4.35288 0 270 -4.35288 1
gene 1 3 27 1.54955 0 414 1.54955 1
gene 1 9 27 5.63344 0 636 5.63344 1
gene 1 6 27 0.114285 0 799 0.114285 1
gene 1 21 27 2.82041 0 894 2.82041 1
gene 1 26 66 -1.2201 1 1228 -1.2201 1
gene 1 66 26 -0.228141 0 1229 -0.228141 1
gene 1 66 66 -1.75305 1 1346 -1.75305 1
genomeend 57
