# Supplementary material for: Empirical assessment and comparison of neuro-evolutionary methods for the automatic off-line design of robot swarms
Source: Nat Commun. 2021 Jul 16;12:4345. doi: 10.1038/s41467-021-24642-3 (PMC8285396; doi:10.1038/s41467-021-24642-3)
Supplement: Supplementary file 10 — Source Data [file 41467_2021_24642_MOESM10_ESM.zip › SD1-source_code/Design/XOR-Aggregation/NEAT-B-nl/champ_gen_3]

/* Organism #43 Fitness: 18961.000000 Time: 0 */
genomestart 43
trait 1 0.332716 0.239208 0.000000 0.603482 0.244965 0.691841 0.000000 0.384819 
node 1 1 1 1
node 2 1 1 1
node 3 1 1 1
node 4 1 1 1
node 5 1 1 1
node 6 1 1 1
node 7 1 1 1
node 8 1 1 1
node 9 1 1 1
node 10 1 1 1
node 11 1 1 1
node 12 1 1 1
node 13 1 1 1
node 14 1 1 1
node 15 1 1 1
node 16 1 1 1
node 17 1 1 1
node 18 1 1 1
node 19 1 1 1
node 20 1 1 1
node 21 1 1 1
node 22 1 1 1
node 23 1 1 1
node 24 1 1 1
node 25 1 1 3
node 26 1 0 2
node 27 1 0 2
gene 1 25 26 -2.11728 0 1 -2.11728 0
gene 1 25 27 1.51624 0 2 1.51624 0
gene 1 1 27 -3.00568 0 5 -3.00568 1
gene 1 19 26 -3.00158 0 10 -3.00158 1
gene 1 18 26 -2.02255 0 40 -2.02255 1
gene 1 22 27 -3.48689 0 150 -3.48689 1
gene 1 15 26 0.666098 0 191 0.666098 1
gene 1 16 27 7.12816 0 278 7.12816 1
gene 1 23 27 -6.47783 0 350 -6.47783 1
gene 1 5 27 1.67182 0 401 1.67182 1
gene 1 10 26 6.32382 0 784 6.32382 1
gene 1 10 27 -1.5375 0 1136 -1.5375 1
gene 1 21 26 4.41405 0 1306 4.41405 1
gene 1 12 26 -2.92721 0 1447 -2.92721 1
gene 1 8 27 0.942661 0 1622 0.942661 1
gene 1 7 27 -1.31806 0 1664 -1.31806 1
gene 1 13 27 2.91329 0 1711 2.91329 1
gene 1 3 27 0.66393 0 1730 0.66393 1
gene 1 27 26 1.53565 0 1761 1.53565 1
gene 1 4 26 0.311312 0 1939 0.311312 1
gene 1 14 26 1.85224 0 1972 1.85224 1
gene 1 24 27 -0.268587 0 2011 -0.268587 1
genomeend 43
