# Supplementary material for: Empirical assessment and comparison of neuro-evolutionary methods for the automatic off-line design of robot swarms
Source: Nat Commun. 2021 Jul 16;12:4345. doi: 10.1038/s41467-021-24642-3 (PMC8285396; doi:10.1038/s41467-021-24642-3)
Supplement: Supplementary file 10 — Source Data [file 41467_2021_24642_MOESM10_ESM.zip › SD1-source_code/Design/XOR-Aggregation/NEAT-B-nl/champ_gen_0]

/* Organism #5 Fitness: 20901.950000 Time: 0 */
genomestart 5
trait 1 0.423434 0.823468 0.000000 1.000000 0.000000 0.075666 0.193327 1.000000 
node 1 1 1 1
node 2 1 1 1
node 3 1 1 1
node 4 1 1 1
node 5 1 1 1
node 6 1 1 1
node 7 1 1 1
node 8 1 1 1
node 9 1 1 1
node 10 1 1 1
node 11 1 1 1
node 12 1 1 1
node 13 1 1 1
node 14 1 1 1
node 15 1 1 1
node 16 1 1 1
node 17 1 1 1
node 18 1 1 1
node 19 1 1 1
node 20 1 1 1
node 21 1 1 1
node 22 1 1 1
node 23 1 1 1
node 24 1 1 1
node 25 1 1 3
node 26 1 0 2
node 27 1 0 2
gene 1 25 26 -2.4066 0 1 -2.4066 0
gene 1 25 27 1.26925 0 2 1.26925 0
gene 1 21 27 6.0567 0 3 6.0567 1
gene 1 17 27 -5.56757 0 44 -5.56757 1
gene 1 7 27 -7.7922 0 66 -7.7922 1
gene 1 26 26 3.65827 1 74 3.65827 1
gene 1 23 27 2.68695 0 377 2.68695 1
gene 1 24 27 8 0 468 8 1
gene 1 4 27 3.27385 0 595 3.27385 1
gene 1 1 27 0.581904 0 959 0.581904 1
gene 1 6 27 3.73427 0 1067 3.73427 1
gene 1 3 27 2.34398 0 1586 2.34398 1
gene 1 14 27 -1.43784 0 1848 -1.43784 1
genomeend 5
