# Supplementary material for: Empirical assessment and comparison of neuro-evolutionary methods for the automatic off-line design of robot swarms
Source: Nat Commun. 2021 Jul 16;12:4345. doi: 10.1038/s41467-021-24642-3 (PMC8285396; doi:10.1038/s41467-021-24642-3)
Supplement: Supplementary file 10 — Source Data [file 41467_2021_24642_MOESM10_ESM.zip › SD1-source_code/Design/XOR-Aggregation/NEAT-B-nl/champ_gen_4]

/* Organism #72 Fitness: 15599.200000 Time: 0 */
genomestart 72
trait 1 1.000000 0.000000 0.000000 0.196416 0.000000 0.204081 0.253930 1.000000 
node 1 1 1 1
node 2 1 1 1
node 3 1 1 1
node 4 1 1 1
node 5 1 1 1
node 6 1 1 1
node 7 1 1 1
node 8 1 1 1
node 9 1 1 1
node 10 1 1 1
node 11 1 1 1
node 12 1 1 1
node 13 1 1 1
node 14 1 1 1
node 15 1 1 1
node 16 1 1 1
node 17 1 1 1
node 18 1 1 1
node 19 1 1 1
node 20 1 1 1
node 21 1 1 1
node 22 1 1 1
node 23 1 1 1
node 24 1 1 1
node 25 1 1 3
node 26 1 0 2
node 27 1 0 2
gene 1 25 26 5.12205 0 1 5.12205 0
gene 1 25 27 2.3497 0 2 2.3497 0
gene 1 21 26 2.48433 0 10 2.48433 1
gene 1 15 26 3.88184 0 66 3.88184 1
gene 1 5 27 1.75238 0 74 1.75238 1
gene 1 17 27 -5.5551 0 101 -5.5551 1
gene 1 8 27 0.21748 0 268 0.21748 1
gene 1 15 27 -2.01861 0 559 -2.01861 1
gene 1 13 26 -0.119978 0 584 -0.119978 1
gene 1 13 27 -1.83192 0 587 -1.83192 1
gene 1 11 26 -1.13921 0 612 -1.13921 1
gene 1 16 26 -2.00476 0 622 -2.00476 1
gene 1 14 26 0.796473 0 1024 0.796473 1
gene 1 4 26 -0.202515 0 1045 -0.202515 1
gene 1 16 27 -1.40248 0 1069 -1.40248 1
gene 1 10 27 -7.13146 0 1090 -7.13146 1
gene 1 22 26 -8 0 1125 -8 1
gene 1 3 26 -0.823562 0 1233 -0.823562 1
gene 1 5 26 -2.31285 0 1259 -2.31285 1
gene 1 1 26 -1.55602 0 1494 -1.55602 1
gene 1 2 26 -0.519859 0 1731 -0.519859 1
gene 1 12 26 -0.572467 0 1835 -0.572467 1
gene 1 21 27 2.01958 0 1895 2.01958 1
gene 1 23 27 0.185679 0 1954 0.185679 1
genomeend 72
