# Supplementary material for: Empirical assessment and comparison of neuro-evolutionary methods for the automatic off-line design of robot swarms
Source: Nat Commun. 2021 Jul 16;12:4345. doi: 10.1038/s41467-021-24642-3 (PMC8285396; doi:10.1038/s41467-021-24642-3)
Supplement: Supplementary file 10 — Source Data [file 41467_2021_24642_MOESM10_ESM.zip › SD1-source_code/Design/XOR-Aggregation/NEAT-B-nl/champ_gen_9]

/* Organism #29 Fitness: 20746.150000 Time: 0 */
genomestart 29
trait 1 0.556632 0.000000 0.000000 1.000000 0.441614 0.000000 0.873269 0.000000 
node 1 1 1 1
node 2 1 1 1
node 3 1 1 1
node 4 1 1 1
node 5 1 1 1
node 6 1 1 1
node 7 1 1 1
node 8 1 1 1
node 9 1 1 1
node 10 1 1 1
node 11 1 1 1
node 12 1 1 1
node 13 1 1 1
node 14 1 1 1
node 15 1 1 1
node 16 1 1 1
node 17 1 1 1
node 18 1 1 1
node 19 1 1 1
node 20 1 1 1
node 21 1 1 1
node 22 1 1 1
node 23 1 1 1
node 24 1 1 1
node 25 1 1 3
node 26 1 0 2
node 27 1 0 2
gene 1 25 26 4.43123 0 1 4.43123 0
gene 1 25 27 -7.8369 0 2 -7.8369 0
gene 1 19 26 -1.81156 0 6 -1.81156 1
gene 1 24 26 5.68882 0 55 5.68882 1
gene 1 27 27 1.11652 1 127 1.11652 1
gene 1 13 26 -4.38209 0 214 -4.38209 1
gene 1 9 26 4.50726 0 311 4.50726 1
gene 1 11 26 -1.13376 0 466 -1.13376 1
gene 1 7 26 6.82219 0 768 6.82219 1
gene 1 10 26 -2.539 0 960 -2.539 1
gene 1 15 26 3.7048 0 1012 3.7048 1
gene 1 16 26 2.74195 0 1299 2.74195 1
gene 1 27 26 -2.56478 0 1381 -2.56478 1
gene 1 26 26 0.0417796 1 1831 0.0417796 1
genomeend 29
