# Supplementary material for: Empirical assessment and comparison of neuro-evolutionary methods for the automatic off-line design of robot swarms
Source: Nat Commun. 2021 Jul 16;12:4345. doi: 10.1038/s41467-021-24642-3 (PMC8285396; doi:10.1038/s41467-021-24642-3)
Supplement: Supplementary file 10 — Source Data [file 41467_2021_24642_MOESM10_ESM.zip › SD1-source_code/Design/XOR-Aggregation/NEAT-B-nl/champ_gen_6]

/* Organism #11 Fitness: 18177.550000 Time: 0 */
genomestart 11
trait 1 0.946767 0.000000 0.000000 0.653633 0.108635 0.000000 1.000000 0.685001 
node 1 1 1 1
node 2 1 1 1
node 3 1 1 1
node 4 1 1 1
node 5 1 1 1
node 6 1 1 1
node 7 1 1 1
node 8 1 1 1
node 9 1 1 1
node 10 1 1 1
node 11 1 1 1
node 12 1 1 1
node 13 1 1 1
node 14 1 1 1
node 15 1 1 1
node 16 1 1 1
node 17 1 1 1
node 18 1 1 1
node 19 1 1 1
node 20 1 1 1
node 21 1 1 1
node 22 1 1 1
node 23 1 1 1
node 24 1 1 1
node 25 1 1 3
node 26 1 0 2
node 27 1 0 2
node 31 1 0 0
gene 1 25 26 -0.439063 0 1 -0.439063 0
gene 1 25 27 -2.50146 0 2 -2.50146 0
gene 1 11 26 -2.08494 0 10 -2.08494 1
gene 1 17 26 -2.56057 0 30 -2.56057 0
gene 1 17 31 -5.21527 0 67 -5.21527 1
gene 1 31 26 8 0 68 8 1
gene 1 22 26 -6.17469 0 86 -6.17469 1
gene 1 23 31 2.77441 0 130 2.77441 1
gene 1 27 27 -6.88721 1 587 -6.88721 1
gene 1 10 26 -1.00779 0 604 -1.00779 1
gene 1 10 31 -0.274741 0 1327 -0.274741 1
gene 1 27 26 3.22061 0 1427 3.22061 1
gene 1 9 26 -0.00937689 0 1519 -0.00937689 1
gene 1 20 26 0.228029 0 1915 0.228029 1
gene 1 12 26 -1.42492 0 1941 -1.42492 1
genomeend 11
