# Supplementary material for: Empirical assessment and comparison of neuro-evolutionary methods for the automatic off-line design of robot swarms
Source: Nat Commun. 2021 Jul 16;12:4345. doi: 10.1038/s41467-021-24642-3 (PMC8285396; doi:10.1038/s41467-021-24642-3)
Supplement: Supplementary file 10 — Source Data [file 41467_2021_24642_MOESM10_ESM.zip › SD1-source_code/Design/XOR-Aggregation/NEAT-B-nl/champ_gen_7]

/* Organism #26 Fitness: 19985.250000 Time: 0 */
genomestart 26
trait 1 0.730828 1.000000 0.605067 0.000000 1.000000 0.000000 0.910112 0.751632 
node 1 1 1 1
node 2 1 1 1
node 3 1 1 1
node 4 1 1 1
node 5 1 1 1
node 6 1 1 1
node 7 1 1 1
node 8 1 1 1
node 9 1 1 1
node 10 1 1 1
node 11 1 1 1
node 12 1 1 1
node 13 1 1 1
node 14 1 1 1
node 15 1 1 1
node 16 1 1 1
node 17 1 1 1
node 18 1 1 1
node 19 1 1 1
node 20 1 1 1
node 21 1 1 1
node 22 1 1 1
node 23 1 1 1
node 24 1 1 1
node 25 1 1 3
node 26 1 0 2
node 27 1 0 2
gene 1 25 26 -2.14664 0 1 -2.14664 0
gene 1 25 27 -0.000104507 0 2 -0.000104507 0
gene 1 21 26 5.83723 0 3 5.83723 1
gene 1 17 26 -4.70309 0 15 -4.70309 1
gene 1 11 26 -1.16011 0 86 -1.16011 1
gene 1 2 26 2.24102 0 138 2.24102 1
gene 1 6 26 8 0 305 8 1
gene 1 15 26 -4.30974 0 448 -4.30974 1
gene 1 27 27 0.717865 1 484 0.717865 1
gene 1 1 26 0.980739 0 998 0.980739 1
gene 1 3 26 1.33881 0 1252 1.33881 1
gene 1 13 26 2.25549 0 1706 2.25549 1
gene 1 24 26 1.03487 0 1828 1.03487 1
gene 1 4 26 3.56923 0 1840 3.56923 1
genomeend 26
