# Supplementary material for: Empirical assessment and comparison of neuro-evolutionary methods for the automatic off-line design of robot swarms
Source: Nat Commun. 2021 Jul 16;12:4345. doi: 10.1038/s41467-021-24642-3 (PMC8285396; doi:10.1038/s41467-021-24642-3)
Supplement: Supplementary file 10 — Source Data [file 41467_2021_24642_MOESM10_ESM.zip › SD1-source_code/Design/XOR-Aggregation/NEAT-B-slp/champ_gen_2]

/* Organism #69 Fitness: 17184.400000 Time: 0 */
genomestart 69
trait 1 0.000000 0.823250 0.607180 0.177974 0.840796 1.000000 0.113063 0.516171 
node 1 1 1 1
node 2 1 1 1
node 3 1 1 1
node 4 1 1 1
node 5 1 1 1
node 6 1 1 1
node 7 1 1 1
node 8 1 1 1
node 9 1 1 1
node 10 1 1 1
node 11 1 1 1
node 12 1 1 1
node 13 1 1 1
node 14 1 1 1
node 15 1 1 1
node 16 1 1 1
node 17 1 1 1
node 18 1 1 1
node 19 1 1 1
node 20 1 1 1
node 21 1 1 1
node 22 1 1 1
node 23 1 1 1
node 24 1 1 1
node 25 1 1 3
node 26 1 0 2
node 27 1 0 2
node 46 1 0 0
node 52 1 0 0
gene 1 1 26 -1.43594 0 1 -1.43594 1
gene 1 1 27 -2.07067 0 2 -2.07067 1
gene 1 2 26 -1.67037 0 3 -1.67037 1
gene 1 2 27 -2.75466 0 4 -2.75466 1
gene 1 3 26 -0.299802 0 5 -0.299802 1
gene 1 3 27 8 0 6 8 1
gene 1 4 26 -7.50219 0 7 -7.50219 1
gene 1 4 27 3.58596 0 8 3.58596 1
gene 1 5 26 -3.53389 0 9 -3.53389 1
gene 1 5 27 -2.06894 0 10 -2.06894 1
gene 1 6 26 0.472869 0 11 0.472869 1
gene 1 6 27 4.34654 0 12 4.34654 1
gene 1 7 26 -0.605772 0 13 -0.605772 1
gene 1 7 27 3.60633 0 14 3.60633 1
gene 1 8 26 1.347 0 15 1.347 0
gene 1 8 27 -2.97758 0 16 -2.97758 1
gene 1 9 26 0.756949 0 17 0.756949 1
gene 1 9 27 -2.60358 0 18 -2.60358 1
gene 1 10 26 -2.00369 0 19 -2.00369 1
gene 1 10 27 0.449092 0 20 0.449092 1
gene 1 11 26 3.60871 0 21 3.60871 1
gene 1 11 27 6.65927 0 22 6.65927 1
gene 1 12 26 1.88534 0 23 1.88534 1
gene 1 12 27 -0.899948 0 24 -0.899948 1
gene 1 13 26 -2.83556 0 25 -2.83556 1
gene 1 13 27 1.09066 0 26 1.09066 1
gene 1 14 26 -0.457415 0 27 -0.457415 1
gene 1 14 27 -3.87783 0 28 -3.87783 1
gene 1 15 26 -0.955566 0 29 -0.955566 1
gene 1 15 27 5.61959 0 30 5.61959 1
gene 1 16 26 -8 0 31 -8 1
gene 1 16 27 2.25612 0 32 2.25612 1
gene 1 17 26 -6.15634 0 33 -6.15634 1
gene 1 17 27 -3.58676 0 34 -3.58676 1
gene 1 18 26 -5.64346 0 35 -5.64346 1
gene 1 18 27 -5.0287 0 36 -5.0287 1
gene 1 19 26 2.35799 0 37 2.35799 1
gene 1 19 27 -6.00433 0 38 -6.00433 1
gene 1 20 26 7.1457 0 39 7.1457 1
gene 1 20 27 3.15664 0 40 3.15664 1
gene 1 21 26 4.03773 0 41 4.03773 0
gene 1 21 27 1.10333 0 42 1.10333 1
gene 1 22 26 -1.35163 0 43 -1.35163 1
gene 1 22 27 1.40101 0 44 1.40101 1
gene 1 23 26 2.44021 0 45 2.44021 1
gene 1 23 27 -4.59115 0 46 -4.59115 1
gene 1 24 26 -1.91328 0 47 -1.91328 1
gene 1 24 27 3.88625 0 48 3.88625 1
gene 1 25 26 -2.28309 0 49 -2.28309 1
gene 1 25 27 3.14579 0 50 3.14579 1
gene 1 27 26 0.907837 0 139 0.907837 1
gene 1 26 26 -2.78938 1 147 -2.78938 1
gene 1 27 27 -1.39497 1 321 -1.39497 1
gene 1 21 46 -0.00826196 0 329 -0.00826196 1
gene 1 46 26 -3.92753 0 330 -3.92753 1
gene 1 27 46 -0.0459562 0 371 -0.0459562 1
gene 1 25 46 -2.43331 0 399 -2.43331 1
gene 1 8 52 -4.64154 0 415 -4.64154 1
gene 1 52 26 -6.56559 0 416 -6.56559 1
gene 1 2 52 0.309448 0 452 0.309448 1
gene 1 10 52 0.640326 0 470 0.640326 1
gene 1 26 52 0.427056 1 518 0.427056 1
gene 1 24 46 -0.0350948 0 524 -0.0350948 1
gene 1 2 46 2.41316 0 560 2.41316 1
gene 1 7 52 -2.49505 0 595 -2.49505 1
gene 1 1 46 0.627908 0 604 0.627908 1
gene 1 52 52 1.49356 1 644 1.49356 1
gene 1 6 46 0.525819 0 679 0.525819 1
gene 1 11 52 -1.82408 0 709 -1.82408 1
gene 1 23 46 -1.79448 0 759 -1.79448 1
gene 1 46 46 -0.0171027 1 773 -0.0171027 1
gene 1 18 46 -2.54755 0 793 -2.54755 1
gene 1 12 46 -1.51814 0 803 -1.51814 1
gene 1 3 46 2.02615 0 912 2.02615 1
genomeend 69
