# Supplementary material for: Empirical assessment and comparison of neuro-evolutionary methods for the automatic off-line design of robot swarms
Source: Nat Commun. 2021 Jul 16;12:4345. doi: 10.1038/s41467-021-24642-3 (PMC8285396; doi:10.1038/s41467-021-24642-3)
Supplement: Supplementary file 10 — Source Data [file 41467_2021_24642_MOESM10_ESM.zip › SD1-source_code/Design/XOR-Aggregation/NEAT-B-slp/champ_gen_5]

/* Organism #5 Fitness: 17592.750000 Time: 0 */
genomestart 5
trait 1 0.155085 0.744168 0.926108 0.178021 0.493487 0.000000 0.498161 1.000000 
node 1 1 1 1
node 2 1 1 1
node 3 1 1 1
node 4 1 1 1
node 5 1 1 1
node 6 1 1 1
node 7 1 1 1
node 8 1 1 1
node 9 1 1 1
node 10 1 1 1
node 11 1 1 1
node 12 1 1 1
node 13 1 1 1
node 14 1 1 1
node 15 1 1 1
node 16 1 1 1
node 17 1 1 1
node 18 1 1 1
node 19 1 1 1
node 20 1 1 1
node 21 1 1 1
node 22 1 1 1
node 23 1 1 1
node 24 1 1 1
node 25 1 1 3
node 26 1 0 2
node 27 1 0 2
gene 1 1 26 1.79752 0 1 1.79752 1
gene 1 1 27 -0.820714 0 2 -0.820714 1
gene 1 2 26 2.4278 0 3 2.4278 1
gene 1 2 27 -7.67404 0 4 -7.67404 1
gene 1 3 26 -7.17282 0 5 -7.17282 1
gene 1 3 27 2.5262 0 6 2.5262 1
gene 1 4 26 2.48571 0 7 2.48571 1
gene 1 4 27 6.93719 0 8 6.93719 1
gene 1 5 26 8 0 9 8 1
gene 1 5 27 -4.19481 0 10 -4.19481 1
gene 1 6 26 8 0 11 8 1
gene 1 6 27 5.77224 0 12 5.77224 1
gene 1 7 26 3.83156 0 13 3.83156 1
gene 1 7 27 0.40387 0 14 0.40387 1
gene 1 8 26 1.5958 0 15 1.5958 1
gene 1 8 27 -1.55296 0 16 -1.55296 1
gene 1 9 26 2.46351 0 17 2.46351 1
gene 1 9 27 -3.40955 0 18 -3.40955 1
gene 1 10 26 -5.65588 0 19 -5.65588 1
gene 1 10 27 -3.74416 0 20 -3.74416 1
gene 1 11 26 -0.54482 0 21 -0.54482 1
gene 1 11 27 1.93329 0 22 1.93329 1
gene 1 12 26 -4.58676 0 23 -4.58676 1
gene 1 12 27 -0.283481 0 24 -0.283481 1
gene 1 13 26 1.46793 0 25 1.46793 1
gene 1 13 27 6.454 0 26 6.454 1
gene 1 14 26 -6.7469 0 27 -6.7469 1
gene 1 14 27 0.323625 0 28 0.323625 1
gene 1 15 26 5.27246 0 29 5.27246 1
gene 1 15 27 3.74397 0 30 3.74397 1
gene 1 16 26 -0.434416 0 31 -0.434416 1
gene 1 16 27 -1.66007 0 32 -1.66007 1
gene 1 17 26 -5.3536 0 33 -5.3536 1
gene 1 17 27 -1.38913 0 34 -1.38913 1
gene 1 18 26 -4.93403 0 35 -4.93403 1
gene 1 18 27 -1.59356 0 36 -1.59356 1
gene 1 19 26 -1.98905 0 37 -1.98905 1
gene 1 19 27 1.84074 0 38 1.84074 1
gene 1 20 26 6.13456 0 39 6.13456 1
gene 1 20 27 -6.8564 0 40 -6.8564 1
gene 1 21 26 3.48949 0 41 3.48949 1
gene 1 21 27 -5.37253 0 42 -5.37253 1
gene 1 22 26 -3.80263 0 43 -3.80263 1
gene 1 22 27 -1.28852 0 44 -1.28852 1
gene 1 23 26 1.88406 0 45 1.88406 1
gene 1 23 27 -2.85485 0 46 -2.85485 1
gene 1 24 26 4.03677 0 47 4.03677 1
gene 1 24 27 -2.07433 0 48 -2.07433 1
gene 1 25 26 0.669116 0 49 0.669116 1
gene 1 25 27 -5.32469 0 50 -5.32469 1
gene 1 26 27 -0.86139 0 108 -0.86139 1
gene 1 27 27 -3.57822 1 143 -3.57822 1
gene 1 26 26 -1.70913 1 298 -1.70913 1
gene 1 27 26 4.10385 1 526 4.10385 1
genomeend 5
