# Supplementary material for: Empirical assessment and comparison of neuro-evolutionary methods for the automatic off-line design of robot swarms
Source: Nat Commun. 2021 Jul 16;12:4345. doi: 10.1038/s41467-021-24642-3 (PMC8285396; doi:10.1038/s41467-021-24642-3)
Supplement: Supplementary file 10 — Source Data [file 41467_2021_24642_MOESM10_ESM.zip › SD1-source_code/Design/XOR-Aggregation/NEAT-B-slp/champ_gen_1]

/* Organism #55 Fitness: 14990.500000 Time: 0 */
genomestart 55
trait 1 0.318606 0.952002 0.884645 0.000000 0.000000 0.418199 0.000000 1.000000 
node 1 1 1 1
node 2 1 1 1
node 3 1 1 1
node 4 1 1 1
node 5 1 1 1
node 6 1 1 1
node 7 1 1 1
node 8 1 1 1
node 9 1 1 1
node 10 1 1 1
node 11 1 1 1
node 12 1 1 1
node 13 1 1 1
node 14 1 1 1
node 15 1 1 1
node 16 1 1 1
node 17 1 1 1
node 18 1 1 1
node 19 1 1 1
node 20 1 1 1
node 21 1 1 1
node 22 1 1 1
node 23 1 1 1
node 24 1 1 1
node 25 1 1 3
node 26 1 0 2
node 27 1 0 2
gene 1 1 26 6.53185 0 1 6.53185 1
gene 1 1 27 -5.51589 0 2 -5.51589 1
gene 1 2 26 -2.96295 0 3 -2.96295 1
gene 1 2 27 -0.223376 0 4 -0.223376 1
gene 1 3 26 -0.938884 0 5 -0.938884 1
gene 1 3 27 1.69002 0 6 1.69002 1
gene 1 4 26 3.64832 0 7 3.64832 1
gene 1 4 27 -0.442297 0 8 -0.442297 1
gene 1 5 26 -2.22359 0 9 -2.22359 1
gene 1 5 27 8 0 10 8 1
gene 1 6 26 7.31619 0 11 7.31619 1
gene 1 6 27 4.77608 0 12 4.77608 1
gene 1 7 26 -0.133136 0 13 -0.133136 1
gene 1 7 27 5.48431 0 14 5.48431 1
gene 1 8 26 -0.320343 0 15 -0.320343 1
gene 1 8 27 3.39393 0 16 3.39393 1
gene 1 9 26 -0.804204 0 17 -0.804204 1
gene 1 9 27 2.38942 0 18 2.38942 1
gene 1 10 26 7.70078 0 19 7.70078 1
gene 1 10 27 -0.885427 0 20 -0.885427 1
gene 1 11 26 0.358525 0 21 0.358525 1
gene 1 11 27 -2.50812 0 22 -2.50812 1
gene 1 12 26 -0.465298 0 23 -0.465298 1
gene 1 12 27 -5.39188 0 24 -5.39188 1
gene 1 13 26 8 0 25 8 1
gene 1 13 27 -7.78947 0 26 -7.78947 1
gene 1 14 26 1.90844 0 27 1.90844 1
gene 1 14 27 1.28829 0 28 1.28829 1
gene 1 15 26 1.0231 0 29 1.0231 1
gene 1 15 27 -2.98148 0 30 -2.98148 1
gene 1 16 26 -2.66266 0 31 -2.66266 1
gene 1 16 27 -0.690635 0 32 -0.690635 1
gene 1 17 26 -6.57246 0 33 -6.57246 1
gene 1 17 27 1.01265 0 34 1.01265 1
gene 1 18 26 -2.75675 0 35 -2.75675 1
gene 1 18 27 -5.57597 0 36 -5.57597 1
gene 1 19 26 -0.642377 0 37 -0.642377 1
gene 1 19 27 -5.31695 0 38 -5.31695 1
gene 1 20 26 -3.92646 0 39 -3.92646 1
gene 1 20 27 1.60534 0 40 1.60534 1
gene 1 21 26 4.26933 0 41 4.26933 1
gene 1 21 27 8 0 42 8 1
gene 1 22 26 -3.01211 0 43 -3.01211 1
gene 1 22 27 -1.11435 0 44 -1.11435 1
gene 1 23 26 -1.8944 0 45 -1.8944 1
gene 1 23 27 1.64459 0 46 1.64459 1
gene 1 24 26 -0.776756 0 47 -0.776756 1
gene 1 24 27 -1.24547 0 48 -1.24547 1
gene 1 25 26 -1.40933 0 49 -1.40933 1
gene 1 25 27 2.22895 0 50 2.22895 1
gene 1 27 26 -4.61479 0 132 -4.61479 1
gene 1 27 27 0.0112557 1 244 0.0112557 1
gene 1 26 26 -1.25263 1 493 -1.25263 1
genomeend 55
