# Supplementary material for: Empirical assessment and comparison of neuro-evolutionary methods for the automatic off-line design of robot swarms
Source: Nat Commun. 2021 Jul 16;12:4345. doi: 10.1038/s41467-021-24642-3 (PMC8285396; doi:10.1038/s41467-021-24642-3)
Supplement: Supplementary file 10 — Source Data [file 41467_2021_24642_MOESM10_ESM.zip › SD1-source_code/Design/XOR-Aggregation/NEAT-B-slp/champ_gen_8]

/* Organism #78 Fitness: 14723.000000 Time: 0 */
genomestart 78
trait 1 1.000000 0.000000 0.943503 0.172773 1.000000 0.064518 1.000000 0.000000 
node 1 1 1 1
node 2 1 1 1
node 3 1 1 1
node 4 1 1 1
node 5 1 1 1
node 6 1 1 1
node 7 1 1 1
node 8 1 1 1
node 9 1 1 1
node 10 1 1 1
node 11 1 1 1
node 12 1 1 1
node 13 1 1 1
node 14 1 1 1
node 15 1 1 1
node 16 1 1 1
node 17 1 1 1
node 18 1 1 1
node 19 1 1 1
node 20 1 1 1
node 21 1 1 1
node 22 1 1 1
node 23 1 1 1
node 24 1 1 1
node 25 1 1 3
node 26 1 0 2
node 27 1 0 2
gene 1 1 26 -6.53111 0 1 -6.53111 1
gene 1 1 27 2.7741 0 2 2.7741 1
gene 1 2 26 -3.50977 0 3 -3.50977 1
gene 1 2 27 2.08341 0 4 2.08341 1
gene 1 3 26 -0.906495 0 5 -0.906495 1
gene 1 3 27 -0.587244 0 6 -0.587244 1
gene 1 4 26 -1.17081 0 7 -1.17081 1
gene 1 4 27 -5.42856 0 8 -5.42856 1
gene 1 5 26 3.77815 0 9 3.77815 1
gene 1 5 27 -3.19871 0 10 -3.19871 1
gene 1 6 26 -0.604275 0 11 -0.604275 1
gene 1 6 27 -1.94062 0 12 -1.94062 1
gene 1 7 26 0.305619 0 13 0.305619 1
gene 1 7 27 -1.49834 0 14 -1.49834 1
gene 1 8 26 -2.16959 0 15 -2.16959 1
gene 1 8 27 -1.92527 0 16 -1.92527 1
gene 1 9 26 -3.97181 0 17 -3.97181 1
gene 1 9 27 -3.65562 0 18 -3.65562 1
gene 1 10 26 2.46839 0 19 2.46839 1
gene 1 10 27 0.104707 0 20 0.104707 1
gene 1 11 26 1.26432 0 21 1.26432 1
gene 1 11 27 -2.25863 0 22 -2.25863 1
gene 1 12 26 -0.511768 0 23 -0.511768 1
gene 1 12 27 -1.56194 0 24 -1.56194 1
gene 1 13 26 2.91208 0 25 2.91208 1
gene 1 13 27 3.40993 0 26 3.40993 1
gene 1 14 26 -6.12551 0 27 -6.12551 1
gene 1 14 27 -0.809774 0 28 -0.809774 1
gene 1 15 26 -0.900686 0 29 -0.900686 1
gene 1 15 27 2.36293 0 30 2.36293 1
gene 1 16 26 1.28457 0 31 1.28457 1
gene 1 16 27 -5.17288 0 32 -5.17288 1
gene 1 17 26 -5.10588 0 33 -5.10588 1
gene 1 17 27 -4.55118 0 34 -4.55118 1
gene 1 18 26 -4.89072 0 35 -4.89072 1
gene 1 18 27 -0.247388 0 36 -0.247388 1
gene 1 19 26 -0.0191441 0 37 -0.0191441 1
gene 1 19 27 -1.28373 0 38 -1.28373 1
gene 1 20 26 3.70397 0 39 3.70397 1
gene 1 20 27 -3.62564 0 40 -3.62564 1
gene 1 21 26 -2.33111 0 41 -2.33111 1
gene 1 21 27 -4.21641 0 42 -4.21641 1
gene 1 22 26 -1.27425 0 43 -1.27425 1
gene 1 22 27 -4.14314 0 44 -4.14314 1
gene 1 23 26 0.246343 0 45 0.246343 1
gene 1 23 27 0.354795 0 46 0.354795 1
gene 1 24 26 2.33833 0 47 2.33833 1
gene 1 24 27 1.54083 0 48 1.54083 1
gene 1 25 26 1.34008 0 49 1.34008 1
gene 1 25 27 -1.35355 0 50 -1.35355 1
gene 1 27 26 -0.78154 0 139 -0.78154 1
gene 1 27 27 -0.42955 1 176 -0.42955 1
gene 1 26 26 0.323321 1 256 0.323321 1
gene 1 26 27 -8 1 355 -8 1
genomeend 78
