# Supplementary material for: Empirical assessment and comparison of neuro-evolutionary methods for the automatic off-line design of robot swarms
Source: Nat Commun. 2021 Jul 16;12:4345. doi: 10.1038/s41467-021-24642-3 (PMC8285396; doi:10.1038/s41467-021-24642-3)
Supplement: Supplementary file 10 — Source Data [file 41467_2021_24642_MOESM10_ESM.zip › SD1-source_code/Design/XOR-Aggregation/NEAT-B-slp/champ_gen_3]

/* Organism #47 Fitness: 14817.350000 Time: 0 */
genomestart 47
trait 1 0.000000 0.777463 0.768389 0.000000 0.940542 0.575204 0.130977 0.838482 
node 1 1 1 1
node 2 1 1 1
node 3 1 1 1
node 4 1 1 1
node 5 1 1 1
node 6 1 1 1
node 7 1 1 1
node 8 1 1 1
node 9 1 1 1
node 10 1 1 1
node 11 1 1 1
node 12 1 1 1
node 13 1 1 1
node 14 1 1 1
node 15 1 1 1
node 16 1 1 1
node 17 1 1 1
node 18 1 1 1
node 19 1 1 1
node 20 1 1 1
node 21 1 1 1
node 22 1 1 1
node 23 1 1 1
node 24 1 1 1
node 25 1 1 3
node 26 1 0 2
node 27 1 0 2
node 28 1 0 0
gene 1 1 26 2.03884 0 1 2.03884 1
gene 1 1 27 3.35935 0 2 3.35935 1
gene 1 2 26 -0.393705 0 3 -0.393705 1
gene 1 2 27 -0.361111 0 4 -0.361111 1
gene 1 3 26 2.11262 0 5 2.11262 1
gene 1 3 27 2.43486 0 6 2.43486 1
gene 1 4 26 0.0533647 0 7 0.0533647 1
gene 1 4 27 -5.81032 0 8 -5.81032 1
gene 1 5 26 -1.3433 0 9 -1.3433 1
gene 1 5 27 6.15836 0 10 6.15836 1
gene 1 6 26 0.737621 0 11 0.737621 1
gene 1 6 27 3.45613 0 12 3.45613 1
gene 1 7 26 1.69028 0 13 1.69028 1
gene 1 7 27 -4.43739 0 14 -4.43739 1
gene 1 8 26 -6.40422 0 15 -6.40422 1
gene 1 8 27 -4.27079 0 16 -4.27079 1
gene 1 9 26 -0.569277 0 17 -0.569277 1
gene 1 9 27 -4.40344 0 18 -4.40344 1
gene 1 10 26 -1.61594 0 19 -1.61594 1
gene 1 10 27 -5.21304 0 20 -5.21304 1
gene 1 11 26 -4.98463 0 21 -4.98463 1
gene 1 11 27 6.46284 0 22 6.46284 1
gene 1 12 26 -1.88589 0 23 -1.88589 1
gene 1 12 27 -0.625471 0 24 -0.625471 1
gene 1 13 26 6.66547 0 25 6.66547 1
gene 1 13 27 -2.30408 0 26 -2.30408 1
gene 1 14 26 2.20004 0 27 2.20004 1
gene 1 14 27 7.81302 0 28 7.81302 1
gene 1 15 26 -2.09538 0 29 -2.09538 1
gene 1 15 27 -2.71913 0 30 -2.71913 1
gene 1 16 26 -4.8001 0 31 -4.8001 1
gene 1 16 27 0.592053 0 32 0.592053 1
gene 1 17 26 -1.68659 0 33 -1.68659 1
gene 1 17 27 0.0491116 0 34 0.0491116 1
gene 1 18 26 -8 0 35 -8 1
gene 1 18 27 -0.224682 0 36 -0.224682 1
gene 1 19 26 -0.515515 0 37 -0.515515 1
gene 1 19 27 1.61211 0 38 1.61211 1
gene 1 20 26 3.08138 0 39 3.08138 1
gene 1 20 27 0.169836 0 40 0.169836 1
gene 1 21 26 2.9063 0 41 2.9063 0
gene 1 21 27 -1.3303 0 42 -1.3303 1
gene 1 22 26 -1.72004 0 43 -1.72004 1
gene 1 22 27 2.36353 0 44 2.36353 1
gene 1 23 26 -0.686817 0 45 -0.686817 1
gene 1 23 27 0.388875 0 46 0.388875 1
gene 1 24 26 3.29114 0 47 3.29114 1
gene 1 24 27 4.73056 0 48 4.73056 1
gene 1 25 26 1.97269 0 49 1.97269 1
gene 1 25 27 -6.88592 0 50 -6.88592 1
gene 1 21 28 1.98536 0 59 1.98536 1
gene 1 28 26 0.786659 0 60 0.786659 1
gene 1 17 28 1.57782 0 105 1.57782 1
gene 1 4 28 6.9519 0 164 6.9519 1
gene 1 26 26 -2.02461 1 166 -2.02461 1
gene 1 28 28 -6.77475 1 200 -6.77475 1
gene 1 5 28 2.17453 0 272 2.17453 1
gene 1 14 28 6.74433 0 278 6.74433 1
gene 1 12 28 -1.60239 0 285 -1.60239 1
gene 1 19 28 -3.80036 0 303 -3.80036 1
gene 1 15 28 4.59461 0 339 4.59461 1
gene 1 25 28 2.22968 0 373 2.22968 1
gene 1 27 28 -2.02551 0 377 -2.02551 1
gene 1 6 28 0.77382 0 471 0.77382 1
gene 1 9 28 2.45704 0 508 2.45704 1
gene 1 20 28 -1.14804 0 519 -1.14804 1
gene 1 23 28 -2.54542 0 536 -2.54542 1
gene 1 13 28 4.06312 0 676 4.06312 1
gene 1 2 28 -2.65586 0 705 -2.65586 1
gene 1 3 28 5.44783 0 742 5.44783 1
gene 1 1 28 1.84854 0 761 1.84854 1
gene 1 27 27 -3.53218 1 772 -3.53218 1
gene 1 24 28 2.25238 0 801 2.25238 1
gene 1 16 28 -0.795002 0 843 -0.795002 1
gene 1 8 28 0.556743 0 888 0.556743 1
gene 1 11 28 3.05331 0 934 3.05331 1
gene 1 28 27 -1.07798 1 1008 -1.07798 1
gene 1 27 26 0.783355 0 1067 0.783355 1
gene 1 18 28 -0.306884 0 1071 -0.306884 1
gene 1 22 28 -0.587574 0 1104 -0.587574 1
genomeend 47
