# Supplementary material for: Empirical assessment and comparison of neuro-evolutionary methods for the automatic off-line design of robot swarms
Source: Nat Commun. 2021 Jul 16;12:4345. doi: 10.1038/s41467-021-24642-3 (PMC8285396; doi:10.1038/s41467-021-24642-3)
Supplement: Supplementary file 10 — Source Data [file 41467_2021_24642_MOESM10_ESM.zip › SD1-source_code/Design/XOR-Aggregation/NEAT-B-slp/champ_gen_0]

/* Organism #50 Fitness: 15081.550000 Time: 0 */
genomestart 50
trait 1 0.902137 1.000000 0.776336 0.000000 0.263778 0.000000 1.000000 0.000000 
node 1 1 1 1
node 2 1 1 1
node 3 1 1 1
node 4 1 1 1
node 5 1 1 1
node 6 1 1 1
node 7 1 1 1
node 8 1 1 1
node 9 1 1 1
node 10 1 1 1
node 11 1 1 1
node 12 1 1 1
node 13 1 1 1
node 14 1 1 1
node 15 1 1 1
node 16 1 1 1
node 17 1 1 1
node 18 1 1 1
node 19 1 1 1
node 20 1 1 1
node 21 1 1 1
node 22 1 1 1
node 23 1 1 1
node 24 1 1 1
node 25 1 1 3
node 26 1 0 2
node 27 1 0 2
gene 1 1 26 -8 0 1 -8 1
gene 1 1 27 -1.27472 0 2 -1.27472 1
gene 1 2 26 -1.31653 0 3 -1.31653 1
gene 1 2 27 -5.87765 0 4 -5.87765 1
gene 1 3 26 4.54501 0 5 4.54501 1
gene 1 3 27 0.831515 0 6 0.831515 1
gene 1 4 26 -1.98181 0 7 -1.98181 1
gene 1 4 27 1.64172 0 8 1.64172 1
gene 1 5 26 2.4193 0 9 2.4193 1
gene 1 5 27 -0.728044 0 10 -0.728044 1
gene 1 6 26 1.07502 0 11 1.07502 1
gene 1 6 27 1.25324 0 12 1.25324 1
gene 1 7 26 -1.52149 0 13 -1.52149 1
gene 1 7 27 0.958559 0 14 0.958559 1
gene 1 8 26 6.2252 0 15 6.2252 1
gene 1 8 27 6.47514 0 16 6.47514 1
gene 1 9 26 0.889166 0 17 0.889166 1
gene 1 9 27 -0.691608 0 18 -0.691608 1
gene 1 10 26 4.64021 0 19 4.64021 1
gene 1 10 27 -0.634965 0 20 -0.634965 1
gene 1 11 26 -3.85808 0 21 -3.85808 1
gene 1 11 27 -1.84075 0 22 -1.84075 1
gene 1 12 26 0.517185 0 23 0.517185 1
gene 1 12 27 -4.4263 0 24 -4.4263 1
gene 1 13 26 2.61715 0 25 2.61715 1
gene 1 13 27 -0.0538569 0 26 -0.0538569 1
gene 1 14 26 2.19858 0 27 2.19858 1
gene 1 14 27 -1.03047 0 28 -1.03047 1
gene 1 15 26 -0.182797 0 29 -0.182797 1
gene 1 15 27 -3.68217 0 30 -3.68217 1
gene 1 16 26 1.2269 0 31 1.2269 1
gene 1 16 27 1.30752 0 32 1.30752 1
gene 1 17 26 -2.77546 0 33 -2.77546 1
gene 1 17 27 -8 0 34 -8 1
gene 1 18 26 -3.59733 0 35 -3.59733 1
gene 1 18 27 -6.35713 0 36 -6.35713 1
gene 1 19 26 -1.79719 0 37 -1.79719 1
gene 1 19 27 -5.63026 0 38 -5.63026 1
gene 1 20 26 -8 0 39 -8 1
gene 1 20 27 1.26905 0 40 1.26905 1
gene 1 21 26 7.83393 0 41 7.83393 1
gene 1 21 27 0.0142881 0 42 0.0142881 1
gene 1 22 26 -4.36852 0 43 -4.36852 1
gene 1 22 27 1.09246 0 44 1.09246 1
gene 1 23 26 1.77878 0 45 1.77878 1
gene 1 23 27 3.99725 0 46 3.99725 1
gene 1 24 26 2.37539 0 47 2.37539 1
gene 1 24 27 2.1602 0 48 2.1602 1
gene 1 25 26 1.85027 0 49 1.85027 1
gene 1 25 27 1.17478 0 50 1.17478 1
gene 1 27 26 -0.0725981 0 118 -0.0725981 1
gene 1 26 26 -4.08736 1 199 -4.08736 1
gene 1 27 27 0.327083 1 641 0.327083 1
genomeend 50
