# Supplementary material for: Empirical assessment and comparison of neuro-evolutionary methods for the automatic off-line design of robot swarms
Source: Nat Commun. 2021 Jul 16;12:4345. doi: 10.1038/s41467-021-24642-3 (PMC8285396; doi:10.1038/s41467-021-24642-3)
Supplement: Supplementary file 10 — Source Data [file 41467_2021_24642_MOESM10_ESM.zip › SD1-source_code/Design/XOR-Aggregation/NEAT-B-slp/champ_gen_4]

/* Organism #25 Fitness: 16875.400000 Time: 0 */
genomestart 25
trait 1 0.483265 0.000000 0.000000 0.000000 0.000000 0.790607 0.000000 0.003137 
node 1 1 1 1
node 2 1 1 1
node 3 1 1 1
node 4 1 1 1
node 5 1 1 1
node 6 1 1 1
node 7 1 1 1
node 8 1 1 1
node 9 1 1 1
node 10 1 1 1
node 11 1 1 1
node 12 1 1 1
node 13 1 1 1
node 14 1 1 1
node 15 1 1 1
node 16 1 1 1
node 17 1 1 1
node 18 1 1 1
node 19 1 1 1
node 20 1 1 1
node 21 1 1 1
node 22 1 1 1
node 23 1 1 1
node 24 1 1 1
node 25 1 1 3
node 26 1 0 2
node 27 1 0 2
gene 1 1 26 3.61894 0 1 3.61894 1
gene 1 1 27 -3.76337 0 2 -3.76337 1
gene 1 2 26 1.70411 0 3 1.70411 1
gene 1 2 27 5.76773 0 4 5.76773 1
gene 1 3 26 -4.45609 0 5 -4.45609 1
gene 1 3 27 7.17815 0 6 7.17815 1
gene 1 4 26 -1.73495 0 7 -1.73495 1
gene 1 4 27 1.52965 0 8 1.52965 1
gene 1 5 26 -1.95592 0 9 -1.95592 1
gene 1 5 27 4.76086 0 10 4.76086 1
gene 1 6 26 -4.41031 0 11 -4.41031 1
gene 1 6 27 -2.41912 0 12 -2.41912 1
gene 1 7 26 -1.48544 0 13 -1.48544 1
gene 1 7 27 5.2191 0 14 5.2191 1
gene 1 8 26 3.51081 0 15 3.51081 1
gene 1 8 27 -2.57053 0 16 -2.57053 1
gene 1 9 26 4.95615 0 17 4.95615 1
gene 1 9 27 0.761415 0 18 0.761415 1
gene 1 10 26 -5.98162 0 19 -5.98162 1
gene 1 10 27 -6.86057 0 20 -6.86057 1
gene 1 11 26 3.79409 0 21 3.79409 1
gene 1 11 27 -4.28079 0 22 -4.28079 1
gene 1 12 26 5.44226 0 23 5.44226 1
gene 1 12 27 0.425592 0 24 0.425592 1
gene 1 13 26 5.79938 0 25 5.79938 1
gene 1 13 27 -1.02073 0 26 -1.02073 1
gene 1 14 26 2.28104 0 27 2.28104 1
gene 1 14 27 0.125289 0 28 0.125289 1
gene 1 15 26 -7.37955 0 29 -7.37955 1
gene 1 15 27 -2.07495 0 30 -2.07495 1
gene 1 16 26 6.29694 0 31 6.29694 1
gene 1 16 27 3.07197 0 32 3.07197 1
gene 1 17 26 5.00435 0 33 5.00435 1
gene 1 17 27 -1.26659 0 34 -1.26659 1
gene 1 18 26 -3.75476 0 35 -3.75476 1
gene 1 18 27 -1.71536 0 36 -1.71536 1
gene 1 19 26 -3.01948 0 37 -3.01948 1
gene 1 19 27 -6.89575 0 38 -6.89575 1
gene 1 20 26 -5.86625 0 39 -5.86625 1
gene 1 20 27 7.91823 0 40 7.91823 1
gene 1 21 26 -1.99824 0 41 -1.99824 1
gene 1 21 27 8 0 42 8 1
gene 1 22 26 1.11459 0 43 1.11459 1
gene 1 22 27 1.17742 0 44 1.17742 1
gene 1 23 26 -1.97116 0 45 -1.97116 1
gene 1 23 27 -3.80077 0 46 -3.80077 1
gene 1 24 26 3.01794 0 47 3.01794 1
gene 1 24 27 1.42913 0 48 1.42913 1
gene 1 25 26 -6.43618 0 49 -6.43618 1
gene 1 25 27 -1.90725 0 50 -1.90725 1
gene 1 27 26 -2.30625 0 102 -2.30625 1
gene 1 27 27 0.67156 1 136 0.67156 1
gene 1 26 26 1.44799 1 250 1.44799 1
gene 1 26 27 3.27734 1 280 3.27734 1
genomeend 25
