# Supplementary material for: Empirical assessment and comparison of neuro-evolutionary methods for the automatic off-line design of robot swarms
Source: Nat Commun. 2021 Jul 16;12:4345. doi: 10.1038/s41467-021-24642-3 (PMC8285396; doi:10.1038/s41467-021-24642-3)
Supplement: Supplementary file 10 — Source Data [file 41467_2021_24642_MOESM10_ESM.zip › SD1-source_code/Design/XOR-Aggregation/NEAT-B-slp/champ_gen_9]

/* Organism #37 Fitness: 12394.550000 Time: 0 */
genomestart 37
trait 1 0.441102 1.000000 1.000000 0.000000 0.850292 0.790320 1.000000 0.000000 
node 1 1 1 1
node 2 1 1 1
node 3 1 1 1
node 4 1 1 1
node 5 1 1 1
node 6 1 1 1
node 7 1 1 1
node 8 1 1 1
node 9 1 1 1
node 10 1 1 1
node 11 1 1 1
node 12 1 1 1
node 13 1 1 1
node 14 1 1 1
node 15 1 1 1
node 16 1 1 1
node 17 1 1 1
node 18 1 1 1
node 19 1 1 1
node 20 1 1 1
node 21 1 1 1
node 22 1 1 1
node 23 1 1 1
node 24 1 1 1
node 25 1 1 3
node 26 1 0 2
node 27 1 0 2
gene 1 1 26 1.46499 0 1 1.46499 1
gene 1 1 27 -6.02298 0 2 -6.02298 1
gene 1 2 26 0.339272 0 3 0.339272 1
gene 1 2 27 -1.62378 0 4 -1.62378 1
gene 1 3 26 -2.38998 0 5 -2.38998 1
gene 1 3 27 0.612199 0 6 0.612199 1
gene 1 4 26 2.00194 0 7 2.00194 1
gene 1 4 27 -2.72988 0 8 -2.72988 1
gene 1 5 26 -1.53924 0 9 -1.53924 1
gene 1 5 27 -1.57965 0 10 -1.57965 1
gene 1 6 26 1.36136 0 11 1.36136 1
gene 1 6 27 2.00575 0 12 2.00575 1
gene 1 7 26 -2.84466 0 13 -2.84466 1
gene 1 7 27 -1.97409 0 14 -1.97409 1
gene 1 8 26 1.31684 0 15 1.31684 1
gene 1 8 27 -0.214471 0 16 -0.214471 1
gene 1 9 26 8 0 17 8 1
gene 1 9 27 0.497979 0 18 0.497979 1
gene 1 10 26 2.13343 0 19 2.13343 1
gene 1 10 27 0.015526 0 20 0.015526 1
gene 1 11 26 0.48512 0 21 0.48512 1
gene 1 11 27 3.69845 0 22 3.69845 1
gene 1 12 26 -1.70622 0 23 -1.70622 1
gene 1 12 27 0.769265 0 24 0.769265 1
gene 1 13 26 1.22419 0 25 1.22419 1
gene 1 13 27 -1.64246 0 26 -1.64246 1
gene 1 14 26 -4.72613 0 27 -4.72613 1
gene 1 14 27 -1.23841 0 28 -1.23841 1
gene 1 15 26 2.42203 0 29 2.42203 1
gene 1 15 27 -1.7485 0 30 -1.7485 1
gene 1 16 26 -2.39737 0 31 -2.39737 1
gene 1 16 27 0.0838565 0 32 0.0838565 1
gene 1 17 26 -0.682786 0 33 -0.682786 1
gene 1 17 27 -1.36992 0 34 -1.36992 1
gene 1 18 26 -7.62959 0 35 -7.62959 1
gene 1 18 27 -5.26109 0 36 -5.26109 1
gene 1 19 26 -1.32445 0 37 -1.32445 1
gene 1 19 27 2.07332 0 38 2.07332 1
gene 1 20 26 1.13483 0 39 1.13483 1
gene 1 20 27 1.19881 0 40 1.19881 1
gene 1 21 26 4.62612 0 41 4.62612 1
gene 1 21 27 5.02961 0 42 5.02961 1
gene 1 22 26 3.3016 0 43 3.3016 1
gene 1 22 27 -2.68682 0 44 -2.68682 1
gene 1 23 26 1.98092 0 45 1.98092 1
gene 1 23 27 -1.235 0 46 -1.235 1
gene 1 24 26 5.63554 0 47 5.63554 1
gene 1 24 27 -1.94271 0 48 -1.94271 1
gene 1 25 26 -0.643179 0 49 -0.643179 1
gene 1 25 27 0.456217 0 50 0.456217 1
gene 1 27 26 -0.315476 0 83 -0.315476 1
gene 1 27 27 -0.448609 1 301 -0.448609 1
gene 1 26 26 1.70122 1 615 1.70122 1
genomeend 37
