# Supplementary material for: Empirical assessment and comparison of neuro-evolutionary methods for the automatic off-line design of robot swarms
Source: Nat Commun. 2021 Jul 16;12:4345. doi: 10.1038/s41467-021-24642-3 (PMC8285396; doi:10.1038/s41467-021-24642-3)
Supplement: Supplementary file 10 — Source Data [file 41467_2021_24642_MOESM10_ESM.zip › SD1-source_code/Design/XOR-Aggregation/NEAT-B-slp/champ_gen_6]

/* Organism #7 Fitness: 16925.800000 Time: 0 */
genomestart 7
trait 1 1.000000 1.000000 0.000000 0.000000 1.000000 1.000000 0.996251 0.719661 
node 1 1 1 1
node 2 1 1 1
node 3 1 1 1
node 4 1 1 1
node 5 1 1 1
node 6 1 1 1
node 7 1 1 1
node 8 1 1 1
node 9 1 1 1
node 10 1 1 1
node 11 1 1 1
node 12 1 1 1
node 13 1 1 1
node 14 1 1 1
node 15 1 1 1
node 16 1 1 1
node 17 1 1 1
node 18 1 1 1
node 19 1 1 1
node 20 1 1 1
node 21 1 1 1
node 22 1 1 1
node 23 1 1 1
node 24 1 1 1
node 25 1 1 3
node 26 1 0 2
node 27 1 0 2
node 37 1 0 0
gene 1 1 26 1.28812 0 1 1.28812 1
gene 1 1 27 1.19359 0 2 1.19359 1
gene 1 2 26 0.429031 0 3 0.429031 1
gene 1 2 27 -0.528713 0 4 -0.528713 1
gene 1 3 26 2.44003 0 5 2.44003 1
gene 1 3 27 8 0 6 8 1
gene 1 4 26 7.51524 0 7 7.51524 1
gene 1 4 27 4.77351 0 8 4.77351 1
gene 1 5 26 -8 0 9 -8 1
gene 1 5 27 0.905201 0 10 0.905201 1
gene 1 6 26 -1.091 0 11 -1.091 1
gene 1 6 27 6.76607 0 12 6.76607 1
gene 1 7 26 3.15071 0 13 3.15071 1
gene 1 7 27 1.60085 0 14 1.60085 1
gene 1 8 26 -8 0 15 -8 1
gene 1 8 27 1.14233 0 16 1.14233 1
gene 1 9 26 4.57946 0 17 4.57946 1
gene 1 9 27 -4.48983 0 18 -4.48983 1
gene 1 10 26 0.152353 0 19 0.152353 1
gene 1 10 27 -1.8061 0 20 -1.8061 1
gene 1 11 26 5.83603 0 21 5.83603 1
gene 1 11 27 -1.96308 0 22 -1.96308 1
gene 1 12 26 -0.963115 0 23 -0.963115 1
gene 1 12 27 2.98959 0 24 2.98959 1
gene 1 13 26 -4.25054 0 25 -4.25054 1
gene 1 13 27 5.23963 0 26 5.23963 1
gene 1 14 26 0.436608 0 27 0.436608 1
gene 1 14 27 4.82673 0 28 4.82673 1
gene 1 15 26 -3.48387 0 29 -3.48387 1
gene 1 15 27 1.79429 0 30 1.79429 1
gene 1 16 26 6.56227 0 31 6.56227 1
gene 1 16 27 3.8285 0 32 3.8285 1
gene 1 17 26 -6.74148 0 33 -6.74148 1
gene 1 17 27 -7.51908 0 34 -7.51908 1
gene 1 18 26 5.22714 0 35 5.22714 1
gene 1 18 27 -8 0 36 -8 1
gene 1 19 26 -4.44954 0 37 -4.44954 1
gene 1 19 27 -3.26597 0 38 -3.26597 1
gene 1 20 26 -8 0 39 -8 1
gene 1 20 27 2.24675 0 40 2.24675 1
gene 1 21 26 -1.86899 0 41 -1.86899 1
gene 1 21 27 8 0 42 8 1
gene 1 22 26 -1.51232 0 43 -1.51232 0
gene 1 22 27 2.19021 0 44 2.19021 1
gene 1 23 26 -8 0 45 -8 1
gene 1 23 27 -2.55596 0 46 -2.55596 1
gene 1 24 26 0.0532767 0 47 0.0532767 1
gene 1 24 27 2.16118 0 48 2.16118 1
gene 1 25 26 -2.4451 0 49 -2.4451 1
gene 1 25 27 4.89295 0 50 4.89295 1
gene 1 27 26 -5.27342 0 53 -5.27342 1
gene 1 22 37 1.09508 0 181 1.09508 1
gene 1 37 26 -0.785296 0 182 -0.785296 1
gene 1 12 37 -3.70334 0 183 -3.70334 1
gene 1 11 37 0.81998 0 240 0.81998 1
gene 1 21 37 8 0 282 8 1
gene 1 14 37 0.55665 0 285 0.55665 1
gene 1 24 37 -1.01239 0 328 -1.01239 1
gene 1 7 37 -2.35307 0 335 -2.35307 1
gene 1 26 26 -2.60356 1 353 -2.60356 1
gene 1 6 37 5.58898 0 391 5.58898 1
gene 1 27 37 1.4876 0 399 1.4876 1
gene 1 15 37 0.333074 0 406 0.333074 1
gene 1 9 37 -2.5579 0 412 -2.5579 1
gene 1 8 37 2.09443 0 429 2.09443 1
gene 1 1 37 1.89553 0 463 1.89553 1
gene 1 17 37 -1.07701 0 473 -1.07701 1
gene 1 2 37 -1.44286 0 595 -1.44286 1
gene 1 3 37 0.665825 0 632 0.665825 1
gene 1 25 37 0.47019 0 749 0.47019 1
gene 1 5 37 -0.414685 0 824 -0.414685 1
gene 1 10 37 3.27401 0 919 3.27401 1
gene 1 27 27 -0.434329 1 976 -0.434329 1
gene 1 37 37 3.39949 1 990 3.39949 1
gene 1 16 37 -1.38862 0 1035 -1.38862 1
gene 1 18 37 -0.755214 0 1070 -0.755214 1
gene 1 37 27 -0.602641 1 1160 -0.602641 1
genomeend 7
