# Supplementary material for: Empirical assessment and comparison of neuro-evolutionary methods for the automatic off-line design of robot swarms
Source: Nat Commun. 2021 Jul 16;12:4345. doi: 10.1038/s41467-021-24642-3 (PMC8285396; doi:10.1038/s41467-021-24642-3)
Supplement: Supplementary file 10 — Source Data [file 41467_2021_24642_MOESM10_ESM.zip › SD1-source_code/Design/XOR-Aggregation/NEAT-B-slp/champ_gen_7]

/* Organism #57 Fitness: 18152.300000 Time: 0 */
genomestart 57
trait 1 0.233632 0.509165 1.000000 0.329780 0.903448 0.907937 0.409238 1.000000 
node 1 1 1 1
node 2 1 1 1
node 3 1 1 1
node 4 1 1 1
node 5 1 1 1
node 6 1 1 1
node 7 1 1 1
node 8 1 1 1
node 9 1 1 1
node 10 1 1 1
node 11 1 1 1
node 12 1 1 1
node 13 1 1 1
node 14 1 1 1
node 15 1 1 1
node 16 1 1 1
node 17 1 1 1
node 18 1 1 1
node 19 1 1 1
node 20 1 1 1
node 21 1 1 1
node 22 1 1 1
node 23 1 1 1
node 24 1 1 1
node 25 1 1 3
node 26 1 0 2
node 27 1 0 2
gene 1 1 26 -3.40492 0 1 -3.40492 1
gene 1 1 27 8 0 2 8 1
gene 1 2 26 -1.31192 0 3 -1.31192 1
gene 1 2 27 -2.80152 0 4 -2.80152 1
gene 1 3 26 -2.88957 0 5 -2.88957 1
gene 1 3 27 -0.534071 0 6 -0.534071 1
gene 1 4 26 -1.89217 0 7 -1.89217 1
gene 1 4 27 0.195906 0 8 0.195906 1
gene 1 5 26 4.21088 0 9 4.21088 1
gene 1 5 27 3.52173 0 10 3.52173 1
gene 1 6 26 2.11411 0 11 2.11411 1
gene 1 6 27 -4.57217 0 12 -4.57217 1
gene 1 7 26 -1.00143 0 13 -1.00143 1
gene 1 7 27 0.22784 0 14 0.22784 1
gene 1 8 26 -0.322091 0 15 -0.322091 1
gene 1 8 27 -4.17134 0 16 -4.17134 1
gene 1 9 26 -8 0 17 -8 1
gene 1 9 27 -4.50862 0 18 -4.50862 1
gene 1 10 26 -1.51747 0 19 -1.51747 1
gene 1 10 27 2.28932 0 20 2.28932 1
gene 1 11 26 0.727932 0 21 0.727932 1
gene 1 11 27 0.656375 0 22 0.656375 1
gene 1 12 26 -2.10118 0 23 -2.10118 1
gene 1 12 27 -1.95976 0 24 -1.95976 1
gene 1 13 26 8 0 25 8 1
gene 1 13 27 -4.94382 0 26 -4.94382 1
gene 1 14 26 2.57061 0 27 2.57061 1
gene 1 14 27 8 0 28 8 1
gene 1 15 26 0.968643 0 29 0.968643 1
gene 1 15 27 7.25158 0 30 7.25158 1
gene 1 16 26 0.625608 0 31 0.625608 1
gene 1 16 27 0.441732 0 32 0.441732 1
gene 1 17 26 -3.27992 0 33 -3.27992 1
gene 1 17 27 -3.71626 0 34 -3.71626 1
gene 1 18 26 -7.15979 0 35 -7.15979 1
gene 1 18 27 3.46177 0 36 3.46177 1
gene 1 19 26 -5.6306 0 37 -5.6306 1
gene 1 19 27 4.62433 0 38 4.62433 1
gene 1 20 26 5.50104 0 39 5.50104 1
gene 1 20 27 2.08697 0 40 2.08697 1
gene 1 21 26 3.58367 0 41 3.58367 1
gene 1 21 27 -5.08889 0 42 -5.08889 1
gene 1 22 26 -7.12915 0 43 -7.12915 1
gene 1 22 27 -2.10633 0 44 -2.10633 1
gene 1 23 26 0.415279 0 45 0.415279 1
gene 1 23 27 -2.0615 0 46 -2.0615 1
gene 1 24 26 1.54692 0 47 1.54692 1
gene 1 24 27 -0.122339 0 48 -0.122339 1
gene 1 25 26 1.89246 0 49 1.89246 1
gene 1 25 27 -4.8775 0 50 -4.8775 1
gene 1 26 27 -1.71898 0 71 -1.71898 1
gene 1 26 26 0.586655 1 120 0.586655 1
gene 1 27 27 -1.49369 1 172 -1.49369 1
gene 1 27 26 1.70576 1 973 1.70576 1
genomeend 57
