# Supplementary material for: Empirical assessment and comparison of neuro-evolutionary methods for the automatic off-line design of robot swarms
Source: Nat Commun. 2021 Jul 16;12:4345. doi: 10.1038/s41467-021-24642-3 (PMC8285396; doi:10.1038/s41467-021-24642-3)
Supplement: Supplementary file 10 — Source Data [file 41467_2021_24642_MOESM10_ESM.zip › SD1-source_code/Design/XOR-Aggregation/EvoStick/champ_gen_2]

/* Organism #8 Fitness: 25014.100000 Time: 0 */
genomestart 8
trait 1 0.801358 0.000000 0.000000 0.000000 0.000000 0.000000 0.322358 0.000000 
node 1 1 1 1
node 2 1 1 1
node 3 1 1 1
node 4 1 1 1
node 5 1 1 1
node 6 1 1 1
node 7 1 1 1
node 8 1 1 1
node 9 1 1 1
node 10 1 1 1
node 11 1 1 1
node 12 1 1 1
node 13 1 1 1
node 14 1 1 1
node 15 1 1 1
node 16 1 1 1
node 17 1 1 1
node 18 1 1 1
node 19 1 1 1
node 20 1 1 1
node 21 1 1 1
node 22 1 1 1
node 23 1 1 1
node 24 1 1 1
node 25 1 1 3
node 26 1 0 2
node 27 1 0 2
gene 1 1 26 0.868955 0 1 0.868955 1
gene 1 1 27 -2.78327 0 2 -2.78327 1
gene 1 2 26 -0.0492047 0 3 -0.0492047 1
gene 1 2 27 -1.18391 0 4 -1.18391 1
gene 1 3 26 5 0 5 5 1
gene 1 3 27 2.33502 0 6 2.33502 1
gene 1 4 26 2.28272 0 7 2.28272 1
gene 1 4 27 5 0 8 5 1
gene 1 5 26 -0.619448 0 9 -0.619448 1
gene 1 5 27 0.751548 0 10 0.751548 1
gene 1 6 26 -0.471915 0 11 -0.471915 1
gene 1 6 27 1.79715 0 12 1.79715 1
gene 1 7 26 -4.94887 0 13 -4.94887 1
gene 1 7 27 -0.093657 0 14 -0.093657 1
gene 1 8 26 0.096431 0 15 0.096431 1
gene 1 8 27 0.469955 0 16 0.469955 1
gene 1 9 26 -2.11783 0 17 -2.11783 1
gene 1 9 27 -3.21953 0 18 -3.21953 1
gene 1 10 26 2.0703 0 19 2.0703 1
gene 1 10 27 1.28539 0 20 1.28539 1
gene 1 11 26 0.384548 0 21 0.384548 1
gene 1 11 27 0.769989 0 22 0.769989 1
gene 1 12 26 1.10324 0 23 1.10324 1
gene 1 12 27 -1.12817 0 24 -1.12817 1
gene 1 13 26 -1.11228 0 25 -1.11228 1
gene 1 13 27 0.0310061 0 26 0.0310061 1
gene 1 14 26 1.07113 0 27 1.07113 1
gene 1 14 27 0.805652 0 28 0.805652 1
gene 1 15 26 0.401557 0 29 0.401557 1
gene 1 15 27 -3.28213 0 30 -3.28213 1
gene 1 16 26 -0.760962 0 31 -0.760962 1
gene 1 16 27 1.24596 0 32 1.24596 1
gene 1 17 26 -5 0 33 -5 1
gene 1 17 27 -0.621046 0 34 -0.621046 1
gene 1 18 26 -4.22304 0 35 -4.22304 1
gene 1 18 27 0.621063 0 36 0.621063 1
gene 1 19 26 -0.0155942 0 37 -0.0155942 1
gene 1 19 27 -2.73996 0 38 -2.73996 1
gene 1 20 26 1.68818 0 39 1.68818 1
gene 1 20 27 1.61509 0 40 1.61509 1
gene 1 21 26 -5 0 41 -5 1
gene 1 21 27 2.96489 0 42 2.96489 1
gene 1 22 26 0.218615 0 43 0.218615 1
gene 1 22 27 -4.29405 0 44 -4.29405 1
gene 1 23 26 1.22589 0 45 1.22589 1
gene 1 23 27 -0.851531 0 46 -0.851531 1
gene 1 24 26 0.70753 0 47 0.70753 1
gene 1 24 27 2.44059 0 48 2.44059 1
gene 1 25 26 -0.682106 0 49 -0.682106 1
gene 1 25 27 -0.686757 0 50 -0.686757 1
genomeend 8
