# Supplementary material for: Empirical assessment and comparison of neuro-evolutionary methods for the automatic off-line design of robot swarms
Source: Nat Commun. 2021 Jul 16;12:4345. doi: 10.1038/s41467-021-24642-3 (PMC8285396; doi:10.1038/s41467-021-24642-3)
Supplement: Supplementary file 10 — Source Data [file 41467_2021_24642_MOESM10_ESM.zip › SD1-source_code/Design/XOR-Aggregation/EvoStick/champ_gen_5]

/* Organism #5 Fitness: 24047.400000 Time: 0 */
genomestart 5
trait 1 0.000000 0.000000 0.000000 0.345038 0.224635 0.010779 0.926121 0.812905 
node 1 1 1 1
node 2 1 1 1
node 3 1 1 1
node 4 1 1 1
node 5 1 1 1
node 6 1 1 1
node 7 1 1 1
node 8 1 1 1
node 9 1 1 1
node 10 1 1 1
node 11 1 1 1
node 12 1 1 1
node 13 1 1 1
node 14 1 1 1
node 15 1 1 1
node 16 1 1 1
node 17 1 1 1
node 18 1 1 1
node 19 1 1 1
node 20 1 1 1
node 21 1 1 1
node 22 1 1 1
node 23 1 1 1
node 24 1 1 1
node 25 1 1 3
node 26 1 0 2
node 27 1 0 2
gene 1 1 26 1.93485 0 1 1.93485 1
gene 1 1 27 0.945938 0 2 0.945938 1
gene 1 2 26 -3.07725 0 3 -3.07725 1
gene 1 2 27 1.53127 0 4 1.53127 1
gene 1 3 26 2.27196 0 5 2.27196 1
gene 1 3 27 3.88509 0 6 3.88509 1
gene 1 4 26 2.12087 0 7 2.12087 1
gene 1 4 27 3.2445 0 8 3.2445 1
gene 1 5 26 2.6244 0 9 2.6244 1
gene 1 5 27 -0.0993534 0 10 -0.0993534 1
gene 1 6 26 0.238836 0 11 0.238836 1
gene 1 6 27 0.9108 0 12 0.9108 1
gene 1 7 26 0.755825 0 13 0.755825 1
gene 1 7 27 0.324429 0 14 0.324429 1
gene 1 8 26 -3.91624 0 15 -3.91624 1
gene 1 8 27 -0.338938 0 16 -0.338938 1
gene 1 9 26 -4.59546 0 17 -4.59546 1
gene 1 9 27 -1.27558 0 18 -1.27558 1
gene 1 10 26 -0.210918 0 19 -0.210918 1
gene 1 10 27 -0.826373 0 20 -0.826373 1
gene 1 11 26 1.29025 0 21 1.29025 1
gene 1 11 27 -3.22698 0 22 -3.22698 1
gene 1 12 26 -0.925685 0 23 -0.925685 1
gene 1 12 27 0.442597 0 24 0.442597 1
gene 1 13 26 -1.28742 0 25 -1.28742 1
gene 1 13 27 2.73853 0 26 2.73853 1
gene 1 14 26 -0.172801 0 27 -0.172801 1
gene 1 14 27 -0.680834 0 28 -0.680834 1
gene 1 15 26 4.55386 0 29 4.55386 1
gene 1 15 27 0.349835 0 30 0.349835 1
gene 1 16 26 -1.14114 0 31 -1.14114 1
gene 1 16 27 -0.998961 0 32 -0.998961 1
gene 1 17 26 -3.25222 0 33 -3.25222 1
gene 1 17 27 -1.28267 0 34 -1.28267 1
gene 1 18 26 -2.78738 0 35 -2.78738 1
gene 1 18 27 -0.934661 0 36 -0.934661 1
gene 1 19 26 -5 0 37 -5 1
gene 1 19 27 -0.0102797 0 38 -0.0102797 1
gene 1 20 26 2.39033 0 39 2.39033 1
gene 1 20 27 0.902334 0 40 0.902334 1
gene 1 21 26 -3.32717 0 41 -3.32717 1
gene 1 21 27 3.15423 0 42 3.15423 1
gene 1 22 26 1.10347 0 43 1.10347 1
gene 1 22 27 -0.837505 0 44 -0.837505 1
gene 1 23 26 0.596237 0 45 0.596237 1
gene 1 23 27 -0.990988 0 46 -0.990988 1
gene 1 24 26 0.265848 0 47 0.265848 1
gene 1 24 27 5 0 48 5 1
gene 1 25 26 -1.23074 0 49 -1.23074 1
gene 1 25 27 -0.782573 0 50 -0.782573 1
genomeend 5
