# Supplementary material for: Empirical assessment and comparison of neuro-evolutionary methods for the automatic off-line design of robot swarms
Source: Nat Commun. 2021 Jul 16;12:4345. doi: 10.1038/s41467-021-24642-3 (PMC8285396; doi:10.1038/s41467-021-24642-3)
Supplement: Supplementary file 10 — Source Data [file 41467_2021_24642_MOESM10_ESM.zip › SD1-source_code/Design/XOR-Aggregation/EvoStick/champ_gen_8]

/* Organism #4 Fitness: 23841.700000 Time: 0 */
genomestart 4
trait 1 0.310303 0.000000 0.997382 0.034933 0.988796 0.000000 0.939428 0.000000 
node 1 1 1 1
node 2 1 1 1
node 3 1 1 1
node 4 1 1 1
node 5 1 1 1
node 6 1 1 1
node 7 1 1 1
node 8 1 1 1
node 9 1 1 1
node 10 1 1 1
node 11 1 1 1
node 12 1 1 1
node 13 1 1 1
node 14 1 1 1
node 15 1 1 1
node 16 1 1 1
node 17 1 1 1
node 18 1 1 1
node 19 1 1 1
node 20 1 1 1
node 21 1 1 1
node 22 1 1 1
node 23 1 1 1
node 24 1 1 1
node 25 1 1 3
node 26 1 0 2
node 27 1 0 2
gene 1 1 26 -1.13249 0 1 -1.13249 1
gene 1 1 27 -0.253542 0 2 -0.253542 1
gene 1 2 26 -0.171453 0 3 -0.171453 1
gene 1 2 27 0.162683 0 4 0.162683 1
gene 1 3 26 -2.45437 0 5 -2.45437 1
gene 1 3 27 1.75226 0 6 1.75226 1
gene 1 4 26 -0.132595 0 7 -0.132595 1
gene 1 4 27 5 0 8 5 1
gene 1 5 26 0.197729 0 9 0.197729 1
gene 1 5 27 0.356492 0 10 0.356492 1
gene 1 6 26 -0.401485 0 11 -0.401485 1
gene 1 6 27 1.43076 0 12 1.43076 1
gene 1 7 26 -0.733502 0 13 -0.733502 1
gene 1 7 27 -3.57617 0 14 -3.57617 1
gene 1 8 26 0.21858 0 15 0.21858 1
gene 1 8 27 0.226724 0 16 0.226724 1
gene 1 9 26 -0.300938 0 17 -0.300938 1
gene 1 9 27 -0.645292 0 18 -0.645292 1
gene 1 10 26 0.469662 0 19 0.469662 1
gene 1 10 27 0.516405 0 20 0.516405 1
gene 1 11 26 -0.84565 0 21 -0.84565 1
gene 1 11 27 -0.476509 0 22 -0.476509 1
gene 1 12 26 0.532588 0 23 0.532588 1
gene 1 12 27 0.757288 0 24 0.757288 1
gene 1 13 26 0.0845072 0 25 0.0845072 1
gene 1 13 27 0.0998724 0 26 0.0998724 1
gene 1 14 26 0.335556 0 27 0.335556 1
gene 1 14 27 3.65593 0 28 3.65593 1
gene 1 15 26 -0.427299 0 29 -0.427299 1
gene 1 15 27 -0.928039 0 30 -0.928039 1
gene 1 16 26 -0.198319 0 31 -0.198319 1
gene 1 16 27 1.60029 0 32 1.60029 1
gene 1 17 26 0.146112 0 33 0.146112 1
gene 1 17 27 -2.18835 0 34 -2.18835 1
gene 1 18 26 -0.66807 0 35 -0.66807 1
gene 1 18 27 0.646056 0 36 0.646056 1
gene 1 19 26 0.0897552 0 37 0.0897552 1
gene 1 19 27 -4.58761 0 38 -4.58761 1
gene 1 20 26 -2.98287 0 39 -2.98287 1
gene 1 20 27 2.38192 0 40 2.38192 1
gene 1 21 26 0.747908 0 41 0.747908 1
gene 1 21 27 5 0 42 5 1
gene 1 22 26 0.236842 0 43 0.236842 1
gene 1 22 27 -1.32905 0 44 -1.32905 1
gene 1 23 26 -0.637058 0 45 -0.637058 1
gene 1 23 27 -1.37332 0 46 -1.37332 1
gene 1 24 26 1.76506 0 47 1.76506 1
gene 1 24 27 5 0 48 5 1
gene 1 25 26 -4.90057 0 49 -4.90057 1
gene 1 25 27 -0.564075 0 50 -0.564075 1
genomeend 4
