# Supplementary material for: Empirical assessment and comparison of neuro-evolutionary methods for the automatic off-line design of robot swarms
Source: Nat Commun. 2021 Jul 16;12:4345. doi: 10.1038/s41467-021-24642-3 (PMC8285396; doi:10.1038/s41467-021-24642-3)
Supplement: Supplementary file 10 — Source Data [file 41467_2021_24642_MOESM10_ESM.zip › SD1-source_code/Design/XOR-Aggregation/EvoStick/champ_gen_4]

/* Organism #11 Fitness: 22151.100000 Time: 0 */
genomestart 11
trait 1 1.000000 0.474184 1.000000 0.000000 0.000000 0.000000 0.000000 0.519513 
node 1 1 1 1
node 2 1 1 1
node 3 1 1 1
node 4 1 1 1
node 5 1 1 1
node 6 1 1 1
node 7 1 1 1
node 8 1 1 1
node 9 1 1 1
node 10 1 1 1
node 11 1 1 1
node 12 1 1 1
node 13 1 1 1
node 14 1 1 1
node 15 1 1 1
node 16 1 1 1
node 17 1 1 1
node 18 1 1 1
node 19 1 1 1
node 20 1 1 1
node 21 1 1 1
node 22 1 1 1
node 23 1 1 1
node 24 1 1 1
node 25 1 1 3
node 26 1 0 2
node 27 1 0 2
gene 1 1 26 0.862758 0 1 0.862758 1
gene 1 1 27 -0.120008 0 2 -0.120008 1
gene 1 2 26 -0.0349812 0 3 -0.0349812 1
gene 1 2 27 -0.142639 0 4 -0.142639 1
gene 1 3 26 -3.50241 0 5 -3.50241 1
gene 1 3 27 1.85454 0 6 1.85454 1
gene 1 4 26 -0.145833 0 7 -0.145833 1
gene 1 4 27 4.79957 0 8 4.79957 1
gene 1 5 26 -1.515 0 9 -1.515 1
gene 1 5 27 0.214282 0 10 0.214282 1
gene 1 6 26 -2.92279 0 11 -2.92279 1
gene 1 6 27 -0.374972 0 12 -0.374972 1
gene 1 7 26 -0.637292 0 13 -0.637292 1
gene 1 7 27 0.515308 0 14 0.515308 1
gene 1 8 26 0.0769576 0 15 0.0769576 1
gene 1 8 27 -0.646593 0 16 -0.646593 1
gene 1 9 26 0.860698 0 17 0.860698 1
gene 1 9 27 2.3262 0 18 2.3262 1
gene 1 10 26 -2.05377 0 19 -2.05377 1
gene 1 10 27 0.688059 0 20 0.688059 1
gene 1 11 26 0.574519 0 21 0.574519 1
gene 1 11 27 -0.374176 0 22 -0.374176 1
gene 1 12 26 0.301626 0 23 0.301626 1
gene 1 12 27 -2.61467 0 24 -2.61467 1
gene 1 13 26 0.815343 0 25 0.815343 1
gene 1 13 27 4.64765 0 26 4.64765 1
gene 1 14 26 -1.04265 0 27 -1.04265 1
gene 1 14 27 -0.626648 0 28 -0.626648 1
gene 1 15 26 -2.33564 0 29 -2.33564 1
gene 1 15 27 0.234555 0 30 0.234555 1
gene 1 16 26 0.638144 0 31 0.638144 1
gene 1 16 27 -0.558742 0 32 -0.558742 1
gene 1 17 26 1.09823 0 33 1.09823 1
gene 1 17 27 0.0863965 0 34 0.0863965 1
gene 1 18 26 -1.38119 0 35 -1.38119 1
gene 1 18 27 -0.703241 0 36 -0.703241 1
gene 1 19 26 -3.70911 0 37 -3.70911 1
gene 1 19 27 -2.88337 0 38 -2.88337 1
gene 1 20 26 -1.20657 0 39 -1.20657 1
gene 1 20 27 1.05196 0 40 1.05196 1
gene 1 21 26 -1.98601 0 41 -1.98601 1
gene 1 21 27 4.16492 0 42 4.16492 1
gene 1 22 26 0.362073 0 43 0.362073 1
gene 1 22 27 0.179343 0 44 0.179343 1
gene 1 23 26 2.2307 0 45 2.2307 1
gene 1 23 27 1.17814 0 46 1.17814 1
gene 1 24 26 1.36148 0 47 1.36148 1
gene 1 24 27 5 0 48 5 1
gene 1 25 26 -4.27784 0 49 -4.27784 1
gene 1 25 27 -0.569956 0 50 -0.569956 1
genomeend 11
