# Supplementary material for: Empirical assessment and comparison of neuro-evolutionary methods for the automatic off-line design of robot swarms
Source: Nat Commun. 2021 Jul 16;12:4345. doi: 10.1038/s41467-021-24642-3 (PMC8285396; doi:10.1038/s41467-021-24642-3)
Supplement: Supplementary file 10 — Source Data [file 41467_2021_24642_MOESM10_ESM.zip › SD1-source_code/Design/XOR-Aggregation/EvoStick/champ_gen_9]

/* Organism #5 Fitness: 24576.100000 Time: 0 */
genomestart 5
trait 1 0.000000 0.000000 0.202596 0.025327 0.000000 1.000000 0.856699 0.000000 
node 1 1 1 1
node 2 1 1 1
node 3 1 1 1
node 4 1 1 1
node 5 1 1 1
node 6 1 1 1
node 7 1 1 1
node 8 1 1 1
node 9 1 1 1
node 10 1 1 1
node 11 1 1 1
node 12 1 1 1
node 13 1 1 1
node 14 1 1 1
node 15 1 1 1
node 16 1 1 1
node 17 1 1 1
node 18 1 1 1
node 19 1 1 1
node 20 1 1 1
node 21 1 1 1
node 22 1 1 1
node 23 1 1 1
node 24 1 1 1
node 25 1 1 3
node 26 1 0 2
node 27 1 0 2
gene 1 1 26 -0.0535269 0 1 -0.0535269 1
gene 1 1 27 2.17678 0 2 2.17678 1
gene 1 2 26 -0.0338253 0 3 -0.0338253 1
gene 1 2 27 -2.05526 0 4 -2.05526 1
gene 1 3 26 -3.31986 0 5 -3.31986 1
gene 1 3 27 5 0 6 5 1
gene 1 4 26 -2.83465 0 7 -2.83465 1
gene 1 4 27 3.23196 0 8 3.23196 1
gene 1 5 26 -1.78347 0 9 -1.78347 1
gene 1 5 27 0.223773 0 10 0.223773 1
gene 1 6 26 -0.509078 0 11 -0.509078 1
gene 1 6 27 -0.210409 0 12 -0.210409 1
gene 1 7 26 1.96688 0 13 1.96688 1
gene 1 7 27 -1.00762 0 14 -1.00762 1
gene 1 8 26 -0.350472 0 15 -0.350472 1
gene 1 8 27 -0.936568 0 16 -0.936568 1
gene 1 9 26 1.18751 0 17 1.18751 1
gene 1 9 27 1.85679 0 18 1.85679 1
gene 1 10 26 -0.870477 0 19 -0.870477 1
gene 1 10 27 0.443216 0 20 0.443216 1
gene 1 11 26 -1.05484 0 21 -1.05484 1
gene 1 11 27 -0.16512 0 22 -0.16512 1
gene 1 12 26 4.95174 0 23 4.95174 1
gene 1 12 27 -0.89553 0 24 -0.89553 1
gene 1 13 26 0.357648 0 25 0.357648 1
gene 1 13 27 -0.407648 0 26 -0.407648 1
gene 1 14 26 -2.09294 0 27 -2.09294 1
gene 1 14 27 -0.96907 0 28 -0.96907 1
gene 1 15 26 -0.55394 0 29 -0.55394 1
gene 1 15 27 0.472342 0 30 0.472342 1
gene 1 16 26 0.343465 0 31 0.343465 1
gene 1 16 27 4.69275 0 32 4.69275 1
gene 1 17 26 -1.40518 0 33 -1.40518 1
gene 1 17 27 -1.15949 0 34 -1.15949 1
gene 1 18 26 -1.64046 0 35 -1.64046 1
gene 1 18 27 -0.560986 0 36 -0.560986 1
gene 1 19 26 -0.713533 0 37 -0.713533 1
gene 1 19 27 -3.33264 0 38 -3.33264 1
gene 1 20 26 -1.05514 0 39 -1.05514 1
gene 1 20 27 2.68481 0 40 2.68481 1
gene 1 21 26 -3.32735 0 41 -3.32735 1
gene 1 21 27 4.80729 0 42 4.80729 1
gene 1 22 26 -0.533431 0 43 -0.533431 1
gene 1 22 27 0.166879 0 44 0.166879 1
gene 1 23 26 -0.639857 0 45 -0.639857 1
gene 1 23 27 -1.2631 0 46 -1.2631 1
gene 1 24 26 0.201094 0 47 0.201094 1
gene 1 24 27 4.98845 0 48 4.98845 1
gene 1 25 26 -2.54697 0 49 -2.54697 1
gene 1 25 27 -0.854816 0 50 -0.854816 1
genomeend 5
