# Supplementary material for: Empirical assessment and comparison of neuro-evolutionary methods for the automatic off-line design of robot swarms
Source: Nat Commun. 2021 Jul 16;12:4345. doi: 10.1038/s41467-021-24642-3 (PMC8285396; doi:10.1038/s41467-021-24642-3)
Supplement: Supplementary file 10 — Source Data [file 41467_2021_24642_MOESM10_ESM.zip › SD1-source_code/Design/XOR-Aggregation/EvoStick/champ_gen_6]

/* Organism #1 Fitness: 26286.100000 Time: 0 */
genomestart 1
trait 1 0.000000 0.705233 0.682507 0.798860 0.643337 0.692173 0.129161 0.000000 
node 1 1 1 1
node 2 1 1 1
node 3 1 1 1
node 4 1 1 1
node 5 1 1 1
node 6 1 1 1
node 7 1 1 1
node 8 1 1 1
node 9 1 1 1
node 10 1 1 1
node 11 1 1 1
node 12 1 1 1
node 13 1 1 1
node 14 1 1 1
node 15 1 1 1
node 16 1 1 1
node 17 1 1 1
node 18 1 1 1
node 19 1 1 1
node 20 1 1 1
node 21 1 1 1
node 22 1 1 1
node 23 1 1 1
node 24 1 1 1
node 25 1 1 3
node 26 1 0 2
node 27 1 0 2
gene 1 1 26 -0.0664496 0 1 -0.0664496 1
gene 1 1 27 -1.34648 0 2 -1.34648 1
gene 1 2 26 -2.00049 0 3 -2.00049 1
gene 1 2 27 3.35196 0 4 3.35196 1
gene 1 3 26 -0.763134 0 5 -0.763134 1
gene 1 3 27 2.60402 0 6 2.60402 1
gene 1 4 26 0.581494 0 7 0.581494 1
gene 1 4 27 3.05794 0 8 3.05794 1
gene 1 5 26 -0.514916 0 9 -0.514916 1
gene 1 5 27 2.16852 0 10 2.16852 1
gene 1 6 26 2.05994 0 11 2.05994 1
gene 1 6 27 0.946017 0 12 0.946017 1
gene 1 7 26 0.130238 0 13 0.130238 1
gene 1 7 27 -2.15629 0 14 -2.15629 1
gene 1 8 26 -1.09838 0 15 -1.09838 1
gene 1 8 27 -3.74607 0 16 -3.74607 1
gene 1 9 26 2.39133 0 17 2.39133 1
gene 1 9 27 0.336743 0 18 0.336743 1
gene 1 10 26 0.535558 0 19 0.535558 1
gene 1 10 27 0.0819036 0 20 0.0819036 1
gene 1 11 26 2.93928 0 21 2.93928 1
gene 1 11 27 1.32846 0 22 1.32846 1
gene 1 12 26 -0.158789 0 23 -0.158789 1
gene 1 12 27 0.885353 0 24 0.885353 1
gene 1 13 26 3.50628 0 25 3.50628 1
gene 1 13 27 -0.781676 0 26 -0.781676 1
gene 1 14 26 -0.604274 0 27 -0.604274 1
gene 1 14 27 -0.5006 0 28 -0.5006 1
gene 1 15 26 -2.52003 0 29 -2.52003 1
gene 1 15 27 -0.870922 0 30 -0.870922 1
gene 1 16 26 -2.04781 0 31 -2.04781 1
gene 1 16 27 1.31832 0 32 1.31832 1
gene 1 17 26 -2.19454 0 33 -2.19454 1
gene 1 17 27 -3.88159 0 34 -3.88159 1
gene 1 18 26 -0.228343 0 35 -0.228343 1
gene 1 18 27 -5 0 36 -5 1
gene 1 19 26 0.422332 0 37 0.422332 1
gene 1 19 27 1.60972 0 38 1.60972 1
gene 1 20 26 2.18979 0 39 2.18979 1
gene 1 20 27 4.07427 0 40 4.07427 1
gene 1 21 26 -0.538042 0 41 -0.538042 1
gene 1 21 27 2.82557 0 42 2.82557 1
gene 1 22 26 2.9962 0 43 2.9962 1
gene 1 22 27 -1.35805 0 44 -1.35805 1
gene 1 23 26 -0.761372 0 45 -0.761372 1
gene 1 23 27 1.14117 0 46 1.14117 1
gene 1 24 26 -1.53542 0 47 -1.53542 1
gene 1 24 27 4.10391 0 48 4.10391 1
gene 1 25 26 -1.24173 0 49 -1.24173 1
gene 1 25 27 -1.29883 0 50 -1.29883 1
genomeend 1
