# Supplementary material for: Empirical assessment and comparison of neuro-evolutionary methods for the automatic off-line design of robot swarms
Source: Nat Commun. 2021 Jul 16;12:4345. doi: 10.1038/s41467-021-24642-3 (PMC8285396; doi:10.1038/s41467-021-24642-3)
Supplement: Supplementary file 10 — Source Data [file 41467_2021_24642_MOESM10_ESM.zip › SD1-source_code/Design/XOR-Aggregation/EvoStick/champ_gen_7]

/* Organism #9 Fitness: 22908.500000 Time: 0 */
genomestart 9
trait 1 0.000000 0.342379 0.000000 0.416610 1.000000 0.626701 0.351651 1.000000 
node 1 1 1 1
node 2 1 1 1
node 3 1 1 1
node 4 1 1 1
node 5 1 1 1
node 6 1 1 1
node 7 1 1 1
node 8 1 1 1
node 9 1 1 1
node 10 1 1 1
node 11 1 1 1
node 12 1 1 1
node 13 1 1 1
node 14 1 1 1
node 15 1 1 1
node 16 1 1 1
node 17 1 1 1
node 18 1 1 1
node 19 1 1 1
node 20 1 1 1
node 21 1 1 1
node 22 1 1 1
node 23 1 1 1
node 24 1 1 1
node 25 1 1 3
node 26 1 0 2
node 27 1 0 2
gene 1 1 26 -4.25551 0 1 -4.25551 1
gene 1 1 27 0.24072 0 2 0.24072 1
gene 1 2 26 1.59137 0 3 1.59137 1
gene 1 2 27 1.54086 0 4 1.54086 1
gene 1 3 26 -0.0350047 0 5 -0.0350047 1
gene 1 3 27 -0.265863 0 6 -0.265863 1
gene 1 4 26 -3.90436 0 7 -3.90436 1
gene 1 4 27 4.56053 0 8 4.56053 1
gene 1 5 26 -3.11325 0 9 -3.11325 1
gene 1 5 27 1.07686 0 10 1.07686 1
gene 1 6 26 0.897095 0 11 0.897095 1
gene 1 6 27 -0.209517 0 12 -0.209517 1
gene 1 7 26 -0.913643 0 13 -0.913643 1
gene 1 7 27 -3.12519 0 14 -3.12519 1
gene 1 8 26 -2.27317 0 15 -2.27317 1
gene 1 8 27 -0.42054 0 16 -0.42054 1
gene 1 9 26 -0.824545 0 17 -0.824545 1
gene 1 9 27 -2.45934 0 18 -2.45934 1
gene 1 10 26 5 0 19 5 1
gene 1 10 27 3.07492 0 20 3.07492 1
gene 1 11 26 -3.83782 0 21 -3.83782 1
gene 1 11 27 3.20884 0 22 3.20884 1
gene 1 12 26 -1.99589 0 23 -1.99589 1
gene 1 12 27 1.67654 0 24 1.67654 1
gene 1 13 26 1.52234 0 25 1.52234 1
gene 1 13 27 0.914254 0 26 0.914254 1
gene 1 14 26 -0.396555 0 27 -0.396555 1
gene 1 14 27 3.96438 0 28 3.96438 1
gene 1 15 26 0.966468 0 29 0.966468 1
gene 1 15 27 -3.57531 0 30 -3.57531 1
gene 1 16 26 0.328288 0 31 0.328288 1
gene 1 16 27 3.24892 0 32 3.24892 1
gene 1 17 26 -4.43743 0 33 -4.43743 1
gene 1 17 27 0.503192 0 34 0.503192 1
gene 1 18 26 1.44165 0 35 1.44165 1
gene 1 18 27 -5 0 36 -5 1
gene 1 19 26 0.584827 0 37 0.584827 1
gene 1 19 27 -0.481088 0 38 -0.481088 1
gene 1 20 26 -0.772116 0 39 -0.772116 1
gene 1 20 27 1.69679 0 40 1.69679 1
gene 1 21 26 -3.49433 0 41 -3.49433 1
gene 1 21 27 4.50528 0 42 4.50528 1
gene 1 22 26 0.748008 0 43 0.748008 1
gene 1 22 27 -2.1593 0 44 -2.1593 1
gene 1 23 26 -1.54035 0 45 -1.54035 1
gene 1 23 27 -0.652362 0 46 -0.652362 1
gene 1 24 26 0.440177 0 47 0.440177 1
gene 1 24 27 4.07267 0 48 4.07267 1
gene 1 25 26 -2.2014 0 49 -2.2014 1
gene 1 25 27 -0.621167 0 50 -0.621167 1
genomeend 9
