# Supplementary material for: Empirical assessment and comparison of neuro-evolutionary methods for the automatic off-line design of robot swarms
Source: Nat Commun. 2021 Jul 16;12:4345. doi: 10.1038/s41467-021-24642-3 (PMC8285396; doi:10.1038/s41467-021-24642-3)
Supplement: Supplementary file 10 — Source Data [file 41467_2021_24642_MOESM10_ESM.zip › SD1-source_code/Design/XOR-Aggregation/CMAES_mlp/champ_gen_2]

/*Fitness: 29030.6*/
genomestart 1
node 1 0 1 1
node 2 0 1 1
node 3 0 1 1
node 4 0 1 1
node 5 0 1 1
node 6 0 1 1
node 7 0 1 1
node 8 0 1 1
node 9 0 1 1
node 10 0 1 1
node 11 0 1 1
node 12 0 1 1
node 13 0 1 1
node 14 0 1 1
node 15 0 1 1
node 16 0 1 1
node 17 0 1 1
node 18 0 1 1
node 19 0 1 1
node 20 0 1 1
node 21 0 1 1
node 22 0 1 1
node 23 0 1 1
node 24 0 1 1
node 25 0 1 3
node 26 0 0 0
node 27 0 0 0
node 28 0 0 0
node 29 0 0 0
node 30 0 0 0
node 31 0 0 0
node 32 0 0 0
node 33 0 0 0
node 34 0 0 0
node 35 0 0 0
node 36 0 0 0
node 37 0 0 0
node 38 0 0 0
node 39 0 0 2
node 40 0 0 2
gene 0 25 39 -2.49608 0 0 1 1
gene 0 26 39 1.63635 0 0 1 1
gene 0 1 26 -1.31145 0 0 1 1
gene 0 2 26 2.72861 0 0 1 1
gene 0 3 26 0.12578 0 0 1 1
gene 0 4 26 1.55469 0 0 1 1
gene 0 5 26 -0.427766 0 0 1 1
gene 0 6 26 -0.722935 0 0 1 1
gene 0 7 26 -2.61009 0 0 1 1
gene 0 8 26 -2.59473 0 0 1 1
gene 0 9 26 1.2447 0 0 1 1
gene 0 10 26 1.85619 0 0 1 1
gene 0 11 26 5 0 0 1 1
gene 0 12 26 -0.666969 0 0 1 1
gene 0 13 26 -2.93886 0 0 1 1
gene 0 14 26 -1.50535 0 0 1 1
gene 0 15 26 -1.19654 0 0 1 1
gene 0 16 26 1.38578 0 0 1 1
gene 0 17 26 3.52667 0 0 1 1
gene 0 18 26 -2.99967 0 0 1 1
gene 0 19 26 0.169759 0 0 1 1
gene 0 20 26 2.09562 0 0 1 1
gene 0 21 26 -3.37192 0 0 1 1
gene 0 22 26 2.67786 0 0 1 1
gene 0 23 26 -0.150488 0 0 1 1
gene 0 24 26 -2.78951 0 0 1 1
gene 0 25 26 -4.43066 0 0 1 1
gene 0 27 39 -2.66468 0 0 1 1
gene 0 1 27 1.16493 0 0 1 1
gene 0 2 27 4.11499 0 0 1 1
gene 0 3 27 1.93356 0 0 1 1
gene 0 4 27 2.38909 0 0 1 1
gene 0 5 27 -2.47075 0 0 1 1
gene 0 6 27 4.84318 0 0 1 1
gene 0 7 27 2.49769 0 0 1 1
gene 0 8 27 -0.120201 0 0 1 1
gene 0 9 27 -2.05846 0 0 1 1
gene 0 10 27 1.18034 0 0 1 1
gene 0 11 27 1.26354 0 0 1 1
gene 0 12 27 0.429602 0 0 1 1
gene 0 13 27 -0.75295 0 0 1 1
gene 0 14 27 -0.106652 0 0 1 1
gene 0 15 27 -3.58439 0 0 1 1
gene 0 16 27 1.25317 0 0 1 1
gene 0 17 27 -2.2216 0 0 1 1
gene 0 18 27 -2.2785 0 0 1 1
gene 0 19 27 -1.02 0 0 1 1
gene 0 20 27 -2.33011 0 0 1 1
gene 0 21 27 3.23507 0 0 1 1
gene 0 22 27 2.53075 0 0 1 1
gene 0 23 27 -4.50094 0 0 1 1
gene 0 24 27 -1.35418 0 0 1 1
gene 0 25 27 -0.547875 0 0 1 1
gene 0 28 39 -3.77285 0 0 1 1
gene 0 1 28 0.0545377 0 0 1 1
gene 0 2 28 2.59112 0 0 1 1
gene 0 3 28 1.62363 0 0 1 1
gene 0 4 28 1.1653 0 0 1 1
gene 0 5 28 1.9378 0 0 1 1
gene 0 6 28 1.48761 0 0 1 1
gene 0 7 28 3.73471 0 0 1 1
gene 0 8 28 1.07937 0 0 1 1
gene 0 9 28 -3.23398 0 0 1 1
gene 0 10 28 1.35533 0 0 1 1
gene 0 11 28 2.99673 0 0 1 1
gene 0 12 28 0.0462169 0 0 1 1
gene 0 13 28 2.3943 0 0 1 1
gene 0 14 28 -0.896179 0 0 1 1
gene 0 15 28 -1.93684 0 0 1 1
gene 0 16 28 -3.88987 0 0 1 1
gene 0 17 28 -1.95643 0 0 1 1
gene 0 18 28 -4.08133 0 0 1 1
gene 0 19 28 -0.478472 0 0 1 1
gene 0 20 28 0.211966 0 0 1 1
gene 0 21 28 3.40551 0 0 1 1
gene 0 22 28 -4.70942 0 0 1 1
gene 0 23 28 -2.93052 0 0 1 1
gene 0 24 28 4.00594 0 0 1 1
gene 0 25 28 2.45562 0 0 1 1
gene 0 29 39 -1.26917 0 0 1 1
gene 0 1 29 -0.801154 0 0 1 1
gene 0 2 29 -2.04044 0 0 1 1
gene 0 3 29 -2.33674 0 0 1 1
gene 0 4 29 2.04504 0 0 1 1
gene 0 5 29 0.817295 0 0 1 1
gene 0 6 29 3.64725 0 0 1 1
gene 0 7 29 2.21244 0 0 1 1
gene 0 8 29 3.6575 0 0 1 1
gene 0 9 29 -0.643114 0 0 1 1
gene 0 10 29 1.07061 0 0 1 1
gene 0 11 29 -1.34382 0 0 1 1
gene 0 12 29 -1.72732 0 0 1 1
gene 0 13 29 3.88543 0 0 1 1
gene 0 14 29 0.125451 0 0 1 1
gene 0 15 29 2.99533 0 0 1 1
gene 0 16 29 1.23285 0 0 1 1
gene 0 17 29 3.53453 0 0 1 1
gene 0 18 29 0.379335 0 0 1 1
gene 0 19 29 0.729964 0 0 1 1
gene 0 20 29 1.38248 0 0 1 1
gene 0 21 29 -1.34289 0 0 1 1
gene 0 22 29 3.03535 0 0 1 1
gene 0 23 29 -0.77928 0 0 1 1
gene 0 24 29 -1.30102 0 0 1 1
gene 0 25 29 -5 0 0 1 1
gene 0 30 39 -4.51446 0 0 1 1
gene 0 1 30 0.521273 0 0 1 1
gene 0 2 30 0.883757 0 0 1 1
gene 0 3 30 -0.647987 0 0 1 1
gene 0 4 30 -1.71279 0 0 1 1
gene 0 5 30 -0.840519 0 0 1 1
gene 0 6 30 -3.3138 0 0 1 1
gene 0 7 30 -2.53917 0 0 1 1
gene 0 8 30 0.128307 0 0 1 1
gene 0 9 30 -3.40923 0 0 1 1
gene 0 10 30 0.529906 0 0 1 1
gene 0 11 30 3.27452 0 0 1 1
gene 0 12 30 2.69913 0 0 1 1
gene 0 13 30 -2.55133 0 0 1 1
gene 0 14 30 -0.382938 0 0 1 1
gene 0 15 30 -0.183968 0 0 1 1
gene 0 16 30 2.93791 0 0 1 1
gene 0 17 30 -4.35769 0 0 1 1
gene 0 18 30 -0.330211 0 0 1 1
gene 0 19 30 0.884106 0 0 1 1
gene 0 20 30 1.58186 0 0 1 1
gene 0 21 30 -1.91861 0 0 1 1
gene 0 22 30 0.845957 0 0 1 1
gene 0 23 30 1.76281 0 0 1 1
gene 0 24 30 -1.19776 0 0 1 1
gene 0 25 30 0.777337 0 0 1 1
gene 0 31 39 -4.36194 0 0 1 1
gene 0 1 31 2.11994 0 0 1 1
gene 0 2 31 -0.0163596 0 0 1 1
gene 0 3 31 -2.3382 0 0 1 1
gene 0 4 31 -3.70429 0 0 1 1
gene 0 5 31 -2.61328 0 0 1 1
gene 0 6 31 1.85087 0 0 1 1
gene 0 7 31 -0.318697 0 0 1 1
gene 0 8 31 -0.415275 0 0 1 1
gene 0 9 31 -3.65204 0 0 1 1
gene 0 10 31 1.19743 0 0 1 1
gene 0 11 31 -0.873953 0 0 1 1
gene 0 12 31 0.859663 0 0 1 1
gene 0 13 31 0.496458 0 0 1 1
gene 0 14 31 1.8213 0 0 1 1
gene 0 15 31 -1.24792 0 0 1 1
gene 0 16 31 1.26403 0 0 1 1
gene 0 17 31 -0.430945 0 0 1 1
gene 0 18 31 -1.16612 0 0 1 1
gene 0 19 31 3.47363 0 0 1 1
gene 0 20 31 -4.09249 0 0 1 1
gene 0 21 31 -4.00433 0 0 1 1
gene 0 22 31 -0.106079 0 0 1 1
gene 0 23 31 0.396556 0 0 1 1
gene 0 24 31 -2.67556 0 0 1 1
gene 0 25 31 1.75555 0 0 1 1
gene 0 32 39 -0.105944 0 0 1 1
gene 0 1 32 -3.24001 0 0 1 1
gene 0 2 32 -0.418762 0 0 1 1
gene 0 3 32 4.55162 0 0 1 1
gene 0 4 32 -2.71581 0 0 1 1
gene 0 5 32 -1.56287 0 0 1 1
gene 0 6 32 -1.31678 0 0 1 1
gene 0 7 32 0.85862 0 0 1 1
gene 0 8 32 -3.45506 0 0 1 1
gene 0 9 32 -2.07115 0 0 1 1
gene 0 10 32 -2.99764 0 0 1 1
gene 0 11 32 2.46164 0 0 1 1
gene 0 12 32 1.897 0 0 1 1
gene 0 13 32 -3.18409 0 0 1 1
gene 0 14 32 -0.542965 0 0 1 1
gene 0 15 32 1.05578 0 0 1 1
gene 0 16 32 0.783445 0 0 1 1
gene 0 17 32 -2.10563 0 0 1 1
gene 0 18 32 -2.47428 0 0 1 1
gene 0 19 32 -4.51235 0 0 1 1
gene 0 20 32 -3.91168 0 0 1 1
gene 0 21 32 -1.85901 0 0 1 1
gene 0 22 32 0.304845 0 0 1 1
gene 0 23 32 -2.43353 0 0 1 1
gene 0 24 32 -1.9309 0 0 1 1
gene 0 25 32 1.65682 0 0 1 1
gene 0 33 39 -4.06563 0 0 1 1
gene 0 1 33 -0.932844 0 0 1 1
gene 0 2 33 -0.346303 0 0 1 1
gene 0 3 33 2.45553 0 0 1 1
gene 0 4 33 0.394779 0 0 1 1
gene 0 5 33 3.57876 0 0 1 1
gene 0 6 33 3.99376 0 0 1 1
gene 0 7 33 -1.85759 0 0 1 1
gene 0 8 33 0.0361133 0 0 1 1
gene 0 9 33 -2.78457 0 0 1 1
gene 0 10 33 -1.53277 0 0 1 1
gene 0 11 33 -0.275162 0 0 1 1
gene 0 12 33 0.919254 0 0 1 1
gene 0 13 33 -3.47377 0 0 1 1
gene 0 14 33 -2.38962 0 0 1 1
gene 0 15 33 2.93506 0 0 1 1
gene 0 16 33 2.81253 0 0 1 1
gene 0 17 33 -2.80109 0 0 1 1
gene 0 18 33 -4.33844 0 0 1 1
gene 0 19 33 -3.99183 0 0 1 1
gene 0 20 33 0.906021 0 0 1 1
gene 0 21 33 4.04391 0 0 1 1
gene 0 22 33 -0.406463 0 0 1 1
gene 0 23 33 -2.44556 0 0 1 1
gene 0 24 33 1.90972 0 0 1 1
gene 0 25 33 2.48434 0 0 1 1
gene 0 34 39 0.390212 0 0 1 1
gene 0 1 34 -3.50202 0 0 1 1
gene 0 2 34 0.0130215 0 0 1 1
gene 0 3 34 -1.94667 0 0 1 1
gene 0 4 34 -2.86999 0 0 1 1
gene 0 5 34 4.08197 0 0 1 1
gene 0 6 34 -2.72322 0 0 1 1
gene 0 7 34 -1.63154 0 0 1 1
gene 0 8 34 4.32441 0 0 1 1
gene 0 9 34 -2.89414 0 0 1 1
gene 0 10 34 -2.70594 0 0 1 1
gene 0 11 34 3.57497 0 0 1 1
gene 0 12 34 -1.59244 0 0 1 1
gene 0 13 34 0.675493 0 0 1 1
gene 0 14 34 -2.74901 0 0 1 1
gene 0 15 34 2.10298 0 0 1 1
gene 0 16 34 -0.416366 0 0 1 1
gene 0 17 34 -3.28792 0 0 1 1
gene 0 18 34 0.0545682 0 0 1 1
gene 0 19 34 1.49951 0 0 1 1
gene 0 20 34 -0.851502 0 0 1 1
gene 0 21 34 -3.47864 0 0 1 1
gene 0 22 34 -2.74515 0 0 1 1
gene 0 23 34 2.41251 0 0 1 1
gene 0 24 34 -3.96599 0 0 1 1
gene 0 25 34 -0.091928 0 0 1 1
gene 0 35 39 -5 0 0 1 1
gene 0 1 35 2.56697 0 0 1 1
gene 0 2 35 -2.53435 0 0 1 1
gene 0 3 35 0.188845 0 0 1 1
gene 0 4 35 -2.12696 0 0 1 1
gene 0 5 35 -3.18846 0 0 1 1
gene 0 6 35 -1.75619 0 0 1 1
gene 0 7 35 2.25606 0 0 1 1
gene 0 8 35 0.580232 0 0 1 1
gene 0 9 35 3.47107 0 0 1 1
gene 0 10 35 2.39591 0 0 1 1
gene 0 11 35 1.22028 0 0 1 1
gene 0 12 35 -3.56622 0 0 1 1
gene 0 13 35 0.920523 0 0 1 1
gene 0 14 35 3.63214 0 0 1 1
gene 0 15 35 -0.456771 0 0 1 1
gene 0 16 35 0.863968 0 0 1 1
gene 0 17 35 2.38914 0 0 1 1
gene 0 18 35 -1.02024 0 0 1 1
gene 0 19 35 2.26297 0 0 1 1
gene 0 20 35 -2.88224 0 0 1 1
gene 0 21 35 -4.63916 0 0 1 1
gene 0 22 35 2.16246 0 0 1 1
gene 0 23 35 -2.7786 0 0 1 1
gene 0 24 35 -5 0 0 1 1
gene 0 25 35 0.547684 0 0 1 1
gene 0 36 39 -4.08756 0 0 1 1
gene 0 1 36 0.949982 0 0 1 1
gene 0 2 36 1.72463 0 0 1 1
gene 0 3 36 -1.96809 0 0 1 1
gene 0 4 36 4.73113 0 0 1 1
gene 0 5 36 -1.38114 0 0 1 1
gene 0 6 36 1.3669 0 0 1 1
gene 0 7 36 -0.262009 0 0 1 1
gene 0 8 36 -0.947196 0 0 1 1
gene 0 9 36 1.67008 0 0 1 1
gene 0 10 36 1.91386 0 0 1 1
gene 0 11 36 2.61923 0 0 1 1
gene 0 12 36 1.37937 0 0 1 1
gene 0 13 36 1.22538 0 0 1 1
gene 0 14 36 -0.936347 0 0 1 1
gene 0 15 36 -2.69754 0 0 1 1
gene 0 16 36 1.39883 0 0 1 1
gene 0 17 36 -0.203312 0 0 1 1
gene 0 18 36 2.17225 0 0 1 1
gene 0 19 36 1.28281 0 0 1 1
gene 0 20 36 1.41967 0 0 1 1
gene 0 21 36 -0.122232 0 0 1 1
gene 0 22 36 0.88631 0 0 1 1
gene 0 23 36 3.80863 0 0 1 1
gene 0 24 36 1.15365 0 0 1 1
gene 0 25 36 -3.72468 0 0 1 1
gene 0 37 39 -2.85668 0 0 1 1
gene 0 1 37 -0.924841 0 0 1 1
gene 0 2 37 0.438008 0 0 1 1
gene 0 3 37 -1.71301 0 0 1 1
gene 0 4 37 -0.374925 0 0 1 1
gene 0 5 37 2.28349 0 0 1 1
gene 0 6 37 0.711889 0 0 1 1
gene 0 7 37 -1.79901 0 0 1 1
gene 0 8 37 0.0575922 0 0 1 1
gene 0 9 37 -0.973485 0 0 1 1
gene 0 10 37 -2.06907 0 0 1 1
gene 0 11 37 4.12438 0 0 1 1
gene 0 12 37 -2.23061 0 0 1 1
gene 0 13 37 2.39064 0 0 1 1
gene 0 14 37 1.46162 0 0 1 1
gene 0 15 37 -3.04843 0 0 1 1
gene 0 16 37 2.82257 0 0 1 1
gene 0 17 37 -3.12982 0 0 1 1
gene 0 18 37 2.5078 0 0 1 1
gene 0 19 37 0.292248 0 0 1 1
gene 0 20 37 -2.36409 0 0 1 1
gene 0 21 37 3.62741 0 0 1 1
gene 0 22 37 -2.40954 0 0 1 1
gene 0 23 37 2.04646 0 0 1 1
gene 0 24 37 1.17979 0 0 1 1
gene 0 25 37 -3.64614 0 0 1 1
gene 0 38 39 1.22464 0 0 1 1
gene 0 1 38 -2.38371 0 0 1 1
gene 0 2 38 0.459769 0 0 1 1
gene 0 3 38 3.57712 0 0 1 1
gene 0 4 38 -2.19222 0 0 1 1
gene 0 5 38 0.238571 0 0 1 1
gene 0 6 38 -0.157463 0 0 1 1
gene 0 7 38 -1.84548 0 0 1 1
gene 0 8 38 -3.44624 0 0 1 1
gene 0 9 38 0.0337961 0 0 1 1
gene 0 10 38 0.738333 0 0 1 1
gene 0 11 38 -1.21997 0 0 1 1
gene 0 12 38 3.44237 0 0 1 1
gene 0 13 38 2.32432 0 0 1 1
gene 0 14 38 0.589233 0 0 1 1
gene 0 15 38 -1.51638 0 0 1 1
gene 0 16 38 3.13146 0 0 1 1
gene 0 17 38 -2.6298 0 0 1 1
gene 0 18 38 3.73594 0 0 1 1
gene 0 19 38 -4.91583 0 0 1 1
gene 0 20 38 1.91692 0 0 1 1
gene 0 21 38 0.0828174 0 0 1 1
gene 0 22 38 2.29538 0 0 1 1
gene 0 23 38 3.35235 0 0 1 1
gene 0 24 38 2.40441 0 0 1 1
gene 0 25 38 -1.81701 0 0 1 1
gene 0 25 40 -3.52143 0 0 1 1
gene 0 26 40 -1.77149 0 0 1 1
gene 0 27 40 2.21862 0 0 1 1
gene 0 28 40 3.91779 0 0 1 1
gene 0 29 40 -2.49539 0 0 1 1
gene 0 30 40 2.02441 0 0 1 1
gene 0 31 40 -3.06027 0 0 1 1
gene 0 32 40 -3.22461 0 0 1 1
gene 0 33 40 4.78845 0 0 1 1
gene 0 34 40 -2.60531 0 0 1 1
gene 0 35 40 -2.23573 0 0 1 1
gene 0 36 40 -0.716147 0 0 1 1
gene 0 37 40 0.46411 0 0 1 1
gene 0 38 40 0.83551 0 0 1 1
genomeend 1
