# Supplementary material for: Empirical assessment and comparison of neuro-evolutionary methods for the automatic off-line design of robot swarms
Source: Nat Commun. 2021 Jul 16;12:4345. doi: 10.1038/s41467-021-24642-3 (PMC8285396; doi:10.1038/s41467-021-24642-3)
Supplement: Supplementary file 10 — Source Data [file 41467_2021_24642_MOESM10_ESM.zip › SD1-source_code/Design/XOR-Aggregation/CMAES_mlp/champ_gen_5]

/*Fitness: 27048*/
genomestart 1
node 1 0 1 1
node 2 0 1 1
node 3 0 1 1
node 4 0 1 1
node 5 0 1 1
node 6 0 1 1
node 7 0 1 1
node 8 0 1 1
node 9 0 1 1
node 10 0 1 1
node 11 0 1 1
node 12 0 1 1
node 13 0 1 1
node 14 0 1 1
node 15 0 1 1
node 16 0 1 1
node 17 0 1 1
node 18 0 1 1
node 19 0 1 1
node 20 0 1 1
node 21 0 1 1
node 22 0 1 1
node 23 0 1 1
node 24 0 1 1
node 25 0 1 3
node 26 0 0 0
node 27 0 0 0
node 28 0 0 0
node 29 0 0 0
node 30 0 0 0
node 31 0 0 0
node 32 0 0 0
node 33 0 0 0
node 34 0 0 0
node 35 0 0 0
node 36 0 0 0
node 37 0 0 0
node 38 0 0 0
node 39 0 0 2
node 40 0 0 2
gene 0 25 39 -0.819346 0 0 1 1
gene 0 26 39 -0.551545 0 0 1 1
gene 0 1 26 -2.93888 0 0 1 1
gene 0 2 26 0.164688 0 0 1 1
gene 0 3 26 3.37471 0 0 1 1
gene 0 4 26 -1.76887 0 0 1 1
gene 0 5 26 -1.01004 0 0 1 1
gene 0 6 26 3.95357 0 0 1 1
gene 0 7 26 1.93883 0 0 1 1
gene 0 8 26 0.677368 0 0 1 1
gene 0 9 26 -3.01137 0 0 1 1
gene 0 10 26 3.53037 0 0 1 1
gene 0 11 26 -4.39595 0 0 1 1
gene 0 12 26 -0.0866243 0 0 1 1
gene 0 13 26 0.0152445 0 0 1 1
gene 0 14 26 3.89556 0 0 1 1
gene 0 15 26 -1.61816 0 0 1 1
gene 0 16 26 -1.09519 0 0 1 1
gene 0 17 26 -1.15435 0 0 1 1
gene 0 18 26 -2.03515 0 0 1 1
gene 0 19 26 3.821 0 0 1 1
gene 0 20 26 1.52908 0 0 1 1
gene 0 21 26 -2.1521 0 0 1 1
gene 0 22 26 1.67387 0 0 1 1
gene 0 23 26 2.85042 0 0 1 1
gene 0 24 26 -1.39425 0 0 1 1
gene 0 25 26 -0.874508 0 0 1 1
gene 0 27 39 -0.520277 0 0 1 1
gene 0 1 27 1.63687 0 0 1 1
gene 0 2 27 -1.17168 0 0 1 1
gene 0 3 27 -1.9192 0 0 1 1
gene 0 4 27 2.32678 0 0 1 1
gene 0 5 27 1.05075 0 0 1 1
gene 0 6 27 0.433958 0 0 1 1
gene 0 7 27 0.988515 0 0 1 1
gene 0 8 27 -2.51104 0 0 1 1
gene 0 9 27 1.77465 0 0 1 1
gene 0 10 27 -0.373875 0 0 1 1
gene 0 11 27 1.41697 0 0 1 1
gene 0 12 27 -4.13295 0 0 1 1
gene 0 13 27 -0.606632 0 0 1 1
gene 0 14 27 1.68839 0 0 1 1
gene 0 15 27 -1.84878 0 0 1 1
gene 0 16 27 3.40811 0 0 1 1
gene 0 17 27 -1.36158 0 0 1 1
gene 0 18 27 1.36277 0 0 1 1
gene 0 19 27 1.33468 0 0 1 1
gene 0 20 27 -1.8631 0 0 1 1
gene 0 21 27 -0.0844281 0 0 1 1
gene 0 22 27 0.903836 0 0 1 1
gene 0 23 27 2.04228 0 0 1 1
gene 0 24 27 3.04741 0 0 1 1
gene 0 25 27 -3.12118 0 0 1 1
gene 0 28 39 -2.28751 0 0 1 1
gene 0 1 28 -1.48585 0 0 1 1
gene 0 2 28 -1.44649 0 0 1 1
gene 0 3 28 -0.776767 0 0 1 1
gene 0 4 28 1.5568 0 0 1 1
gene 0 5 28 -1.26393 0 0 1 1
gene 0 6 28 1.8781 0 0 1 1
gene 0 7 28 -2.86475 0 0 1 1
gene 0 8 28 -2.4965 0 0 1 1
gene 0 9 28 -1.14292 0 0 1 1
gene 0 10 28 1.11636 0 0 1 1
gene 0 11 28 2.18919 0 0 1 1
gene 0 12 28 2.42588 0 0 1 1
gene 0 13 28 3.10554 0 0 1 1
gene 0 14 28 -0.719237 0 0 1 1
gene 0 15 28 2.12113 0 0 1 1
gene 0 16 28 -0.0636106 0 0 1 1
gene 0 17 28 -0.833201 0 0 1 1
gene 0 18 28 3.31661 0 0 1 1
gene 0 19 28 2.2931 0 0 1 1
gene 0 20 28 -4.34416 0 0 1 1
gene 0 21 28 -0.880024 0 0 1 1
gene 0 22 28 -1.81779 0 0 1 1
gene 0 23 28 -1.46381 0 0 1 1
gene 0 24 28 4.42987 0 0 1 1
gene 0 25 28 -2.65516 0 0 1 1
gene 0 29 39 -1.18966 0 0 1 1
gene 0 1 29 2.29755 0 0 1 1
gene 0 2 29 0.714711 0 0 1 1
gene 0 3 29 -1.50002 0 0 1 1
gene 0 4 29 0.710123 0 0 1 1
gene 0 5 29 -0.710512 0 0 1 1
gene 0 6 29 0.861108 0 0 1 1
gene 0 7 29 2.63198 0 0 1 1
gene 0 8 29 3.41771 0 0 1 1
gene 0 9 29 0.843833 0 0 1 1
gene 0 10 29 -1.47102 0 0 1 1
gene 0 11 29 -0.244352 0 0 1 1
gene 0 12 29 1.99407 0 0 1 1
gene 0 13 29 0.790121 0 0 1 1
gene 0 14 29 -0.780167 0 0 1 1
gene 0 15 29 3.10847 0 0 1 1
gene 0 16 29 -4.24426 0 0 1 1
gene 0 17 29 -2.64655 0 0 1 1
gene 0 18 29 3.21027 0 0 1 1
gene 0 19 29 2.19355 0 0 1 1
gene 0 20 29 -3.05701 0 0 1 1
gene 0 21 29 -1.02778 0 0 1 1
gene 0 22 29 3.73525 0 0 1 1
gene 0 23 29 1.9038 0 0 1 1
gene 0 24 29 0.323122 0 0 1 1
gene 0 25 29 -1.88481 0 0 1 1
gene 0 30 39 -3.06313 0 0 1 1
gene 0 1 30 -0.361508 0 0 1 1
gene 0 2 30 -0.726505 0 0 1 1
gene 0 3 30 -2.91587 0 0 1 1
gene 0 4 30 0.54105 0 0 1 1
gene 0 5 30 -1.00606 0 0 1 1
gene 0 6 30 -4.0095 0 0 1 1
gene 0 7 30 -4.64764 0 0 1 1
gene 0 8 30 0.813311 0 0 1 1
gene 0 9 30 -0.339559 0 0 1 1
gene 0 10 30 -1.15111 0 0 1 1
gene 0 11 30 0.330128 0 0 1 1
gene 0 12 30 -2.26233 0 0 1 1
gene 0 13 30 -0.776907 0 0 1 1
gene 0 14 30 1.29593 0 0 1 1
gene 0 15 30 -1.34814 0 0 1 1
gene 0 16 30 -1.2895 0 0 1 1
gene 0 17 30 2.39655 0 0 1 1
gene 0 18 30 3.18326 0 0 1 1
gene 0 19 30 2.71106 0 0 1 1
gene 0 20 30 0.757824 0 0 1 1
gene 0 21 30 -2.55422 0 0 1 1
gene 0 22 30 1.64603 0 0 1 1
gene 0 23 30 -1.97824 0 0 1 1
gene 0 24 30 -2.86945 0 0 1 1
gene 0 25 30 -2.82748 0 0 1 1
gene 0 31 39 1.98055 0 0 1 1
gene 0 1 31 0.923384 0 0 1 1
gene 0 2 31 -2.30872 0 0 1 1
gene 0 3 31 -2.3576 0 0 1 1
gene 0 4 31 1.44225 0 0 1 1
gene 0 5 31 -1.9953 0 0 1 1
gene 0 6 31 -2.0435 0 0 1 1
gene 0 7 31 0.239616 0 0 1 1
gene 0 8 31 0.259765 0 0 1 1
gene 0 9 31 -1.55539 0 0 1 1
gene 0 10 31 0.112434 0 0 1 1
gene 0 11 31 3.44433 0 0 1 1
gene 0 12 31 -0.600791 0 0 1 1
gene 0 13 31 -3.87154 0 0 1 1
gene 0 14 31 0.641768 0 0 1 1
gene 0 15 31 -0.8598 0 0 1 1
gene 0 16 31 -3.39602 0 0 1 1
gene 0 17 31 -4.69197 0 0 1 1
gene 0 18 31 -2.24155 0 0 1 1
gene 0 19 31 -0.886777 0 0 1 1
gene 0 20 31 -1.64081 0 0 1 1
gene 0 21 31 3.31395 0 0 1 1
gene 0 22 31 -2.02171 0 0 1 1
gene 0 23 31 -2.65882 0 0 1 1
gene 0 24 31 2.68229 0 0 1 1
gene 0 25 31 2.57703 0 0 1 1
gene 0 32 39 1.39768 0 0 1 1
gene 0 1 32 -0.765628 0 0 1 1
gene 0 2 32 -0.310691 0 0 1 1
gene 0 3 32 4.35384 0 0 1 1
gene 0 4 32 3.17872 0 0 1 1
gene 0 5 32 0.0132299 0 0 1 1
gene 0 6 32 -0.525028 0 0 1 1
gene 0 7 32 -2.60096 0 0 1 1
gene 0 8 32 -0.867914 0 0 1 1
gene 0 9 32 -3.93102 0 0 1 1
gene 0 10 32 2.2075 0 0 1 1
gene 0 11 32 -3.59771 0 0 1 1
gene 0 12 32 1.54058 0 0 1 1
gene 0 13 32 0.558132 0 0 1 1
gene 0 14 32 -2.57687 0 0 1 1
gene 0 15 32 1.23916 0 0 1 1
gene 0 16 32 -2.86038 0 0 1 1
gene 0 17 32 0.319811 0 0 1 1
gene 0 18 32 0.639193 0 0 1 1
gene 0 19 32 -0.539208 0 0 1 1
gene 0 20 32 -1.87552 0 0 1 1
gene 0 21 32 -2.03775 0 0 1 1
gene 0 22 32 -1.95053 0 0 1 1
gene 0 23 32 1.1851 0 0 1 1
gene 0 24 32 2.46951 0 0 1 1
gene 0 25 32 1.14702 0 0 1 1
gene 0 33 39 -2.48007 0 0 1 1
gene 0 1 33 -3.02163 0 0 1 1
gene 0 2 33 1.47476 0 0 1 1
gene 0 3 33 -1.76777 0 0 1 1
gene 0 4 33 -1.3391 0 0 1 1
gene 0 5 33 -3.20073 0 0 1 1
gene 0 6 33 -1.71328 0 0 1 1
gene 0 7 33 -1.87405 0 0 1 1
gene 0 8 33 -0.481609 0 0 1 1
gene 0 9 33 3.15928 0 0 1 1
gene 0 10 33 1.19858 0 0 1 1
gene 0 11 33 -2.68253 0 0 1 1
gene 0 12 33 1.89579 0 0 1 1
gene 0 13 33 -1.34107 0 0 1 1
gene 0 14 33 -0.403864 0 0 1 1
gene 0 15 33 0.173159 0 0 1 1
gene 0 16 33 2.21489 0 0 1 1
gene 0 17 33 3.40986 0 0 1 1
gene 0 18 33 -0.388483 0 0 1 1
gene 0 19 33 3.53013 0 0 1 1
gene 0 20 33 -0.0520035 0 0 1 1
gene 0 21 33 -4.43585 0 0 1 1
gene 0 22 33 -2.72477 0 0 1 1
gene 0 23 33 1.85778 0 0 1 1
gene 0 24 33 -3.62092 0 0 1 1
gene 0 25 33 -1.27432 0 0 1 1
gene 0 34 39 -3.97834 0 0 1 1
gene 0 1 34 -3.30313 0 0 1 1
gene 0 2 34 1.789 0 0 1 1
gene 0 3 34 2.05557 0 0 1 1
gene 0 4 34 1.42289 0 0 1 1
gene 0 5 34 1.71125 0 0 1 1
gene 0 6 34 -0.74972 0 0 1 1
gene 0 7 34 -3.22886 0 0 1 1
gene 0 8 34 -0.323771 0 0 1 1
gene 0 9 34 -2.17106 0 0 1 1
gene 0 10 34 2.17263 0 0 1 1
gene 0 11 34 -0.564996 0 0 1 1
gene 0 12 34 -1.49803 0 0 1 1
gene 0 13 34 1.878 0 0 1 1
gene 0 14 34 -0.320671 0 0 1 1
gene 0 15 34 3.38881 0 0 1 1
gene 0 16 34 3.26944 0 0 1 1
gene 0 17 34 -2.99313 0 0 1 1
gene 0 18 34 -3.90232 0 0 1 1
gene 0 19 34 -1.67276 0 0 1 1
gene 0 20 34 0.563881 0 0 1 1
gene 0 21 34 1.84775 0 0 1 1
gene 0 22 34 -0.35832 0 0 1 1
gene 0 23 34 0.134597 0 0 1 1
gene 0 24 34 3.35943 0 0 1 1
gene 0 25 34 1.90505 0 0 1 1
gene 0 35 39 2.11714 0 0 1 1
gene 0 1 35 -2.13845 0 0 1 1
gene 0 2 35 -2.58804 0 0 1 1
gene 0 3 35 0.656867 0 0 1 1
gene 0 4 35 3.42518 0 0 1 1
gene 0 5 35 -5 0 0 1 1
gene 0 6 35 1.86479 0 0 1 1
gene 0 7 35 -4.41467 0 0 1 1
gene 0 8 35 0.528542 0 0 1 1
gene 0 9 35 -0.606735 0 0 1 1
gene 0 10 35 -2.25704 0 0 1 1
gene 0 11 35 -4.28187 0 0 1 1
gene 0 12 35 -3.68047 0 0 1 1
gene 0 13 35 -0.669686 0 0 1 1
gene 0 14 35 3.695 0 0 1 1
gene 0 15 35 2.55222 0 0 1 1
gene 0 16 35 1.0189 0 0 1 1
gene 0 17 35 -3.20584 0 0 1 1
gene 0 18 35 -2.30664 0 0 1 1
gene 0 19 35 2.39251 0 0 1 1
gene 0 20 35 -1.51886 0 0 1 1
gene 0 21 35 -0.728686 0 0 1 1
gene 0 22 35 -4.63376 0 0 1 1
gene 0 23 35 -0.408939 0 0 1 1
gene 0 24 35 1.31933 0 0 1 1
gene 0 25 35 -2.43878 0 0 1 1
gene 0 36 39 -1.28583 0 0 1 1
gene 0 1 36 -0.196068 0 0 1 1
gene 0 2 36 1.9669 0 0 1 1
gene 0 3 36 3.33444 0 0 1 1
gene 0 4 36 1.43041 0 0 1 1
gene 0 5 36 4.01802 0 0 1 1
gene 0 6 36 0.695223 0 0 1 1
gene 0 7 36 2.3656 0 0 1 1
gene 0 8 36 0.141909 0 0 1 1
gene 0 9 36 2.95361 0 0 1 1
gene 0 10 36 -0.47876 0 0 1 1
gene 0 11 36 4.27347 0 0 1 1
gene 0 12 36 3.26075 0 0 1 1
gene 0 13 36 1.22126 0 0 1 1
gene 0 14 36 2.12675 0 0 1 1
gene 0 15 36 2.93551 0 0 1 1
gene 0 16 36 2.59087 0 0 1 1
gene 0 17 36 1.06664 0 0 1 1
gene 0 18 36 -3.0652 0 0 1 1
gene 0 19 36 -2.40256 0 0 1 1
gene 0 20 36 -0.233998 0 0 1 1
gene 0 21 36 5 0 0 1 1
gene 0 22 36 -3.5757 0 0 1 1
gene 0 23 36 -2.84612 0 0 1 1
gene 0 24 36 4.34921 0 0 1 1
gene 0 25 36 0.661103 0 0 1 1
gene 0 37 39 -3.02911 0 0 1 1
gene 0 1 37 1.5402 0 0 1 1
gene 0 2 37 -1.913 0 0 1 1
gene 0 3 37 -4.86453 0 0 1 1
gene 0 4 37 1.39363 0 0 1 1
gene 0 5 37 1.36519 0 0 1 1
gene 0 6 37 -0.17919 0 0 1 1
gene 0 7 37 1.63565 0 0 1 1
gene 0 8 37 0.0564614 0 0 1 1
gene 0 9 37 2.59925 0 0 1 1
gene 0 10 37 2.1983 0 0 1 1
gene 0 11 37 -1.70672 0 0 1 1
gene 0 12 37 -1.77162 0 0 1 1
gene 0 13 37 -0.103574 0 0 1 1
gene 0 14 37 -1.05496 0 0 1 1
gene 0 15 37 -1.85076 0 0 1 1
gene 0 16 37 -1.41523 0 0 1 1
gene 0 17 37 4.90122 0 0 1 1
gene 0 18 37 3.63625 0 0 1 1
gene 0 19 37 2.29735 0 0 1 1
gene 0 20 37 1.78356 0 0 1 1
gene 0 21 37 -2.12582 0 0 1 1
gene 0 22 37 0.509428 0 0 1 1
gene 0 23 37 0.9593 0 0 1 1
gene 0 24 37 2.48672 0 0 1 1
gene 0 25 37 -2.99516 0 0 1 1
gene 0 38 39 -2.34398 0 0 1 1
gene 0 1 38 -3.25704 0 0 1 1
gene 0 2 38 -2.55261 0 0 1 1
gene 0 3 38 0.222165 0 0 1 1
gene 0 4 38 -4.50449 0 0 1 1
gene 0 5 38 -1.18908 0 0 1 1
gene 0 6 38 2.38885 0 0 1 1
gene 0 7 38 0.47093 0 0 1 1
gene 0 8 38 -3.58188 0 0 1 1
gene 0 9 38 1.31469 0 0 1 1
gene 0 10 38 0.982235 0 0 1 1
gene 0 11 38 0.564858 0 0 1 1
gene 0 12 38 -3.76601 0 0 1 1
gene 0 13 38 -2.60625 0 0 1 1
gene 0 14 38 -1.05578 0 0 1 1
gene 0 15 38 -4.46843 0 0 1 1
gene 0 16 38 1.70795 0 0 1 1
gene 0 17 38 4.37161 0 0 1 1
gene 0 18 38 -0.033855 0 0 1 1
gene 0 19 38 3.05044 0 0 1 1
gene 0 20 38 0.291179 0 0 1 1
gene 0 21 38 -2.59666 0 0 1 1
gene 0 22 38 2.63613 0 0 1 1
gene 0 23 38 2.7883 0 0 1 1
gene 0 24 38 -2.57695 0 0 1 1
gene 0 25 38 -1.92815 0 0 1 1
gene 0 25 40 1.48133 0 0 1 1
gene 0 26 40 -2.77796 0 0 1 1
gene 0 27 40 1.93847 0 0 1 1
gene 0 28 40 2.27544 0 0 1 1
gene 0 29 40 -2.71185 0 0 1 1
gene 0 30 40 -1.69604 0 0 1 1
gene 0 31 40 2.20296 0 0 1 1
gene 0 32 40 2.21109 0 0 1 1
gene 0 33 40 -3.9735 0 0 1 1
gene 0 34 40 4.49264 0 0 1 1
gene 0 35 40 -1.77494 0 0 1 1
gene 0 36 40 2.29157 0 0 1 1
gene 0 37 40 -2.92604 0 0 1 1
gene 0 38 40 -3.58144 0 0 1 1
genomeend 1
