# Supplementary material for: Empirical assessment and comparison of neuro-evolutionary methods for the automatic off-line design of robot swarms
Source: Nat Commun. 2021 Jul 16;12:4345. doi: 10.1038/s41467-021-24642-3 (PMC8285396; doi:10.1038/s41467-021-24642-3)
Supplement: Supplementary file 10 — Source Data [file 41467_2021_24642_MOESM10_ESM.zip › SD1-source_code/Design/XOR-Aggregation/CMAES_mlp/champ_gen_1]

/*Fitness: 27208.1*/
genomestart 1
node 1 0 1 1
node 2 0 1 1
node 3 0 1 1
node 4 0 1 1
node 5 0 1 1
node 6 0 1 1
node 7 0 1 1
node 8 0 1 1
node 9 0 1 1
node 10 0 1 1
node 11 0 1 1
node 12 0 1 1
node 13 0 1 1
node 14 0 1 1
node 15 0 1 1
node 16 0 1 1
node 17 0 1 1
node 18 0 1 1
node 19 0 1 1
node 20 0 1 1
node 21 0 1 1
node 22 0 1 1
node 23 0 1 1
node 24 0 1 1
node 25 0 1 3
node 26 0 0 0
node 27 0 0 0
node 28 0 0 0
node 29 0 0 0
node 30 0 0 0
node 31 0 0 0
node 32 0 0 0
node 33 0 0 0
node 34 0 0 0
node 35 0 0 0
node 36 0 0 0
node 37 0 0 0
node 38 0 0 0
node 39 0 0 2
node 40 0 0 2
gene 0 25 39 -0.757766 0 0 1 1
gene 0 26 39 -3.7408 0 0 1 1
gene 0 1 26 2.10384 0 0 1 1
gene 0 2 26 -2.78258 0 0 1 1
gene 0 3 26 0.0468798 0 0 1 1
gene 0 4 26 0.0681993 0 0 1 1
gene 0 5 26 -4.93483 0 0 1 1
gene 0 6 26 2.00382 0 0 1 1
gene 0 7 26 -1.72752 0 0 1 1
gene 0 8 26 -4.83253 0 0 1 1
gene 0 9 26 0.869168 0 0 1 1
gene 0 10 26 -1.31221 0 0 1 1
gene 0 11 26 2.6296 0 0 1 1
gene 0 12 26 -3.20707 0 0 1 1
gene 0 13 26 2.47138 0 0 1 1
gene 0 14 26 3.17892 0 0 1 1
gene 0 15 26 -1.47103 0 0 1 1
gene 0 16 26 0.306154 0 0 1 1
gene 0 17 26 3.76627 0 0 1 1
gene 0 18 26 -3.42981 0 0 1 1
gene 0 19 26 1.28424 0 0 1 1
gene 0 20 26 -2.3495 0 0 1 1
gene 0 21 26 -1.81794 0 0 1 1
gene 0 22 26 1.18984 0 0 1 1
gene 0 23 26 3.53228 0 0 1 1
gene 0 24 26 -1.24333 0 0 1 1
gene 0 25 26 0.976095 0 0 1 1
gene 0 27 39 1.65115 0 0 1 1
gene 0 1 27 4.59686 0 0 1 1
gene 0 2 27 -0.367825 0 0 1 1
gene 0 3 27 -3.15366 0 0 1 1
gene 0 4 27 2.00238 0 0 1 1
gene 0 5 27 -4.14219 0 0 1 1
gene 0 6 27 -2.96921 0 0 1 1
gene 0 7 27 0.578425 0 0 1 1
gene 0 8 27 2.32036 0 0 1 1
gene 0 9 27 3.67706 0 0 1 1
gene 0 10 27 -2.04527 0 0 1 1
gene 0 11 27 -0.463674 0 0 1 1
gene 0 12 27 -5 0 0 1 1
gene 0 13 27 -2.61027 0 0 1 1
gene 0 14 27 -0.858782 0 0 1 1
gene 0 15 27 2.15584 0 0 1 1
gene 0 16 27 -4.10157 0 0 1 1
gene 0 17 27 -1.31589 0 0 1 1
gene 0 18 27 -3.6564 0 0 1 1
gene 0 19 27 -2.06236 0 0 1 1
gene 0 20 27 -2.48274 0 0 1 1
gene 0 21 27 0.828522 0 0 1 1
gene 0 22 27 1.88128 0 0 1 1
gene 0 23 27 -0.412196 0 0 1 1
gene 0 24 27 -0.618638 0 0 1 1
gene 0 25 27 -1.2802 0 0 1 1
gene 0 28 39 0.0144395 0 0 1 1
gene 0 1 28 -3.98101 0 0 1 1
gene 0 2 28 -3.35205 0 0 1 1
gene 0 3 28 -3.89031 0 0 1 1
gene 0 4 28 -2.71553 0 0 1 1
gene 0 5 28 -0.220754 0 0 1 1
gene 0 6 28 -3.16525 0 0 1 1
gene 0 7 28 -1.06721 0 0 1 1
gene 0 8 28 1.00985 0 0 1 1
gene 0 9 28 -2.63141 0 0 1 1
gene 0 10 28 -1.86212 0 0 1 1
gene 0 11 28 0.411575 0 0 1 1
gene 0 12 28 1.7786 0 0 1 1
gene 0 13 28 1.82598 0 0 1 1
gene 0 14 28 1.28076 0 0 1 1
gene 0 15 28 -4.13989 0 0 1 1
gene 0 16 28 -1.68934 0 0 1 1
gene 0 17 28 0.918079 0 0 1 1
gene 0 18 28 0.915871 0 0 1 1
gene 0 19 28 1.2432 0 0 1 1
gene 0 20 28 0.506971 0 0 1 1
gene 0 21 28 -3.65177 0 0 1 1
gene 0 22 28 1.02349 0 0 1 1
gene 0 23 28 -4.03321 0 0 1 1
gene 0 24 28 -3.76242 0 0 1 1
gene 0 25 28 -0.64834 0 0 1 1
gene 0 29 39 -3.50942 0 0 1 1
gene 0 1 29 3.46454 0 0 1 1
gene 0 2 29 3.45433 0 0 1 1
gene 0 3 29 -1.3848 0 0 1 1
gene 0 4 29 -2.49329 0 0 1 1
gene 0 5 29 1.31336 0 0 1 1
gene 0 6 29 -3.56975 0 0 1 1
gene 0 7 29 -4.54789 0 0 1 1
gene 0 8 29 -0.661269 0 0 1 1
gene 0 9 29 -0.458363 0 0 1 1
gene 0 10 29 2.18074 0 0 1 1
gene 0 11 29 -2.37005 0 0 1 1
gene 0 12 29 0.616333 0 0 1 1
gene 0 13 29 0.207775 0 0 1 1
gene 0 14 29 -0.892692 0 0 1 1
gene 0 15 29 -0.836941 0 0 1 1
gene 0 16 29 -2.11864 0 0 1 1
gene 0 17 29 -0.107001 0 0 1 1
gene 0 18 29 0.457417 0 0 1 1
gene 0 19 29 -0.915193 0 0 1 1
gene 0 20 29 -2.30138 0 0 1 1
gene 0 21 29 -1.02672 0 0 1 1
gene 0 22 29 -0.918594 0 0 1 1
gene 0 23 29 3.14394 0 0 1 1
gene 0 24 29 -0.908371 0 0 1 1
gene 0 25 29 0.137331 0 0 1 1
gene 0 30 39 -4.8305 0 0 1 1
gene 0 1 30 -2.02852 0 0 1 1
gene 0 2 30 0.479849 0 0 1 1
gene 0 3 30 0.605672 0 0 1 1
gene 0 4 30 2.51688 0 0 1 1
gene 0 5 30 -1.0843 0 0 1 1
gene 0 6 30 -1.59867 0 0 1 1
gene 0 7 30 2.83174 0 0 1 1
gene 0 8 30 1.97227 0 0 1 1
gene 0 9 30 -2.29258 0 0 1 1
gene 0 10 30 3.55612 0 0 1 1
gene 0 11 30 1.80847 0 0 1 1
gene 0 12 30 -2.25021 0 0 1 1
gene 0 13 30 -0.679951 0 0 1 1
gene 0 14 30 -1.42115 0 0 1 1
gene 0 15 30 -1.03257 0 0 1 1
gene 0 16 30 -3.07465 0 0 1 1
gene 0 17 30 -4.6574 0 0 1 1
gene 0 18 30 -1.63015 0 0 1 1
gene 0 19 30 -0.277117 0 0 1 1
gene 0 20 30 2.42025 0 0 1 1
gene 0 21 30 -0.627343 0 0 1 1
gene 0 22 30 -2.08139 0 0 1 1
gene 0 23 30 3.62987 0 0 1 1
gene 0 24 30 1.46608 0 0 1 1
gene 0 25 30 1.28098 0 0 1 1
gene 0 31 39 -2.51619 0 0 1 1
gene 0 1 31 -1.20151 0 0 1 1
gene 0 2 31 -0.779268 0 0 1 1
gene 0 3 31 1.35184 0 0 1 1
gene 0 4 31 -0.7422 0 0 1 1
gene 0 5 31 -2.22128 0 0 1 1
gene 0 6 31 2.27178 0 0 1 1
gene 0 7 31 1.89924 0 0 1 1
gene 0 8 31 0.249277 0 0 1 1
gene 0 9 31 -2.20034 0 0 1 1
gene 0 10 31 -3.89073 0 0 1 1
gene 0 11 31 -0.945118 0 0 1 1
gene 0 12 31 3.2038 0 0 1 1
gene 0 13 31 -2.69846 0 0 1 1
gene 0 14 31 -1.44615 0 0 1 1
gene 0 15 31 -0.968511 0 0 1 1
gene 0 16 31 1.42922 0 0 1 1
gene 0 17 31 -2.18338 0 0 1 1
gene 0 18 31 -1.58379 0 0 1 1
gene 0 19 31 2.18077 0 0 1 1
gene 0 20 31 1.28496 0 0 1 1
gene 0 21 31 4.62171 0 0 1 1
gene 0 22 31 0.697785 0 0 1 1
gene 0 23 31 -1.7905 0 0 1 1
gene 0 24 31 3.04692 0 0 1 1
gene 0 25 31 -0.301004 0 0 1 1
gene 0 32 39 -3.37761 0 0 1 1
gene 0 1 32 -3.5954 0 0 1 1
gene 0 2 32 2.34404 0 0 1 1
gene 0 3 32 -0.817416 0 0 1 1
gene 0 4 32 1.53749 0 0 1 1
gene 0 5 32 -1.09159 0 0 1 1
gene 0 6 32 2.61094 0 0 1 1
gene 0 7 32 1.41465 0 0 1 1
gene 0 8 32 -1.07111 0 0 1 1
gene 0 9 32 3.64991 0 0 1 1
gene 0 10 32 -3.10395 0 0 1 1
gene 0 11 32 0.172033 0 0 1 1
gene 0 12 32 3.82651 0 0 1 1
gene 0 13 32 2.25152 0 0 1 1
gene 0 14 32 1.53861 0 0 1 1
gene 0 15 32 0.861947 0 0 1 1
gene 0 16 32 1.88946 0 0 1 1
gene 0 17 32 2.01849 0 0 1 1
gene 0 18 32 -2.1766 0 0 1 1
gene 0 19 32 -3.67989 0 0 1 1
gene 0 20 32 -2.87008 0 0 1 1
gene 0 21 32 -0.196894 0 0 1 1
gene 0 22 32 4.81787 0 0 1 1
gene 0 23 32 -3.2071 0 0 1 1
gene 0 24 32 -1.59876 0 0 1 1
gene 0 25 32 -4.71581 0 0 1 1
gene 0 33 39 -0.973602 0 0 1 1
gene 0 1 33 -2.54714 0 0 1 1
gene 0 2 33 2.50225 0 0 1 1
gene 0 3 33 1.90861 0 0 1 1
gene 0 4 33 0.34602 0 0 1 1
gene 0 5 33 2.20567 0 0 1 1
gene 0 6 33 1.67435 0 0 1 1
gene 0 7 33 -0.831161 0 0 1 1
gene 0 8 33 0.396776 0 0 1 1
gene 0 9 33 1.77093 0 0 1 1
gene 0 10 33 -1.30184 0 0 1 1
gene 0 11 33 -2.68378 0 0 1 1
gene 0 12 33 -0.392465 0 0 1 1
gene 0 13 33 0.629366 0 0 1 1
gene 0 14 33 -0.244478 0 0 1 1
gene 0 15 33 -1.52389 0 0 1 1
gene 0 16 33 -1.07712 0 0 1 1
gene 0 17 33 -3.3538 0 0 1 1
gene 0 18 33 -1.9161 0 0 1 1
gene 0 19 33 0.766557 0 0 1 1
gene 0 20 33 -0.150552 0 0 1 1
gene 0 21 33 3.70936 0 0 1 1
gene 0 22 33 -0.933063 0 0 1 1
gene 0 23 33 -1.56203 0 0 1 1
gene 0 24 33 2.2685 0 0 1 1
gene 0 25 33 0.199306 0 0 1 1
gene 0 34 39 -4.44775 0 0 1 1
gene 0 1 34 0.0475458 0 0 1 1
gene 0 2 34 2.16357 0 0 1 1
gene 0 3 34 -2.80586 0 0 1 1
gene 0 4 34 5 0 0 1 1
gene 0 5 34 1.14798 0 0 1 1
gene 0 6 34 -3.5998 0 0 1 1
gene 0 7 34 2.27954 0 0 1 1
gene 0 8 34 0.90134 0 0 1 1
gene 0 9 34 -0.736675 0 0 1 1
gene 0 10 34 2.39225 0 0 1 1
gene 0 11 34 3.67944 0 0 1 1
gene 0 12 34 1.50268 0 0 1 1
gene 0 13 34 -2.00005 0 0 1 1
gene 0 14 34 0.109305 0 0 1 1
gene 0 15 34 -4.11429 0 0 1 1
gene 0 16 34 -1.05138 0 0 1 1
gene 0 17 34 1.82518 0 0 1 1
gene 0 18 34 4.00967 0 0 1 1
gene 0 19 34 -4.14668 0 0 1 1
gene 0 20 34 -1.27776 0 0 1 1
gene 0 21 34 -0.0306348 0 0 1 1
gene 0 22 34 -2.57362 0 0 1 1
gene 0 23 34 -1.9679 0 0 1 1
gene 0 24 34 -1.44497 0 0 1 1
gene 0 25 34 -5 0 0 1 1
gene 0 35 39 0.270392 0 0 1 1
gene 0 1 35 3.38607 0 0 1 1
gene 0 2 35 1.82596 0 0 1 1
gene 0 3 35 -1.34334 0 0 1 1
gene 0 4 35 0.387536 0 0 1 1
gene 0 5 35 -3.16163 0 0 1 1
gene 0 6 35 -0.286835 0 0 1 1
gene 0 7 35 -1.05836 0 0 1 1
gene 0 8 35 3.05965 0 0 1 1
gene 0 9 35 -2.27674 0 0 1 1
gene 0 10 35 -1.90962 0 0 1 1
gene 0 11 35 1.37492 0 0 1 1
gene 0 12 35 0.561105 0 0 1 1
gene 0 13 35 2.12632 0 0 1 1
gene 0 14 35 0.399248 0 0 1 1
gene 0 15 35 0.583293 0 0 1 1
gene 0 16 35 -2.19596 0 0 1 1
gene 0 17 35 -5 0 0 1 1
gene 0 18 35 1.05489 0 0 1 1
gene 0 19 35 -2.50955 0 0 1 1
gene 0 20 35 -1.53232 0 0 1 1
gene 0 21 35 3.98871 0 0 1 1
gene 0 22 35 -3.6582 0 0 1 1
gene 0 23 35 -0.613004 0 0 1 1
gene 0 24 35 -1.28221 0 0 1 1
gene 0 25 35 -0.0243145 0 0 1 1
gene 0 36 39 -1.17419 0 0 1 1
gene 0 1 36 2.94553 0 0 1 1
gene 0 2 36 -2.80729 0 0 1 1
gene 0 3 36 0.816902 0 0 1 1
gene 0 4 36 -2.63344 0 0 1 1
gene 0 5 36 2.6716 0 0 1 1
gene 0 6 36 0.181401 0 0 1 1
gene 0 7 36 1.70772 0 0 1 1
gene 0 8 36 3.46599 0 0 1 1
gene 0 9 36 -1.06925 0 0 1 1
gene 0 10 36 3.14714 0 0 1 1
gene 0 11 36 2.67802 0 0 1 1
gene 0 12 36 2.07285 0 0 1 1
gene 0 13 36 1.81587 0 0 1 1
gene 0 14 36 0.786466 0 0 1 1
gene 0 15 36 2.28681 0 0 1 1
gene 0 16 36 1.19114 0 0 1 1
gene 0 17 36 -1.15939 0 0 1 1
gene 0 18 36 1.37779 0 0 1 1
gene 0 19 36 1.54374 0 0 1 1
gene 0 20 36 -1.73073 0 0 1 1
gene 0 21 36 -2.25121 0 0 1 1
gene 0 22 36 0.39227 0 0 1 1
gene 0 23 36 -1.43513 0 0 1 1
gene 0 24 36 0.548029 0 0 1 1
gene 0 25 36 0.0419993 0 0 1 1
gene 0 37 39 -3.96496 0 0 1 1
gene 0 1 37 1.13893 0 0 1 1
gene 0 2 37 0.972902 0 0 1 1
gene 0 3 37 2.45639 0 0 1 1
gene 0 4 37 4.2629 0 0 1 1
gene 0 5 37 1.37701 0 0 1 1
gene 0 6 37 0.488434 0 0 1 1
gene 0 7 37 -0.154023 0 0 1 1
gene 0 8 37 3.15415 0 0 1 1
gene 0 9 37 -0.686006 0 0 1 1
gene 0 10 37 -2.57468 0 0 1 1
gene 0 11 37 -0.665454 0 0 1 1
gene 0 12 37 0.263805 0 0 1 1
gene 0 13 37 3.34691 0 0 1 1
gene 0 14 37 4.05031 0 0 1 1
gene 0 15 37 -2.27953 0 0 1 1
gene 0 16 37 0.0499722 0 0 1 1
gene 0 17 37 0.444252 0 0 1 1
gene 0 18 37 1.531 0 0 1 1
gene 0 19 37 1.4614 0 0 1 1
gene 0 20 37 0.0255317 0 0 1 1
gene 0 21 37 3.98112 0 0 1 1
gene 0 22 37 1.86069 0 0 1 1
gene 0 23 37 -1.31687 0 0 1 1
gene 0 24 37 3.92086 0 0 1 1
gene 0 25 37 -0.743765 0 0 1 1
gene 0 38 39 3.75242 0 0 1 1
gene 0 1 38 0.546455 0 0 1 1
gene 0 2 38 2.33387 0 0 1 1
gene 0 3 38 2.12611 0 0 1 1
gene 0 4 38 -2.06675 0 0 1 1
gene 0 5 38 -0.164375 0 0 1 1
gene 0 6 38 -1.24946 0 0 1 1
gene 0 7 38 5 0 0 1 1
gene 0 8 38 -4.52728 0 0 1 1
gene 0 9 38 -2.84286 0 0 1 1
gene 0 10 38 2.2773 0 0 1 1
gene 0 11 38 0.762028 0 0 1 1
gene 0 12 38 2.71675 0 0 1 1
gene 0 13 38 -0.949032 0 0 1 1
gene 0 14 38 -1.97024 0 0 1 1
gene 0 15 38 1.7312 0 0 1 1
gene 0 16 38 -1.56205 0 0 1 1
gene 0 17 38 -3.42164 0 0 1 1
gene 0 18 38 -3.47005 0 0 1 1
gene 0 19 38 -2.9963 0 0 1 1
gene 0 20 38 1.89493 0 0 1 1
gene 0 21 38 2.86117 0 0 1 1
gene 0 22 38 3.56329 0 0 1 1
gene 0 23 38 0.268795 0 0 1 1
gene 0 24 38 0.540034 0 0 1 1
gene 0 25 38 -0.995134 0 0 1 1
gene 0 25 40 -0.794958 0 0 1 1
gene 0 26 40 -3.74036 0 0 1 1
gene 0 27 40 1.79111 0 0 1 1
gene 0 28 40 -4.59724 0 0 1 1
gene 0 29 40 -2.44684 0 0 1 1
gene 0 30 40 -1.23895 0 0 1 1
gene 0 31 40 1.99995 0 0 1 1
gene 0 32 40 2.07447 0 0 1 1
gene 0 33 40 2.99128 0 0 1 1
gene 0 34 40 0.970222 0 0 1 1
gene 0 35 40 2.16197 0 0 1 1
gene 0 36 40 -1.44595 0 0 1 1
gene 0 37 40 4.11881 0 0 1 1
gene 0 38 40 4.44074 0 0 1 1
genomeend 1
