# Supplementary material for: Empirical assessment and comparison of neuro-evolutionary methods for the automatic off-line design of robot swarms
Source: Nat Commun. 2021 Jul 16;12:4345. doi: 10.1038/s41467-021-24642-3 (PMC8285396; doi:10.1038/s41467-021-24642-3)
Supplement: Supplementary file 10 — Source Data [file 41467_2021_24642_MOESM10_ESM.zip › SD1-source_code/Design/XOR-Aggregation/CMAES_mlp/champ_gen_8]

/*Fitness: 28049.1*/
genomestart 1
node 1 0 1 1
node 2 0 1 1
node 3 0 1 1
node 4 0 1 1
node 5 0 1 1
node 6 0 1 1
node 7 0 1 1
node 8 0 1 1
node 9 0 1 1
node 10 0 1 1
node 11 0 1 1
node 12 0 1 1
node 13 0 1 1
node 14 0 1 1
node 15 0 1 1
node 16 0 1 1
node 17 0 1 1
node 18 0 1 1
node 19 0 1 1
node 20 0 1 1
node 21 0 1 1
node 22 0 1 1
node 23 0 1 1
node 24 0 1 1
node 25 0 1 3
node 26 0 0 0
node 27 0 0 0
node 28 0 0 0
node 29 0 0 0
node 30 0 0 0
node 31 0 0 0
node 32 0 0 0
node 33 0 0 0
node 34 0 0 0
node 35 0 0 0
node 36 0 0 0
node 37 0 0 0
node 38 0 0 0
node 39 0 0 2
node 40 0 0 2
gene 0 25 39 -1.20894 0 0 1 1
gene 0 26 39 0.251059 0 0 1 1
gene 0 1 26 2.35771 0 0 1 1
gene 0 2 26 0.637172 0 0 1 1
gene 0 3 26 0.263579 0 0 1 1
gene 0 4 26 3.62092 0 0 1 1
gene 0 5 26 -2.23654 0 0 1 1
gene 0 6 26 3.03002 0 0 1 1
gene 0 7 26 0.0346574 0 0 1 1
gene 0 8 26 -2.46194 0 0 1 1
gene 0 9 26 -1.59065 0 0 1 1
gene 0 10 26 -1.07952 0 0 1 1
gene 0 11 26 2.49912 0 0 1 1
gene 0 12 26 0.0235481 0 0 1 1
gene 0 13 26 -0.440421 0 0 1 1
gene 0 14 26 0.215796 0 0 1 1
gene 0 15 26 -2.94799 0 0 1 1
gene 0 16 26 -1.65651 0 0 1 1
gene 0 17 26 -2.10917 0 0 1 1
gene 0 18 26 1.76113 0 0 1 1
gene 0 19 26 0.377071 0 0 1 1
gene 0 20 26 3.64809 0 0 1 1
gene 0 21 26 1.21181 0 0 1 1
gene 0 22 26 -3.95211 0 0 1 1
gene 0 23 26 -0.160103 0 0 1 1
gene 0 24 26 0.911355 0 0 1 1
gene 0 25 26 4.53968 0 0 1 1
gene 0 27 39 0.272048 0 0 1 1
gene 0 1 27 -2.30448 0 0 1 1
gene 0 2 27 1.6465 0 0 1 1
gene 0 3 27 -0.65044 0 0 1 1
gene 0 4 27 0.874553 0 0 1 1
gene 0 5 27 4.15451 0 0 1 1
gene 0 6 27 2.10844 0 0 1 1
gene 0 7 27 -0.354552 0 0 1 1
gene 0 8 27 -2.26894 0 0 1 1
gene 0 9 27 2.87098 0 0 1 1
gene 0 10 27 -1.93254 0 0 1 1
gene 0 11 27 -1.20413 0 0 1 1
gene 0 12 27 0.39864 0 0 1 1
gene 0 13 27 1.1177 0 0 1 1
gene 0 14 27 -4.14861 0 0 1 1
gene 0 15 27 -0.811075 0 0 1 1
gene 0 16 27 0.368123 0 0 1 1
gene 0 17 27 0.293722 0 0 1 1
gene 0 18 27 -0.856359 0 0 1 1
gene 0 19 27 -1.04528 0 0 1 1
gene 0 20 27 -3.20849 0 0 1 1
gene 0 21 27 1.41323 0 0 1 1
gene 0 22 27 2.99328 0 0 1 1
gene 0 23 27 1.86011 0 0 1 1
gene 0 24 27 3.50891 0 0 1 1
gene 0 25 27 3.55483 0 0 1 1
gene 0 28 39 4.81902 0 0 1 1
gene 0 1 28 2.07717 0 0 1 1
gene 0 2 28 -2.35593 0 0 1 1
gene 0 3 28 0.0388248 0 0 1 1
gene 0 4 28 0.719216 0 0 1 1
gene 0 5 28 1.45432 0 0 1 1
gene 0 6 28 0.433415 0 0 1 1
gene 0 7 28 0.807941 0 0 1 1
gene 0 8 28 -0.177104 0 0 1 1
gene 0 9 28 2.74006 0 0 1 1
gene 0 10 28 1.06888 0 0 1 1
gene 0 11 28 -0.536686 0 0 1 1
gene 0 12 28 2.98796 0 0 1 1
gene 0 13 28 -0.0101732 0 0 1 1
gene 0 14 28 1.35738 0 0 1 1
gene 0 15 28 2.37903 0 0 1 1
gene 0 16 28 -0.29666 0 0 1 1
gene 0 17 28 0.733548 0 0 1 1
gene 0 18 28 -1.43774 0 0 1 1
gene 0 19 28 -4.21101 0 0 1 1
gene 0 20 28 2.24678 0 0 1 1
gene 0 21 28 3.01897 0 0 1 1
gene 0 22 28 -2.36564 0 0 1 1
gene 0 23 28 -1.59961 0 0 1 1
gene 0 24 28 2.37218 0 0 1 1
gene 0 25 28 0.708019 0 0 1 1
gene 0 29 39 1.59699 0 0 1 1
gene 0 1 29 -2.34887 0 0 1 1
gene 0 2 29 0.315238 0 0 1 1
gene 0 3 29 -0.285503 0 0 1 1
gene 0 4 29 -1.45949 0 0 1 1
gene 0 5 29 -1.9427 0 0 1 1
gene 0 6 29 -1.4025 0 0 1 1
gene 0 7 29 0.355453 0 0 1 1
gene 0 8 29 -1.41136 0 0 1 1
gene 0 9 29 -0.714544 0 0 1 1
gene 0 10 29 -2.46941 0 0 1 1
gene 0 11 29 -4.50153 0 0 1 1
gene 0 12 29 2.50052 0 0 1 1
gene 0 13 29 0.569254 0 0 1 1
gene 0 14 29 3.59221 0 0 1 1
gene 0 15 29 2.14055 0 0 1 1
gene 0 16 29 -1.11842 0 0 1 1
gene 0 17 29 2.24093 0 0 1 1
gene 0 18 29 -0.696192 0 0 1 1
gene 0 19 29 -4.67426 0 0 1 1
gene 0 20 29 -2.38173 0 0 1 1
gene 0 21 29 -0.380714 0 0 1 1
gene 0 22 29 0.356441 0 0 1 1
gene 0 23 29 -0.812407 0 0 1 1
gene 0 24 29 2.7341 0 0 1 1
gene 0 25 29 -1.87044 0 0 1 1
gene 0 30 39 1.12333 0 0 1 1
gene 0 1 30 3.96426 0 0 1 1
gene 0 2 30 0.348689 0 0 1 1
gene 0 3 30 3.86718 0 0 1 1
gene 0 4 30 -2.04907 0 0 1 1
gene 0 5 30 -0.0747339 0 0 1 1
gene 0 6 30 1.99643 0 0 1 1
gene 0 7 30 -1.10112 0 0 1 1
gene 0 8 30 -2.27997 0 0 1 1
gene 0 9 30 -2.91782 0 0 1 1
gene 0 10 30 1.88847 0 0 1 1
gene 0 11 30 3.12033 0 0 1 1
gene 0 12 30 -4.30473 0 0 1 1
gene 0 13 30 -3.58186 0 0 1 1
gene 0 14 30 -0.196329 0 0 1 1
gene 0 15 30 -1.42163 0 0 1 1
gene 0 16 30 4.28701 0 0 1 1
gene 0 17 30 1.21105 0 0 1 1
gene 0 18 30 -3.4649 0 0 1 1
gene 0 19 30 1.87899 0 0 1 1
gene 0 20 30 -1.45653 0 0 1 1
gene 0 21 30 5 0 0 1 1
gene 0 22 30 -4.1017 0 0 1 1
gene 0 23 30 0.992262 0 0 1 1
gene 0 24 30 1.75552 0 0 1 1
gene 0 25 30 -0.164503 0 0 1 1
gene 0 31 39 2.491 0 0 1 1
gene 0 1 31 -2.02164 0 0 1 1
gene 0 2 31 -1.28463 0 0 1 1
gene 0 3 31 -0.242975 0 0 1 1
gene 0 4 31 2.79135 0 0 1 1
gene 0 5 31 -2.10921 0 0 1 1
gene 0 6 31 0.864218 0 0 1 1
gene 0 7 31 3.7226 0 0 1 1
gene 0 8 31 -0.547707 0 0 1 1
gene 0 9 31 1.26106 0 0 1 1
gene 0 10 31 0.964593 0 0 1 1
gene 0 11 31 2.30434 0 0 1 1
gene 0 12 31 -0.500375 0 0 1 1
gene 0 13 31 -3.0785 0 0 1 1
gene 0 14 31 -4.25131 0 0 1 1
gene 0 15 31 0.620382 0 0 1 1
gene 0 16 31 2.89621 0 0 1 1
gene 0 17 31 -3.10181 0 0 1 1
gene 0 18 31 -1.61033 0 0 1 1
gene 0 19 31 -0.306109 0 0 1 1
gene 0 20 31 -0.175191 0 0 1 1
gene 0 21 31 1.40836 0 0 1 1
gene 0 22 31 -4.33014 0 0 1 1
gene 0 23 31 3.68067 0 0 1 1
gene 0 24 31 2.68808 0 0 1 1
gene 0 25 31 -2.94024 0 0 1 1
gene 0 32 39 2.8441 0 0 1 1
gene 0 1 32 -2.56175 0 0 1 1
gene 0 2 32 -1.53488 0 0 1 1
gene 0 3 32 -0.58359 0 0 1 1
gene 0 4 32 1.73521 0 0 1 1
gene 0 5 32 -0.636803 0 0 1 1
gene 0 6 32 2.38415 0 0 1 1
gene 0 7 32 -2.89656 0 0 1 1
gene 0 8 32 0.169081 0 0 1 1
gene 0 9 32 -2.26347 0 0 1 1
gene 0 10 32 -3.92864 0 0 1 1
gene 0 11 32 -3.42882 0 0 1 1
gene 0 12 32 -1.28135 0 0 1 1
gene 0 13 32 -0.403961 0 0 1 1
gene 0 14 32 2.33164 0 0 1 1
gene 0 15 32 2.09493 0 0 1 1
gene 0 16 32 -2.09954 0 0 1 1
gene 0 17 32 0.0118701 0 0 1 1
gene 0 18 32 -1.67743 0 0 1 1
gene 0 19 32 -2.93395 0 0 1 1
gene 0 20 32 1.50323 0 0 1 1
gene 0 21 32 5 0 0 1 1
gene 0 22 32 -1.32451 0 0 1 1
gene 0 23 32 -3.05405 0 0 1 1
gene 0 24 32 3.82552 0 0 1 1
gene 0 25 32 0.545028 0 0 1 1
gene 0 33 39 0.126278 0 0 1 1
gene 0 1 33 0.328147 0 0 1 1
gene 0 2 33 2.3649 0 0 1 1
gene 0 3 33 0.463594 0 0 1 1
gene 0 4 33 1.68038 0 0 1 1
gene 0 5 33 -0.730452 0 0 1 1
gene 0 6 33 -1.15369 0 0 1 1
gene 0 7 33 -2.52395 0 0 1 1
gene 0 8 33 -0.366584 0 0 1 1
gene 0 9 33 1.235 0 0 1 1
gene 0 10 33 -1.41388 0 0 1 1
gene 0 11 33 -2.34648 0 0 1 1
gene 0 12 33 -3.71989 0 0 1 1
gene 0 13 33 0.763021 0 0 1 1
gene 0 14 33 1.95637 0 0 1 1
gene 0 15 33 -2.37269 0 0 1 1
gene 0 16 33 -0.644538 0 0 1 1
gene 0 17 33 1.15571 0 0 1 1
gene 0 18 33 -0.211227 0 0 1 1
gene 0 19 33 -2.58313 0 0 1 1
gene 0 20 33 1.1671 0 0 1 1
gene 0 21 33 -2.10588 0 0 1 1
gene 0 22 33 1.65364 0 0 1 1
gene 0 23 33 0.11755 0 0 1 1
gene 0 24 33 1.07104 0 0 1 1
gene 0 25 33 -1.89274 0 0 1 1
gene 0 34 39 -1.7625 0 0 1 1
gene 0 1 34 3.61492 0 0 1 1
gene 0 2 34 -1.72768 0 0 1 1
gene 0 3 34 3.33592 0 0 1 1
gene 0 4 34 0.57977 0 0 1 1
gene 0 5 34 0.751625 0 0 1 1
gene 0 6 34 -2.13696 0 0 1 1
gene 0 7 34 -0.399389 0 0 1 1
gene 0 8 34 -0.618283 0 0 1 1
gene 0 9 34 1.69044 0 0 1 1
gene 0 10 34 2.63778 0 0 1 1
gene 0 11 34 0.0302139 0 0 1 1
gene 0 12 34 -2.42162 0 0 1 1
gene 0 13 34 -2.56424 0 0 1 1
gene 0 14 34 0.394146 0 0 1 1
gene 0 15 34 -2.44152 0 0 1 1
gene 0 16 34 -4.7419 0 0 1 1
gene 0 17 34 1.5337 0 0 1 1
gene 0 18 34 3.67201 0 0 1 1
gene 0 19 34 2.73828 0 0 1 1
gene 0 20 34 -2.20646 0 0 1 1
gene 0 21 34 2.42323 0 0 1 1
gene 0 22 34 -3.08735 0 0 1 1
gene 0 23 34 2.03212 0 0 1 1
gene 0 24 34 -3.01497 0 0 1 1
gene 0 25 34 -3.25388 0 0 1 1
gene 0 35 39 -4.11144 0 0 1 1
gene 0 1 35 3.17613 0 0 1 1
gene 0 2 35 1.51671 0 0 1 1
gene 0 3 35 -0.54778 0 0 1 1
gene 0 4 35 2.26346 0 0 1 1
gene 0 5 35 -1.46425 0 0 1 1
gene 0 6 35 -1.90638 0 0 1 1
gene 0 7 35 -2.8571 0 0 1 1
gene 0 8 35 0.802772 0 0 1 1
gene 0 9 35 3.28073 0 0 1 1
gene 0 10 35 -0.744575 0 0 1 1
gene 0 11 35 -4.39163 0 0 1 1
gene 0 12 35 3.21907 0 0 1 1
gene 0 13 35 1.13859 0 0 1 1
gene 0 14 35 2.98865 0 0 1 1
gene 0 15 35 -0.899054 0 0 1 1
gene 0 16 35 -0.592704 0 0 1 1
gene 0 17 35 3.84365 0 0 1 1
gene 0 18 35 1.90993 0 0 1 1
gene 0 19 35 3.34115 0 0 1 1
gene 0 20 35 1.87613 0 0 1 1
gene 0 21 35 0.29902 0 0 1 1
gene 0 22 35 1.91475 0 0 1 1
gene 0 23 35 -0.139704 0 0 1 1
gene 0 24 35 -4.22203 0 0 1 1
gene 0 25 35 -1.11756 0 0 1 1
gene 0 36 39 -1.83102 0 0 1 1
gene 0 1 36 -0.400393 0 0 1 1
gene 0 2 36 -2.11185 0 0 1 1
gene 0 3 36 0.841816 0 0 1 1
gene 0 4 36 -0.552689 0 0 1 1
gene 0 5 36 4.54664 0 0 1 1
gene 0 6 36 0.500911 0 0 1 1
gene 0 7 36 -3.03236 0 0 1 1
gene 0 8 36 1.63322 0 0 1 1
gene 0 9 36 1.90875 0 0 1 1
gene 0 10 36 -1.1659 0 0 1 1
gene 0 11 36 1.18196 0 0 1 1
gene 0 12 36 1.40874 0 0 1 1
gene 0 13 36 2.09245 0 0 1 1
gene 0 14 36 1.87457 0 0 1 1
gene 0 15 36 2.24668 0 0 1 1
gene 0 16 36 1.20047 0 0 1 1
gene 0 17 36 1.72172 0 0 1 1
gene 0 18 36 -0.345241 0 0 1 1
gene 0 19 36 1.45636 0 0 1 1
gene 0 20 36 -0.683446 0 0 1 1
gene 0 21 36 -2.48358 0 0 1 1
gene 0 22 36 5 0 0 1 1
gene 0 23 36 -0.467378 0 0 1 1
gene 0 24 36 -1.66395 0 0 1 1
gene 0 25 36 -3.19125 0 0 1 1
gene 0 37 39 -2.56291 0 0 1 1
gene 0 1 37 0.475107 0 0 1 1
gene 0 2 37 -1.62772 0 0 1 1
gene 0 3 37 3.64873 0 0 1 1
gene 0 4 37 -2.9168 0 0 1 1
gene 0 5 37 -0.405422 0 0 1 1
gene 0 6 37 -1.42931 0 0 1 1
gene 0 7 37 -3.62298 0 0 1 1
gene 0 8 37 4.47006 0 0 1 1
gene 0 9 37 0.411516 0 0 1 1
gene 0 10 37 -3.26836 0 0 1 1
gene 0 11 37 1.21301 0 0 1 1
gene 0 12 37 -3.62546 0 0 1 1
gene 0 13 37 -2.76524 0 0 1 1
gene 0 14 37 3.4192 0 0 1 1
gene 0 15 37 0.667929 0 0 1 1
gene 0 16 37 0.803922 0 0 1 1
gene 0 17 37 2.08709 0 0 1 1
gene 0 18 37 2.13335 0 0 1 1
gene 0 19 37 2.16276 0 0 1 1
gene 0 20 37 -1.16193 0 0 1 1
gene 0 21 37 -1.91892 0 0 1 1
gene 0 22 37 2.14908 0 0 1 1
gene 0 23 37 0.160368 0 0 1 1
gene 0 24 37 -2.79428 0 0 1 1
gene 0 25 37 0.844968 0 0 1 1
gene 0 38 39 2.14357 0 0 1 1
gene 0 1 38 1.2286 0 0 1 1
gene 0 2 38 0.411638 0 0 1 1
gene 0 3 38 1.08529 0 0 1 1
gene 0 4 38 -2.56039 0 0 1 1
gene 0 5 38 1.95179 0 0 1 1
gene 0 6 38 0.861602 0 0 1 1
gene 0 7 38 2.43274 0 0 1 1
gene 0 8 38 -0.370861 0 0 1 1
gene 0 9 38 -1.36895 0 0 1 1
gene 0 10 38 -0.621876 0 0 1 1
gene 0 11 38 -1.78537 0 0 1 1
gene 0 12 38 2.93923 0 0 1 1
gene 0 13 38 1.8705 0 0 1 1
gene 0 14 38 -0.892096 0 0 1 1
gene 0 15 38 -2.32458 0 0 1 1
gene 0 16 38 3.5799 0 0 1 1
gene 0 17 38 -1.37317 0 0 1 1
gene 0 18 38 -3.91037 0 0 1 1
gene 0 19 38 -3.51743 0 0 1 1
gene 0 20 38 -0.333367 0 0 1 1
gene 0 21 38 1.51368 0 0 1 1
gene 0 22 38 -1.30352 0 0 1 1
gene 0 23 38 0.318262 0 0 1 1
gene 0 24 38 -0.241544 0 0 1 1
gene 0 25 38 0.444432 0 0 1 1
gene 0 25 40 3.66533 0 0 1 1
gene 0 26 40 -2.12636 0 0 1 1
gene 0 27 40 -3.54665 0 0 1 1
gene 0 28 40 -2.14892 0 0 1 1
gene 0 29 40 -2.39889 0 0 1 1
gene 0 30 40 -0.0452961 0 0 1 1
gene 0 31 40 3.68305 0 0 1 1
gene 0 32 40 -1.86495 0 0 1 1
gene 0 33 40 0.520272 0 0 1 1
gene 0 34 40 -1.2397 0 0 1 1
gene 0 35 40 1.55673 0 0 1 1
gene 0 36 40 -1.60558 0 0 1 1
gene 0 37 40 -1.8604 0 0 1 1
gene 0 38 40 -4.41165 0 0 1 1
genomeend 1
