# Supplementary material for: Empirical assessment and comparison of neuro-evolutionary methods for the automatic off-line design of robot swarms
Source: Nat Commun. 2021 Jul 16;12:4345. doi: 10.1038/s41467-021-24642-3 (PMC8285396; doi:10.1038/s41467-021-24642-3)
Supplement: Supplementary file 10 — Source Data [file 41467_2021_24642_MOESM10_ESM.zip › SD1-source_code/Design/XOR-Aggregation/CMAES_mlp/champ_gen_3]

/*Fitness: 28728.5*/
genomestart 1
node 1 0 1 1
node 2 0 1 1
node 3 0 1 1
node 4 0 1 1
node 5 0 1 1
node 6 0 1 1
node 7 0 1 1
node 8 0 1 1
node 9 0 1 1
node 10 0 1 1
node 11 0 1 1
node 12 0 1 1
node 13 0 1 1
node 14 0 1 1
node 15 0 1 1
node 16 0 1 1
node 17 0 1 1
node 18 0 1 1
node 19 0 1 1
node 20 0 1 1
node 21 0 1 1
node 22 0 1 1
node 23 0 1 1
node 24 0 1 1
node 25 0 1 3
node 26 0 0 0
node 27 0 0 0
node 28 0 0 0
node 29 0 0 0
node 30 0 0 0
node 31 0 0 0
node 32 0 0 0
node 33 0 0 0
node 34 0 0 0
node 35 0 0 0
node 36 0 0 0
node 37 0 0 0
node 38 0 0 0
node 39 0 0 2
node 40 0 0 2
gene 0 25 39 -0.0717729 0 0 1 1
gene 0 26 39 -2.1975 0 0 1 1
gene 0 1 26 -1.06325 0 0 1 1
gene 0 2 26 1.88302 0 0 1 1
gene 0 3 26 0.878231 0 0 1 1
gene 0 4 26 -4.61294 0 0 1 1
gene 0 5 26 1.41535 0 0 1 1
gene 0 6 26 2.48694 0 0 1 1
gene 0 7 26 0.968024 0 0 1 1
gene 0 8 26 1.25864 0 0 1 1
gene 0 9 26 0.912008 0 0 1 1
gene 0 10 26 1.63747 0 0 1 1
gene 0 11 26 -0.922609 0 0 1 1
gene 0 12 26 -1.15349 0 0 1 1
gene 0 13 26 -0.154805 0 0 1 1
gene 0 14 26 0.218561 0 0 1 1
gene 0 15 26 2.4877 0 0 1 1
gene 0 16 26 -0.175044 0 0 1 1
gene 0 17 26 -3.44601 0 0 1 1
gene 0 18 26 0.253026 0 0 1 1
gene 0 19 26 3.27154 0 0 1 1
gene 0 20 26 -4.27657 0 0 1 1
gene 0 21 26 -0.831128 0 0 1 1
gene 0 22 26 -3.38538 0 0 1 1
gene 0 23 26 -2.86662 0 0 1 1
gene 0 24 26 -0.791199 0 0 1 1
gene 0 25 26 1.49854 0 0 1 1
gene 0 27 39 -1.40181 0 0 1 1
gene 0 1 27 -0.0844604 0 0 1 1
gene 0 2 27 -1.39033 0 0 1 1
gene 0 3 27 -1.57085 0 0 1 1
gene 0 4 27 -0.22615 0 0 1 1
gene 0 5 27 3.5915 0 0 1 1
gene 0 6 27 -2.71023 0 0 1 1
gene 0 7 27 1.47543 0 0 1 1
gene 0 8 27 3.65455 0 0 1 1
gene 0 9 27 2.41466 0 0 1 1
gene 0 10 27 -0.642862 0 0 1 1
gene 0 11 27 -0.420706 0 0 1 1
gene 0 12 27 -1.78489 0 0 1 1
gene 0 13 27 0.732731 0 0 1 1
gene 0 14 27 3.23659 0 0 1 1
gene 0 15 27 0.936311 0 0 1 1
gene 0 16 27 -1.03225 0 0 1 1
gene 0 17 27 2.26292 0 0 1 1
gene 0 18 27 3.29134 0 0 1 1
gene 0 19 27 -0.27933 0 0 1 1
gene 0 20 27 1.61318 0 0 1 1
gene 0 21 27 -0.00850436 0 0 1 1
gene 0 22 27 -4.28106 0 0 1 1
gene 0 23 27 -4.09343 0 0 1 1
gene 0 24 27 -3.13425 0 0 1 1
gene 0 25 27 2.04659 0 0 1 1
gene 0 28 39 -2.7155 0 0 1 1
gene 0 1 28 1.2093 0 0 1 1
gene 0 2 28 -1.12727 0 0 1 1
gene 0 3 28 -1.6698 0 0 1 1
gene 0 4 28 -2.22816 0 0 1 1
gene 0 5 28 0.142564 0 0 1 1
gene 0 6 28 0.466108 0 0 1 1
gene 0 7 28 1.23561 0 0 1 1
gene 0 8 28 -1.21518 0 0 1 1
gene 0 9 28 -2.24142 0 0 1 1
gene 0 10 28 0.550836 0 0 1 1
gene 0 11 28 1.55229 0 0 1 1
gene 0 12 28 0.106542 0 0 1 1
gene 0 13 28 1.37496 0 0 1 1
gene 0 14 28 0.0458778 0 0 1 1
gene 0 15 28 1.87298 0 0 1 1
gene 0 16 28 1.7888 0 0 1 1
gene 0 17 28 -2.48361 0 0 1 1
gene 0 18 28 -0.114181 0 0 1 1
gene 0 19 28 0.322209 0 0 1 1
gene 0 20 28 1.67063 0 0 1 1
gene 0 21 28 1.55474 0 0 1 1
gene 0 22 28 -2.0607 0 0 1 1
gene 0 23 28 -1.40651 0 0 1 1
gene 0 24 28 0.594912 0 0 1 1
gene 0 25 28 -2.21521 0 0 1 1
gene 0 29 39 0.458172 0 0 1 1
gene 0 1 29 0.231984 0 0 1 1
gene 0 2 29 -1.28909 0 0 1 1
gene 0 3 29 0.782518 0 0 1 1
gene 0 4 29 1.15071 0 0 1 1
gene 0 5 29 -0.296963 0 0 1 1
gene 0 6 29 0.843397 0 0 1 1
gene 0 7 29 -1.07459 0 0 1 1
gene 0 8 29 3.85759 0 0 1 1
gene 0 9 29 -2.52108 0 0 1 1
gene 0 10 29 1.6165 0 0 1 1
gene 0 11 29 -0.5527 0 0 1 1
gene 0 12 29 1.98622 0 0 1 1
gene 0 13 29 -1.14544 0 0 1 1
gene 0 14 29 -1.54455 0 0 1 1
gene 0 15 29 -1.73095 0 0 1 1
gene 0 16 29 -1.70269 0 0 1 1
gene 0 17 29 -1.23051 0 0 1 1
gene 0 18 29 -2.81078 0 0 1 1
gene 0 19 29 2.21786 0 0 1 1
gene 0 20 29 -1.20277 0 0 1 1
gene 0 21 29 2.4683 0 0 1 1
gene 0 22 29 4.20415 0 0 1 1
gene 0 23 29 -2.40416 0 0 1 1
gene 0 24 29 -1.15602 0 0 1 1
gene 0 25 29 1.82283 0 0 1 1
gene 0 30 39 -3.06471 0 0 1 1
gene 0 1 30 -1.88318 0 0 1 1
gene 0 2 30 -0.00537246 0 0 1 1
gene 0 3 30 -2.6924 0 0 1 1
gene 0 4 30 -0.0337511 0 0 1 1
gene 0 5 30 -1.50502 0 0 1 1
gene 0 6 30 0.226685 0 0 1 1
gene 0 7 30 0.305463 0 0 1 1
gene 0 8 30 1.59058 0 0 1 1
gene 0 9 30 -0.456098 0 0 1 1
gene 0 10 30 4.15696 0 0 1 1
gene 0 11 30 1.2991 0 0 1 1
gene 0 12 30 2.41701 0 0 1 1
gene 0 13 30 -0.780881 0 0 1 1
gene 0 14 30 -1.98148 0 0 1 1
gene 0 15 30 -1.37374 0 0 1 1
gene 0 16 30 -3.45286 0 0 1 1
gene 0 17 30 -2.26136 0 0 1 1
gene 0 18 30 -0.935203 0 0 1 1
gene 0 19 30 2.91008 0 0 1 1
gene 0 20 30 1.94134 0 0 1 1
gene 0 21 30 4.78723 0 0 1 1
gene 0 22 30 1.17374 0 0 1 1
gene 0 23 30 -3.37347 0 0 1 1
gene 0 24 30 1.08894 0 0 1 1
gene 0 25 30 -1.02717 0 0 1 1
gene 0 31 39 -0.715168 0 0 1 1
gene 0 1 31 0.16108 0 0 1 1
gene 0 2 31 0.717471 0 0 1 1
gene 0 3 31 -3.57233 0 0 1 1
gene 0 4 31 4.53776 0 0 1 1
gene 0 5 31 0.125012 0 0 1 1
gene 0 6 31 -0.509554 0 0 1 1
gene 0 7 31 -3.24735 0 0 1 1
gene 0 8 31 1.6389 0 0 1 1
gene 0 9 31 3.29795 0 0 1 1
gene 0 10 31 1.43273 0 0 1 1
gene 0 11 31 -2.61697 0 0 1 1
gene 0 12 31 2.43411 0 0 1 1
gene 0 13 31 1.34016 0 0 1 1
gene 0 14 31 -0.784129 0 0 1 1
gene 0 15 31 1.24955 0 0 1 1
gene 0 16 31 -0.867514 0 0 1 1
gene 0 17 31 -1.11182 0 0 1 1
gene 0 18 31 -3.81078 0 0 1 1
gene 0 19 31 -2.08803 0 0 1 1
gene 0 20 31 1.39744 0 0 1 1
gene 0 21 31 -0.759076 0 0 1 1
gene 0 22 31 -0.819463 0 0 1 1
gene 0 23 31 -2.87009 0 0 1 1
gene 0 24 31 -3.59272 0 0 1 1
gene 0 25 31 -1.26864 0 0 1 1
gene 0 32 39 -0.277459 0 0 1 1
gene 0 1 32 1.93422 0 0 1 1
gene 0 2 32 -1.75906 0 0 1 1
gene 0 3 32 -3.11439 0 0 1 1
gene 0 4 32 -2.8214 0 0 1 1
gene 0 5 32 1.43405 0 0 1 1
gene 0 6 32 -1.61544 0 0 1 1
gene 0 7 32 -0.101677 0 0 1 1
gene 0 8 32 -1.34976 0 0 1 1
gene 0 9 32 2.28557 0 0 1 1
gene 0 10 32 -4.59888 0 0 1 1
gene 0 11 32 4.06379 0 0 1 1
gene 0 12 32 -1.04554 0 0 1 1
gene 0 13 32 -1.1006 0 0 1 1
gene 0 14 32 3.78831 0 0 1 1
gene 0 15 32 -0.621459 0 0 1 1
gene 0 16 32 0.698033 0 0 1 1
gene 0 17 32 2.79931 0 0 1 1
gene 0 18 32 1.87866 0 0 1 1
gene 0 19 32 2.34496 0 0 1 1
gene 0 20 32 -3.01443 0 0 1 1
gene 0 21 32 -0.0907704 0 0 1 1
gene 0 22 32 0.884182 0 0 1 1
gene 0 23 32 -4.04792 0 0 1 1
gene 0 24 32 -3.13368 0 0 1 1
gene 0 25 32 -0.434996 0 0 1 1
gene 0 33 39 -1.97501 0 0 1 1
gene 0 1 33 -0.0635342 0 0 1 1
gene 0 2 33 -0.632878 0 0 1 1
gene 0 3 33 -0.14544 0 0 1 1
gene 0 4 33 -0.420306 0 0 1 1
gene 0 5 33 0.624674 0 0 1 1
gene 0 6 33 -2.10167 0 0 1 1
gene 0 7 33 0.698596 0 0 1 1
gene 0 8 33 2.13578 0 0 1 1
gene 0 9 33 -4.1536 0 0 1 1
gene 0 10 33 -3.6578 0 0 1 1
gene 0 11 33 -2.42177 0 0 1 1
gene 0 12 33 -0.265945 0 0 1 1
gene 0 13 33 -2.09924 0 0 1 1
gene 0 14 33 -1.27336 0 0 1 1
gene 0 15 33 1.0761 0 0 1 1
gene 0 16 33 1.26119 0 0 1 1
gene 0 17 33 -4.01113 0 0 1 1
gene 0 18 33 -1.07729 0 0 1 1
gene 0 19 33 -0.927745 0 0 1 1
gene 0 20 33 -1.92889 0 0 1 1
gene 0 21 33 3.78939 0 0 1 1
gene 0 22 33 -2.37703 0 0 1 1
gene 0 23 33 -3.40022 0 0 1 1
gene 0 24 33 2.98065 0 0 1 1
gene 0 25 33 3.49058 0 0 1 1
gene 0 34 39 -0.338835 0 0 1 1
gene 0 1 34 -2.17551 0 0 1 1
gene 0 2 34 1.88493 0 0 1 1
gene 0 3 34 2.02219 0 0 1 1
gene 0 4 34 1.33968 0 0 1 1
gene 0 5 34 3.17385 0 0 1 1
gene 0 6 34 -1.79729 0 0 1 1
gene 0 7 34 2.39104 0 0 1 1
gene 0 8 34 0.392353 0 0 1 1
gene 0 9 34 0.0492279 0 0 1 1
gene 0 10 34 2.36083 0 0 1 1
gene 0 11 34 -0.764271 0 0 1 1
gene 0 12 34 2.15217 0 0 1 1
gene 0 13 34 -3.06889 0 0 1 1
gene 0 14 34 2.03945 0 0 1 1
gene 0 15 34 3.18067 0 0 1 1
gene 0 16 34 0.341798 0 0 1 1
gene 0 17 34 2.36981 0 0 1 1
gene 0 18 34 -3.07229 0 0 1 1
gene 0 19 34 -4.1882 0 0 1 1
gene 0 20 34 4.64695 0 0 1 1
gene 0 21 34 2.9952 0 0 1 1
gene 0 22 34 -1.08123 0 0 1 1
gene 0 23 34 -3.03491 0 0 1 1
gene 0 24 34 3.54689 0 0 1 1
gene 0 25 34 -2.70723 0 0 1 1
gene 0 35 39 -2.06768 0 0 1 1
gene 0 1 35 1.54881 0 0 1 1
gene 0 2 35 -3.24418 0 0 1 1
gene 0 3 35 -3.1138 0 0 1 1
gene 0 4 35 0.632233 0 0 1 1
gene 0 5 35 -1.39833 0 0 1 1
gene 0 6 35 -3.26143 0 0 1 1
gene 0 7 35 0.0353523 0 0 1 1
gene 0 8 35 -3.10287 0 0 1 1
gene 0 9 35 1.10678 0 0 1 1
gene 0 10 35 4.98642 0 0 1 1
gene 0 11 35 -1.23239 0 0 1 1
gene 0 12 35 0.0325007 0 0 1 1
gene 0 13 35 1.64987 0 0 1 1
gene 0 14 35 1.40422 0 0 1 1
gene 0 15 35 -0.280703 0 0 1 1
gene 0 16 35 -2.2075 0 0 1 1
gene 0 17 35 3.36593 0 0 1 1
gene 0 18 35 4.10962 0 0 1 1
gene 0 19 35 1.36189 0 0 1 1
gene 0 20 35 -2.19948 0 0 1 1
gene 0 21 35 -2.28776 0 0 1 1
gene 0 22 35 -1.6883 0 0 1 1
gene 0 23 35 0.347112 0 0 1 1
gene 0 24 35 -2.54327 0 0 1 1
gene 0 25 35 0.646501 0 0 1 1
gene 0 36 39 -5 0 0 1 1
gene 0 1 36 -0.415947 0 0 1 1
gene 0 2 36 1.81214 0 0 1 1
gene 0 3 36 -1.15796 0 0 1 1
gene 0 4 36 0.924279 0 0 1 1
gene 0 5 36 0.0734465 0 0 1 1
gene 0 6 36 2.70266 0 0 1 1
gene 0 7 36 1.09557 0 0 1 1
gene 0 8 36 -1.65848 0 0 1 1
gene 0 9 36 0.322665 0 0 1 1
gene 0 10 36 1.4027 0 0 1 1
gene 0 11 36 -2.58003 0 0 1 1
gene 0 12 36 1.80125 0 0 1 1
gene 0 13 36 -1.02699 0 0 1 1
gene 0 14 36 2.9849 0 0 1 1
gene 0 15 36 -2.04882 0 0 1 1
gene 0 16 36 0.595593 0 0 1 1
gene 0 17 36 1.30807 0 0 1 1
gene 0 18 36 -2.92901 0 0 1 1
gene 0 19 36 -1.59658 0 0 1 1
gene 0 20 36 -1.68679 0 0 1 1
gene 0 21 36 3.80777 0 0 1 1
gene 0 22 36 0.0553394 0 0 1 1
gene 0 23 36 -2.40224 0 0 1 1
gene 0 24 36 3.09965 0 0 1 1
gene 0 25 36 -1.77995 0 0 1 1
gene 0 37 39 -1.63081 0 0 1 1
gene 0 1 37 -2.36973 0 0 1 1
gene 0 2 37 0.768202 0 0 1 1
gene 0 3 37 3.11287 0 0 1 1
gene 0 4 37 -1.24586 0 0 1 1
gene 0 5 37 4.7055 0 0 1 1
gene 0 6 37 -4.54606 0 0 1 1
gene 0 7 37 1.45508 0 0 1 1
gene 0 8 37 -1.77399 0 0 1 1
gene 0 9 37 -1.51571 0 0 1 1
gene 0 10 37 0.37015 0 0 1 1
gene 0 11 37 1.37545 0 0 1 1
gene 0 12 37 0.19922 0 0 1 1
gene 0 13 37 -0.486616 0 0 1 1
gene 0 14 37 0.738388 0 0 1 1
gene 0 15 37 2.63622 0 0 1 1
gene 0 16 37 -1.35224 0 0 1 1
gene 0 17 37 -1.48711 0 0 1 1
gene 0 18 37 -2.87556 0 0 1 1
gene 0 19 37 -1.21821 0 0 1 1
gene 0 20 37 -2.67672 0 0 1 1
gene 0 21 37 5 0 0 1 1
gene 0 22 37 -0.220999 0 0 1 1
gene 0 23 37 0.277859 0 0 1 1
gene 0 24 37 3.59651 0 0 1 1
gene 0 25 37 2.42517 0 0 1 1
gene 0 38 39 -2.6982 0 0 1 1
gene 0 1 38 0.0636954 0 0 1 1
gene 0 2 38 0.986042 0 0 1 1
gene 0 3 38 1.0417 0 0 1 1
gene 0 4 38 0.400777 0 0 1 1
gene 0 5 38 -2.46022 0 0 1 1
gene 0 6 38 0.538509 0 0 1 1
gene 0 7 38 -2.35324 0 0 1 1
gene 0 8 38 2.46432 0 0 1 1
gene 0 9 38 1.31754 0 0 1 1
gene 0 10 38 -1.80223 0 0 1 1
gene 0 11 38 1.77711 0 0 1 1
gene 0 12 38 1.24078 0 0 1 1
gene 0 13 38 -0.314903 0 0 1 1
gene 0 14 38 4.11199 0 0 1 1
gene 0 15 38 -0.922093 0 0 1 1
gene 0 16 38 1.21402 0 0 1 1
gene 0 17 38 -1.61058 0 0 1 1
gene 0 18 38 -1.07795 0 0 1 1
gene 0 19 38 -0.730551 0 0 1 1
gene 0 20 38 -1.15748 0 0 1 1
gene 0 21 38 -3.81917 0 0 1 1
gene 0 22 38 -3.91163 0 0 1 1
gene 0 23 38 -1.96585 0 0 1 1
gene 0 24 38 0.755938 0 0 1 1
gene 0 25 38 -0.663051 0 0 1 1
gene 0 25 40 -0.114165 0 0 1 1
gene 0 26 40 -3.04499 0 0 1 1
gene 0 27 40 -1.29455 0 0 1 1
gene 0 28 40 1.21692 0 0 1 1
gene 0 29 40 0.419918 0 0 1 1
gene 0 30 40 1.84719 0 0 1 1
gene 0 31 40 -0.844776 0 0 1 1
gene 0 32 40 -2.76888 0 0 1 1
gene 0 33 40 3.45524 0 0 1 1
gene 0 34 40 2.64173 0 0 1 1
gene 0 35 40 -2.43344 0 0 1 1
gene 0 36 40 1.40421 0 0 1 1
gene 0 37 40 1.49521 0 0 1 1
gene 0 38 40 1.11837 0 0 1 1
genomeend 1
