# Supplementary material for: Empirical assessment and comparison of neuro-evolutionary methods for the automatic off-line design of robot swarms
Source: Nat Commun. 2021 Jul 16;12:4345. doi: 10.1038/s41467-021-24642-3 (PMC8285396; doi:10.1038/s41467-021-24642-3)
Supplement: Supplementary file 10 — Source Data [file 41467_2021_24642_MOESM10_ESM.zip › SD1-source_code/Design/XOR-Aggregation/CMAES_mlp/champ_gen_0]

/*Fitness: 25868.2*/
genomestart 1
node 1 0 1 1
node 2 0 1 1
node 3 0 1 1
node 4 0 1 1
node 5 0 1 1
node 6 0 1 1
node 7 0 1 1
node 8 0 1 1
node 9 0 1 1
node 10 0 1 1
node 11 0 1 1
node 12 0 1 1
node 13 0 1 1
node 14 0 1 1
node 15 0 1 1
node 16 0 1 1
node 17 0 1 1
node 18 0 1 1
node 19 0 1 1
node 20 0 1 1
node 21 0 1 1
node 22 0 1 1
node 23 0 1 1
node 24 0 1 1
node 25 0 1 3
node 26 0 0 0
node 27 0 0 0
node 28 0 0 0
node 29 0 0 0
node 30 0 0 0
node 31 0 0 0
node 32 0 0 0
node 33 0 0 0
node 34 0 0 0
node 35 0 0 0
node 36 0 0 0
node 37 0 0 0
node 38 0 0 0
node 39 0 0 2
node 40 0 0 2
gene 0 25 39 -3.673 0 0 1 1
gene 0 26 39 0.102271 0 0 1 1
gene 0 1 26 -0.41525 0 0 1 1
gene 0 2 26 -2.00769 0 0 1 1
gene 0 3 26 1.85163 0 0 1 1
gene 0 4 26 1.73653 0 0 1 1
gene 0 5 26 -0.662404 0 0 1 1
gene 0 6 26 -0.839112 0 0 1 1
gene 0 7 26 -2.31234 0 0 1 1
gene 0 8 26 1.86531 0 0 1 1
gene 0 9 26 4.04417 0 0 1 1
gene 0 10 26 2.74616 0 0 1 1
gene 0 11 26 -0.373216 0 0 1 1
gene 0 12 26 0.370614 0 0 1 1
gene 0 13 26 4.52206 0 0 1 1
gene 0 14 26 -1.07859 0 0 1 1
gene 0 15 26 -0.720773 0 0 1 1
gene 0 16 26 -1.52586 0 0 1 1
gene 0 17 26 0.704331 0 0 1 1
gene 0 18 26 3.67511 0 0 1 1
gene 0 19 26 0.295864 0 0 1 1
gene 0 20 26 2.54957 0 0 1 1
gene 0 21 26 0.198165 0 0 1 1
gene 0 22 26 0.98068 0 0 1 1
gene 0 23 26 -0.555919 0 0 1 1
gene 0 24 26 -0.279291 0 0 1 1
gene 0 25 26 0.668902 0 0 1 1
gene 0 27 39 2.59793 0 0 1 1
gene 0 1 27 1.58126 0 0 1 1
gene 0 2 27 -0.420222 0 0 1 1
gene 0 3 27 3.37377 0 0 1 1
gene 0 4 27 3.50535 0 0 1 1
gene 0 5 27 -0.728266 0 0 1 1
gene 0 6 27 -4.3283 0 0 1 1
gene 0 7 27 0.96726 0 0 1 1
gene 0 8 27 2.23648 0 0 1 1
gene 0 9 27 0.459257 0 0 1 1
gene 0 10 27 -1.27409 0 0 1 1
gene 0 11 27 -0.569475 0 0 1 1
gene 0 12 27 -2.38523 0 0 1 1
gene 0 13 27 -2.42423 0 0 1 1
gene 0 14 27 1.02178 0 0 1 1
gene 0 15 27 1.09839 0 0 1 1
gene 0 16 27 0.726357 0 0 1 1
gene 0 17 27 -0.739257 0 0 1 1
gene 0 18 27 1.19773 0 0 1 1
gene 0 19 27 -0.00918226 0 0 1 1
gene 0 20 27 3.5098 0 0 1 1
gene 0 21 27 -1.14492 0 0 1 1
gene 0 22 27 -3.06819 0 0 1 1
gene 0 23 27 -1.09593 0 0 1 1
gene 0 24 27 1.68453 0 0 1 1
gene 0 25 27 -2.54126 0 0 1 1
gene 0 28 39 -1.68042 0 0 1 1
gene 0 1 28 -1.13462 0 0 1 1
gene 0 2 28 0.720141 0 0 1 1
gene 0 3 28 -0.145956 0 0 1 1
gene 0 4 28 0.276038 0 0 1 1
gene 0 5 28 -1.93198 0 0 1 1
gene 0 6 28 1.04883 0 0 1 1
gene 0 7 28 2.32426 0 0 1 1
gene 0 8 28 1.05223 0 0 1 1
gene 0 9 28 -2.73559 0 0 1 1
gene 0 10 28 0.254275 0 0 1 1
gene 0 11 28 -0.99271 0 0 1 1
gene 0 12 28 2.54174 0 0 1 1
gene 0 13 28 3.00026 0 0 1 1
gene 0 14 28 2.46204 0 0 1 1
gene 0 15 28 -1.93329 0 0 1 1
gene 0 16 28 1.2739 0 0 1 1
gene 0 17 28 0.221653 0 0 1 1
gene 0 18 28 2.46859 0 0 1 1
gene 0 19 28 1.69583 0 0 1 1
gene 0 20 28 -1.87431 0 0 1 1
gene 0 21 28 -0.481566 0 0 1 1
gene 0 22 28 2.7886 0 0 1 1
gene 0 23 28 1.03572 0 0 1 1
gene 0 24 28 2.90891 0 0 1 1
gene 0 25 28 -2.01318 0 0 1 1
gene 0 29 39 -3.36145 0 0 1 1
gene 0 1 29 2.1853 0 0 1 1
gene 0 2 29 0.223947 0 0 1 1
gene 0 3 29 -2.05791 0 0 1 1
gene 0 4 29 0.624721 0 0 1 1
gene 0 5 29 -1.07555 0 0 1 1
gene 0 6 29 -2.44085 0 0 1 1
gene 0 7 29 -1.01629 0 0 1 1
gene 0 8 29 -4.14509 0 0 1 1
gene 0 9 29 2.75209 0 0 1 1
gene 0 10 29 3.46904 0 0 1 1
gene 0 11 29 -1.37517 0 0 1 1
gene 0 12 29 -3.34776 0 0 1 1
gene 0 13 29 0.668631 0 0 1 1
gene 0 14 29 4.16363 0 0 1 1
gene 0 15 29 0.791923 0 0 1 1
gene 0 16 29 0.13975 0 0 1 1
gene 0 17 29 0.799805 0 0 1 1
gene 0 18 29 0.00260064 0 0 1 1
gene 0 19 29 -0.477765 0 0 1 1
gene 0 20 29 1.65817 0 0 1 1
gene 0 21 29 -2.8237 0 0 1 1
gene 0 22 29 3.9341 0 0 1 1
gene 0 23 29 0.581774 0 0 1 1
gene 0 24 29 1.51893 0 0 1 1
gene 0 25 29 4.12274 0 0 1 1
gene 0 30 39 3.33983 0 0 1 1
gene 0 1 30 3.80312 0 0 1 1
gene 0 2 30 0.279469 0 0 1 1
gene 0 3 30 2.4428 0 0 1 1
gene 0 4 30 3.44519 0 0 1 1
gene 0 5 30 -0.330334 0 0 1 1
gene 0 6 30 -0.79627 0 0 1 1
gene 0 7 30 -0.281845 0 0 1 1
gene 0 8 30 -0.236869 0 0 1 1
gene 0 9 30 3.58433 0 0 1 1
gene 0 10 30 2.04001 0 0 1 1
gene 0 11 30 0.467035 0 0 1 1
gene 0 12 30 -4.46859 0 0 1 1
gene 0 13 30 -1.91313 0 0 1 1
gene 0 14 30 0.593036 0 0 1 1
gene 0 15 30 -1.27096 0 0 1 1
gene 0 16 30 3.34632 0 0 1 1
gene 0 17 30 -2.03412 0 0 1 1
gene 0 18 30 -2.73673 0 0 1 1
gene 0 19 30 -3.41478 0 0 1 1
gene 0 20 30 -2.42353 0 0 1 1
gene 0 21 30 2.78932 0 0 1 1
gene 0 22 30 -0.0933987 0 0 1 1
gene 0 23 30 -0.978069 0 0 1 1
gene 0 24 30 5 0 0 1 1
gene 0 25 30 3.60127 0 0 1 1
gene 0 31 39 3.24801 0 0 1 1
gene 0 1 31 -1.42506 0 0 1 1
gene 0 2 31 -1.18618 0 0 1 1
gene 0 3 31 0.713364 0 0 1 1
gene 0 4 31 3.46378 0 0 1 1
gene 0 5 31 -3.48052 0 0 1 1
gene 0 6 31 -2.68024 0 0 1 1
gene 0 7 31 5 0 0 1 1
gene 0 8 31 -2.38906 0 0 1 1
gene 0 9 31 -1.79389 0 0 1 1
gene 0 10 31 -1.32007 0 0 1 1
gene 0 11 31 -1.79566 0 0 1 1
gene 0 12 31 3.79047 0 0 1 1
gene 0 13 31 2.99251 0 0 1 1
gene 0 14 31 -2.32685 0 0 1 1
gene 0 15 31 0.359465 0 0 1 1
gene 0 16 31 0.279666 0 0 1 1
gene 0 17 31 -3.14619 0 0 1 1
gene 0 18 31 -1.54528 0 0 1 1
gene 0 19 31 -1.64638 0 0 1 1
gene 0 20 31 0.931011 0 0 1 1
gene 0 21 31 4.19124 0 0 1 1
gene 0 22 31 -3.59688 0 0 1 1
gene 0 23 31 1.10146 0 0 1 1
gene 0 24 31 0.289623 0 0 1 1
gene 0 25 31 1.36324 0 0 1 1
gene 0 32 39 4.90912 0 0 1 1
gene 0 1 32 -3.14551 0 0 1 1
gene 0 2 32 3.34228 0 0 1 1
gene 0 3 32 3.31941 0 0 1 1
gene 0 4 32 -1.7108 0 0 1 1
gene 0 5 32 -0.414544 0 0 1 1
gene 0 6 32 -1.09624 0 0 1 1
gene 0 7 32 -3.22785 0 0 1 1
gene 0 8 32 4.10446 0 0 1 1
gene 0 9 32 2.31476 0 0 1 1
gene 0 10 32 2.00228 0 0 1 1
gene 0 11 32 1.33423 0 0 1 1
gene 0 12 32 -1.45913 0 0 1 1
gene 0 13 32 -1.21914 0 0 1 1
gene 0 14 32 2.83038 0 0 1 1
gene 0 15 32 1.20378 0 0 1 1
gene 0 16 32 0.00724144 0 0 1 1
gene 0 17 32 -0.494371 0 0 1 1
gene 0 18 32 -1.16372 0 0 1 1
gene 0 19 32 -0.877858 0 0 1 1
gene 0 20 32 1.98728 0 0 1 1
gene 0 21 32 2.60682 0 0 1 1
gene 0 22 32 -2.83261 0 0 1 1
gene 0 23 32 -0.239897 0 0 1 1
gene 0 24 32 3.84506 0 0 1 1
gene 0 25 32 -2.867 0 0 1 1
gene 0 33 39 3.18264 0 0 1 1
gene 0 1 33 3.04734 0 0 1 1
gene 0 2 33 4.30946 0 0 1 1
gene 0 3 33 -2.03518 0 0 1 1
gene 0 4 33 0.631346 0 0 1 1
gene 0 5 33 -2.95806 0 0 1 1
gene 0 6 33 2.99729 0 0 1 1
gene 0 7 33 2.92012 0 0 1 1
gene 0 8 33 -2.00653 0 0 1 1
gene 0 9 33 0.922837 0 0 1 1
gene 0 10 33 -0.669982 0 0 1 1
gene 0 11 33 1.43742 0 0 1 1
gene 0 12 33 1.89419 0 0 1 1
gene 0 13 33 1.28125 0 0 1 1
gene 0 14 33 2.03154 0 0 1 1
gene 0 15 33 3.6083 0 0 1 1
gene 0 16 33 -3.23554 0 0 1 1
gene 0 17 33 -0.50153 0 0 1 1
gene 0 18 33 -1.28387 0 0 1 1
gene 0 19 33 -0.920291 0 0 1 1
gene 0 20 33 1.32332 0 0 1 1
gene 0 21 33 4.11862 0 0 1 1
gene 0 22 33 -0.973072 0 0 1 1
gene 0 23 33 2.542 0 0 1 1
gene 0 24 33 2.23974 0 0 1 1
gene 0 25 33 -0.830797 0 0 1 1
gene 0 34 39 0.330709 0 0 1 1
gene 0 1 34 -2.95277 0 0 1 1
gene 0 2 34 1.07432 0 0 1 1
gene 0 3 34 -1.15933 0 0 1 1
gene 0 4 34 -2.29194 0 0 1 1
gene 0 5 34 2.03722 0 0 1 1
gene 0 6 34 -2.89996 0 0 1 1
gene 0 7 34 2.87438 0 0 1 1
gene 0 8 34 -2.09413 0 0 1 1
gene 0 9 34 -3.06088 0 0 1 1
gene 0 10 34 2.45878 0 0 1 1
gene 0 11 34 -0.156684 0 0 1 1
gene 0 12 34 1.07469 0 0 1 1
gene 0 13 34 -1.69735 0 0 1 1
gene 0 14 34 -0.842376 0 0 1 1
gene 0 15 34 -1.88724 0 0 1 1
gene 0 16 34 -3.44794 0 0 1 1
gene 0 17 34 -2.50121 0 0 1 1
gene 0 18 34 -1.22045 0 0 1 1
gene 0 19 34 2.35994 0 0 1 1
gene 0 20 34 0.6352 0 0 1 1
gene 0 21 34 -0.157406 0 0 1 1
gene 0 22 34 -2.51439 0 0 1 1
gene 0 23 34 -2.75948 0 0 1 1
gene 0 24 34 1.36685 0 0 1 1
gene 0 25 34 -1.03359 0 0 1 1
gene 0 35 39 -2.36339 0 0 1 1
gene 0 1 35 -0.714988 0 0 1 1
gene 0 2 35 -3.3927 0 0 1 1
gene 0 3 35 2.14897 0 0 1 1
gene 0 4 35 -2.85108 0 0 1 1
gene 0 5 35 -0.959553 0 0 1 1
gene 0 6 35 -2.61116 0 0 1 1
gene 0 7 35 -2.32425 0 0 1 1
gene 0 8 35 1.4262 0 0 1 1
gene 0 9 35 3.77934 0 0 1 1
gene 0 10 35 -2.01802 0 0 1 1
gene 0 11 35 -2.40912 0 0 1 1
gene 0 12 35 4.93134 0 0 1 1
gene 0 13 35 -3.58466 0 0 1 1
gene 0 14 35 -1.43431 0 0 1 1
gene 0 15 35 -2.67139 0 0 1 1
gene 0 16 35 3.39176 0 0 1 1
gene 0 17 35 -3.44392 0 0 1 1
gene 0 18 35 2.56232 0 0 1 1
gene 0 19 35 2.15123 0 0 1 1
gene 0 20 35 2.19412 0 0 1 1
gene 0 21 35 1.44771 0 0 1 1
gene 0 22 35 1.79429 0 0 1 1
gene 0 23 35 -3.09086 0 0 1 1
gene 0 24 35 -4.44812 0 0 1 1
gene 0 25 35 2.11216 0 0 1 1
gene 0 36 39 3.31716 0 0 1 1
gene 0 1 36 0.419911 0 0 1 1
gene 0 2 36 -0.741468 0 0 1 1
gene 0 3 36 -3.37118 0 0 1 1
gene 0 4 36 2.14905 0 0 1 1
gene 0 5 36 1.13396 0 0 1 1
gene 0 6 36 1.59139 0 0 1 1
gene 0 7 36 3.17599 0 0 1 1
gene 0 8 36 -3.08287 0 0 1 1
gene 0 9 36 3.684 0 0 1 1
gene 0 10 36 -1.4191 0 0 1 1
gene 0 11 36 -3.07677 0 0 1 1
gene 0 12 36 -1.62715 0 0 1 1
gene 0 13 36 3.80024 0 0 1 1
gene 0 14 36 3.80147 0 0 1 1
gene 0 15 36 1.06129 0 0 1 1
gene 0 16 36 -2.40364 0 0 1 1
gene 0 17 36 -4.19631 0 0 1 1
gene 0 18 36 1.17805 0 0 1 1
gene 0 19 36 -2.88796 0 0 1 1
gene 0 20 36 2.34494 0 0 1 1
gene 0 21 36 1.16558 0 0 1 1
gene 0 22 36 0.719257 0 0 1 1
gene 0 23 36 1.78737 0 0 1 1
gene 0 24 36 2.83753 0 0 1 1
gene 0 25 36 -2.01922 0 0 1 1
gene 0 37 39 -0.46896 0 0 1 1
gene 0 1 37 -3.89261 0 0 1 1
gene 0 2 37 -3.09816 0 0 1 1
gene 0 3 37 -0.081039 0 0 1 1
gene 0 4 37 -0.563803 0 0 1 1
gene 0 5 37 -3.68608 0 0 1 1
gene 0 6 37 0.716934 0 0 1 1
gene 0 7 37 2.38908 0 0 1 1
gene 0 8 37 0.0824335 0 0 1 1
gene 0 9 37 2.02107 0 0 1 1
gene 0 10 37 0.388288 0 0 1 1
gene 0 11 37 3.29198 0 0 1 1
gene 0 12 37 3.60216 0 0 1 1
gene 0 13 37 0.14909 0 0 1 1
gene 0 14 37 -4.3391 0 0 1 1
gene 0 15 37 1.9625 0 0 1 1
gene 0 16 37 2.44434 0 0 1 1
gene 0 17 37 1.65318 0 0 1 1
gene 0 18 37 0.450844 0 0 1 1
gene 0 19 37 3.30038 0 0 1 1
gene 0 20 37 0.914353 0 0 1 1
gene 0 21 37 1.32025 0 0 1 1
gene 0 22 37 -0.650574 0 0 1 1
gene 0 23 37 1.97109 0 0 1 1
gene 0 24 37 -0.0698032 0 0 1 1
gene 0 25 37 -3.06195 0 0 1 1
gene 0 38 39 3.01238 0 0 1 1
gene 0 1 38 1.34213 0 0 1 1
gene 0 2 38 -0.0113078 0 0 1 1
gene 0 3 38 2.10566 0 0 1 1
gene 0 4 38 -2.99597 0 0 1 1
gene 0 5 38 1.62846 0 0 1 1
gene 0 6 38 3.13833 0 0 1 1
gene 0 7 38 1.38022 0 0 1 1
gene 0 8 38 0.905094 0 0 1 1
gene 0 9 38 3.82546 0 0 1 1
gene 0 10 38 0.000362597 0 0 1 1
gene 0 11 38 -2.7138 0 0 1 1
gene 0 12 38 2.19146 0 0 1 1
gene 0 13 38 -3.099 0 0 1 1
gene 0 14 38 -1.43608 0 0 1 1
gene 0 15 38 -3.63266 0 0 1 1
gene 0 16 38 0.969066 0 0 1 1
gene 0 17 38 -0.0736666 0 0 1 1
gene 0 18 38 -1.97906 0 0 1 1
gene 0 19 38 -2.63337 0 0 1 1
gene 0 20 38 3.43437 0 0 1 1
gene 0 21 38 -0.573524 0 0 1 1
gene 0 22 38 1.64104 0 0 1 1
gene 0 23 38 2.8176 0 0 1 1
gene 0 24 38 2.8513 0 0 1 1
gene 0 25 38 -0.268664 0 0 1 1
gene 0 25 40 2.43584 0 0 1 1
gene 0 26 40 -4.46339 0 0 1 1
gene 0 27 40 2.91979 0 0 1 1
gene 0 28 40 -1.4222 0 0 1 1
gene 0 29 40 -3.68428 0 0 1 1
gene 0 30 40 -1.62496 0 0 1 1
gene 0 31 40 -1.08533 0 0 1 1
gene 0 32 40 -4.20091 0 0 1 1
gene 0 33 40 -0.343751 0 0 1 1
gene 0 34 40 -1.87261 0 0 1 1
gene 0 35 40 -3.06987 0 0 1 1
gene 0 36 40 -0.320879 0 0 1 1
gene 0 37 40 -4.75689 0 0 1 1
gene 0 38 40 -4.06253 0 0 1 1
genomeend 1
