# Supplementary material for: Empirical assessment and comparison of neuro-evolutionary methods for the automatic off-line design of robot swarms
Source: Nat Commun. 2021 Jul 16;12:4345. doi: 10.1038/s41467-021-24642-3 (PMC8285396; doi:10.1038/s41467-021-24642-3)
Supplement: Supplementary file 10 — Source Data [file 41467_2021_24642_MOESM10_ESM.zip › SD1-source_code/Design/XOR-Aggregation/CMAES_mlp/champ_gen_4]

/*Fitness: 28112.9*/
genomestart 1
node 1 0 1 1
node 2 0 1 1
node 3 0 1 1
node 4 0 1 1
node 5 0 1 1
node 6 0 1 1
node 7 0 1 1
node 8 0 1 1
node 9 0 1 1
node 10 0 1 1
node 11 0 1 1
node 12 0 1 1
node 13 0 1 1
node 14 0 1 1
node 15 0 1 1
node 16 0 1 1
node 17 0 1 1
node 18 0 1 1
node 19 0 1 1
node 20 0 1 1
node 21 0 1 1
node 22 0 1 1
node 23 0 1 1
node 24 0 1 1
node 25 0 1 3
node 26 0 0 0
node 27 0 0 0
node 28 0 0 0
node 29 0 0 0
node 30 0 0 0
node 31 0 0 0
node 32 0 0 0
node 33 0 0 0
node 34 0 0 0
node 35 0 0 0
node 36 0 0 0
node 37 0 0 0
node 38 0 0 0
node 39 0 0 2
node 40 0 0 2
gene 0 25 39 -4.32937 0 0 1 1
gene 0 26 39 -5 0 0 1 1
gene 0 1 26 -5 0 0 1 1
gene 0 2 26 -5 0 0 1 1
gene 0 3 26 2.09708 0 0 1 1
gene 0 4 26 4.26705 0 0 1 1
gene 0 5 26 0.88166 0 0 1 1
gene 0 6 26 1.80352 0 0 1 1
gene 0 7 26 -0.326613 0 0 1 1
gene 0 8 26 2.02213 0 0 1 1
gene 0 9 26 2.41252 0 0 1 1
gene 0 10 26 -0.976035 0 0 1 1
gene 0 11 26 -2.85781 0 0 1 1
gene 0 12 26 -1.73098 0 0 1 1
gene 0 13 26 -0.939955 0 0 1 1
gene 0 14 26 0.338599 0 0 1 1
gene 0 15 26 0.223938 0 0 1 1
gene 0 16 26 -2.00712 0 0 1 1
gene 0 17 26 0.367969 0 0 1 1
gene 0 18 26 -0.719415 0 0 1 1
gene 0 19 26 0.598341 0 0 1 1
gene 0 20 26 -2.20747 0 0 1 1
gene 0 21 26 -0.349045 0 0 1 1
gene 0 22 26 -1.40124 0 0 1 1
gene 0 23 26 0.528557 0 0 1 1
gene 0 24 26 -0.656881 0 0 1 1
gene 0 25 26 1.22611 0 0 1 1
gene 0 27 39 -1.21938 0 0 1 1
gene 0 1 27 2.37039 0 0 1 1
gene 0 2 27 -1.2879 0 0 1 1
gene 0 3 27 -1.80382 0 0 1 1
gene 0 4 27 -0.658098 0 0 1 1
gene 0 5 27 0.523146 0 0 1 1
gene 0 6 27 2.52843 0 0 1 1
gene 0 7 27 0.277841 0 0 1 1
gene 0 8 27 -0.540401 0 0 1 1
gene 0 9 27 1.40557 0 0 1 1
gene 0 10 27 -1.026 0 0 1 1
gene 0 11 27 -0.464461 0 0 1 1
gene 0 12 27 3.10937 0 0 1 1
gene 0 13 27 -2.19557 0 0 1 1
gene 0 14 27 -1.51694 0 0 1 1
gene 0 15 27 -1.06216 0 0 1 1
gene 0 16 27 1.3573 0 0 1 1
gene 0 17 27 -2.98248 0 0 1 1
gene 0 18 27 -0.86297 0 0 1 1
gene 0 19 27 -4.16941 0 0 1 1
gene 0 20 27 -2.38507 0 0 1 1
gene 0 21 27 0.0973904 0 0 1 1
gene 0 22 27 -3.29901 0 0 1 1
gene 0 23 27 -3.9088 0 0 1 1
gene 0 24 27 -0.557927 0 0 1 1
gene 0 25 27 2.31666 0 0 1 1
gene 0 28 39 -3.5827 0 0 1 1
gene 0 1 28 2.74198 0 0 1 1
gene 0 2 28 2.80602 0 0 1 1
gene 0 3 28 0.820052 0 0 1 1
gene 0 4 28 -3.88783 0 0 1 1
gene 0 5 28 -2.2229 0 0 1 1
gene 0 6 28 -2.76319 0 0 1 1
gene 0 7 28 -1.27894 0 0 1 1
gene 0 8 28 3.18871 0 0 1 1
gene 0 9 28 -1.05717 0 0 1 1
gene 0 10 28 3.74696 0 0 1 1
gene 0 11 28 0.283587 0 0 1 1
gene 0 12 28 0.35766 0 0 1 1
gene 0 13 28 -4.62672 0 0 1 1
gene 0 14 28 -1.99646 0 0 1 1
gene 0 15 28 0.962574 0 0 1 1
gene 0 16 28 1.57069 0 0 1 1
gene 0 17 28 -0.353682 0 0 1 1
gene 0 18 28 0.291577 0 0 1 1
gene 0 19 28 -2.9852 0 0 1 1
gene 0 20 28 2.25857 0 0 1 1
gene 0 21 28 -0.959097 0 0 1 1
gene 0 22 28 3.22186 0 0 1 1
gene 0 23 28 -1.98197 0 0 1 1
gene 0 24 28 -1.03296 0 0 1 1
gene 0 25 28 -4.31611 0 0 1 1
gene 0 29 39 -0.278146 0 0 1 1
gene 0 1 29 -1.90808 0 0 1 1
gene 0 2 29 -4.82124 0 0 1 1
gene 0 3 29 1.67676 0 0 1 1
gene 0 4 29 -0.593598 0 0 1 1
gene 0 5 29 -0.802956 0 0 1 1
gene 0 6 29 -1.79963 0 0 1 1
gene 0 7 29 -1.00445 0 0 1 1
gene 0 8 29 -1.39901 0 0 1 1
gene 0 9 29 -1.55522 0 0 1 1
gene 0 10 29 1.44621 0 0 1 1
gene 0 11 29 0.0325885 0 0 1 1
gene 0 12 29 5 0 0 1 1
gene 0 13 29 0.0516352 0 0 1 1
gene 0 14 29 1.03419 0 0 1 1
gene 0 15 29 3.64154 0 0 1 1
gene 0 16 29 -1.81152 0 0 1 1
gene 0 17 29 -1.36213 0 0 1 1
gene 0 18 29 -0.741535 0 0 1 1
gene 0 19 29 1.08356 0 0 1 1
gene 0 20 29 0.881465 0 0 1 1
gene 0 21 29 1.43819 0 0 1 1
gene 0 22 29 4.12067 0 0 1 1
gene 0 23 29 -1.46379 0 0 1 1
gene 0 24 29 1.17495 0 0 1 1
gene 0 25 29 -1.84832 0 0 1 1
gene 0 30 39 -2.34313 0 0 1 1
gene 0 1 30 -4.33835 0 0 1 1
gene 0 2 30 -3.19465 0 0 1 1
gene 0 3 30 -1.14553 0 0 1 1
gene 0 4 30 1.16286 0 0 1 1
gene 0 5 30 -0.156498 0 0 1 1
gene 0 6 30 -1.07615 0 0 1 1
gene 0 7 30 -4.10313 0 0 1 1
gene 0 8 30 1.56064 0 0 1 1
gene 0 9 30 -1.03268 0 0 1 1
gene 0 10 30 -0.78729 0 0 1 1
gene 0 11 30 -1.87392 0 0 1 1
gene 0 12 30 1.47727 0 0 1 1
gene 0 13 30 0.491124 0 0 1 1
gene 0 14 30 0.154898 0 0 1 1
gene 0 15 30 -2.72052 0 0 1 1
gene 0 16 30 1.32902 0 0 1 1
gene 0 17 30 -3.88394 0 0 1 1
gene 0 18 30 -0.692683 0 0 1 1
gene 0 19 30 -5 0 0 1 1
gene 0 20 30 4.1715 0 0 1 1
gene 0 21 30 2.20453 0 0 1 1
gene 0 22 30 2.90502 0 0 1 1
gene 0 23 30 1.88365 0 0 1 1
gene 0 24 30 3.98647 0 0 1 1
gene 0 25 30 -1.42812 0 0 1 1
gene 0 31 39 1.36341 0 0 1 1
gene 0 1 31 1.91829 0 0 1 1
gene 0 2 31 2.66095 0 0 1 1
gene 0 3 31 0.17053 0 0 1 1
gene 0 4 31 3.0205 0 0 1 1
gene 0 5 31 -1.23243 0 0 1 1
gene 0 6 31 0.65241 0 0 1 1
gene 0 7 31 0.163368 0 0 1 1
gene 0 8 31 -0.513763 0 0 1 1
gene 0 9 31 -2.01408 0 0 1 1
gene 0 10 31 1.13301 0 0 1 1
gene 0 11 31 -1.26017 0 0 1 1
gene 0 12 31 1.83174 0 0 1 1
gene 0 13 31 0.0946648 0 0 1 1
gene 0 14 31 0.79122 0 0 1 1
gene 0 15 31 -1.15748 0 0 1 1
gene 0 16 31 -3.23496 0 0 1 1
gene 0 17 31 -2.02374 0 0 1 1
gene 0 18 31 -0.899329 0 0 1 1
gene 0 19 31 -1.12155 0 0 1 1
gene 0 20 31 0.344614 0 0 1 1
gene 0 21 31 1.46844 0 0 1 1
gene 0 22 31 -0.733837 0 0 1 1
gene 0 23 31 -3.68646 0 0 1 1
gene 0 24 31 0.958462 0 0 1 1
gene 0 25 31 2.80783 0 0 1 1
gene 0 32 39 -0.444289 0 0 1 1
gene 0 1 32 3.00899 0 0 1 1
gene 0 2 32 -4.13634 0 0 1 1
gene 0 3 32 1.62981 0 0 1 1
gene 0 4 32 0.554592 0 0 1 1
gene 0 5 32 1.47768 0 0 1 1
gene 0 6 32 -0.972149 0 0 1 1
gene 0 7 32 3.5614 0 0 1 1
gene 0 8 32 -3.49446 0 0 1 1
gene 0 9 32 -2.93715 0 0 1 1
gene 0 10 32 2.2472 0 0 1 1
gene 0 11 32 1.40372 0 0 1 1
gene 0 12 32 0.0368247 0 0 1 1
gene 0 13 32 -1.4192 0 0 1 1
gene 0 14 32 -1.48098 0 0 1 1
gene 0 15 32 -0.923254 0 0 1 1
gene 0 16 32 -0.333498 0 0 1 1
gene 0 17 32 0.448954 0 0 1 1
gene 0 18 32 0.952402 0 0 1 1
gene 0 19 32 0.206561 0 0 1 1
gene 0 20 32 1.44529 0 0 1 1
gene 0 21 32 1.99878 0 0 1 1
gene 0 22 32 -1.3743 0 0 1 1
gene 0 23 32 2.56655 0 0 1 1
gene 0 24 32 5 0 0 1 1
gene 0 25 32 -0.829361 0 0 1 1
gene 0 33 39 -5 0 0 1 1
gene 0 1 33 0.708539 0 0 1 1
gene 0 2 33 -1.86853 0 0 1 1
gene 0 3 33 -1.62134 0 0 1 1
gene 0 4 33 -2.60313 0 0 1 1
gene 0 5 33 -0.64641 0 0 1 1
gene 0 6 33 -0.197757 0 0 1 1
gene 0 7 33 -0.32234 0 0 1 1
gene 0 8 33 1.56514 0 0 1 1
gene 0 9 33 -0.963088 0 0 1 1
gene 0 10 33 0.510021 0 0 1 1
gene 0 11 33 1.92628 0 0 1 1
gene 0 12 33 -1.94186 0 0 1 1
gene 0 13 33 4.60873 0 0 1 1
gene 0 14 33 -0.847944 0 0 1 1
gene 0 15 33 -0.625004 0 0 1 1
gene 0 16 33 -3.65192 0 0 1 1
gene 0 17 33 2.08501 0 0 1 1
gene 0 18 33 -2.0821 0 0 1 1
gene 0 19 33 -1.35385 0 0 1 1
gene 0 20 33 0.716177 0 0 1 1
gene 0 21 33 -5 0 0 1 1
gene 0 22 33 -2.13938 0 0 1 1
gene 0 23 33 2.85603 0 0 1 1
gene 0 24 33 3.56175 0 0 1 1
gene 0 25 33 -2.0097 0 0 1 1
gene 0 34 39 0.895622 0 0 1 1
gene 0 1 34 2.70865 0 0 1 1
gene 0 2 34 -1.18637 0 0 1 1
gene 0 3 34 0.697769 0 0 1 1
gene 0 4 34 -2.05386 0 0 1 1
gene 0 5 34 2.82941 0 0 1 1
gene 0 6 34 -3.07959 0 0 1 1
gene 0 7 34 1.25337 0 0 1 1
gene 0 8 34 -1.47505 0 0 1 1
gene 0 9 34 -0.960001 0 0 1 1
gene 0 10 34 -0.813178 0 0 1 1
gene 0 11 34 0.565698 0 0 1 1
gene 0 12 34 0.0479221 0 0 1 1
gene 0 13 34 -1.12376 0 0 1 1
gene 0 14 34 2.33043 0 0 1 1
gene 0 15 34 2.3277 0 0 1 1
gene 0 16 34 0.0725034 0 0 1 1
gene 0 17 34 1.11992 0 0 1 1
gene 0 18 34 4.52418 0 0 1 1
gene 0 19 34 0.015117 0 0 1 1
gene 0 20 34 0.827549 0 0 1 1
gene 0 21 34 -1.76358 0 0 1 1
gene 0 22 34 -2.42076 0 0 1 1
gene 0 23 34 -3.01076 0 0 1 1
gene 0 24 34 1.12819 0 0 1 1
gene 0 25 34 0.672881 0 0 1 1
gene 0 35 39 -3.99363 0 0 1 1
gene 0 1 35 -0.631723 0 0 1 1
gene 0 2 35 -1.82146 0 0 1 1
gene 0 3 35 2.2918 0 0 1 1
gene 0 4 35 -1.19541 0 0 1 1
gene 0 5 35 1.51497 0 0 1 1
gene 0 6 35 -3.34182 0 0 1 1
gene 0 7 35 2.25771 0 0 1 1
gene 0 8 35 0.86471 0 0 1 1
gene 0 9 35 -4.64975 0 0 1 1
gene 0 10 35 3.07355 0 0 1 1
gene 0 11 35 -3.06338 0 0 1 1
gene 0 12 35 -1.45294 0 0 1 1
gene 0 13 35 0.629311 0 0 1 1
gene 0 14 35 5 0 0 1 1
gene 0 15 35 0.0433721 0 0 1 1
gene 0 16 35 -0.917587 0 0 1 1
gene 0 17 35 -2.08746 0 0 1 1
gene 0 18 35 -0.218633 0 0 1 1
gene 0 19 35 3.10891 0 0 1 1
gene 0 20 35 0.760845 0 0 1 1
gene 0 21 35 -1.95618 0 0 1 1
gene 0 22 35 2.0503 0 0 1 1
gene 0 23 35 -1.44955 0 0 1 1
gene 0 24 35 -0.880772 0 0 1 1
gene 0 25 35 -0.891084 0 0 1 1
gene 0 36 39 1.15011 0 0 1 1
gene 0 1 36 -4.34712 0 0 1 1
gene 0 2 36 -0.979889 0 0 1 1
gene 0 3 36 -0.0815746 0 0 1 1
gene 0 4 36 0.507019 0 0 1 1
gene 0 5 36 -1.99864 0 0 1 1
gene 0 6 36 3.47074 0 0 1 1
gene 0 7 36 -2.35056 0 0 1 1
gene 0 8 36 0.214016 0 0 1 1
gene 0 9 36 -0.680414 0 0 1 1
gene 0 10 36 -0.221124 0 0 1 1
gene 0 11 36 0.595892 0 0 1 1
gene 0 12 36 -0.611538 0 0 1 1
gene 0 13 36 -3.22856 0 0 1 1
gene 0 14 36 0.113525 0 0 1 1
gene 0 15 36 0.286297 0 0 1 1
gene 0 16 36 -0.958451 0 0 1 1
gene 0 17 36 -3.09374 0 0 1 1
gene 0 18 36 2.22136 0 0 1 1
gene 0 19 36 -0.222685 0 0 1 1
gene 0 20 36 -0.761656 0 0 1 1
gene 0 21 36 1.41067 0 0 1 1
gene 0 22 36 -0.146655 0 0 1 1
gene 0 23 36 -2.04724 0 0 1 1
gene 0 24 36 0.239887 0 0 1 1
gene 0 25 36 2.0693 0 0 1 1
gene 0 37 39 -2.27372 0 0 1 1
gene 0 1 37 3.01264 0 0 1 1
gene 0 2 37 2.07965 0 0 1 1
gene 0 3 37 2.98463 0 0 1 1
gene 0 4 37 3.73135 0 0 1 1
gene 0 5 37 2.20588 0 0 1 1
gene 0 6 37 0.597174 0 0 1 1
gene 0 7 37 0.137778 0 0 1 1
gene 0 8 37 3.93032 0 0 1 1
gene 0 9 37 2.75707 0 0 1 1
gene 0 10 37 -0.493702 0 0 1 1
gene 0 11 37 1.70783 0 0 1 1
gene 0 12 37 -0.582408 0 0 1 1
gene 0 13 37 -1.41916 0 0 1 1
gene 0 14 37 3.84192 0 0 1 1
gene 0 15 37 -1.99391 0 0 1 1
gene 0 16 37 -1.90753 0 0 1 1
gene 0 17 37 0.431154 0 0 1 1
gene 0 18 37 -0.682314 0 0 1 1
gene 0 19 37 -0.86876 0 0 1 1
gene 0 20 37 -2.81871 0 0 1 1
gene 0 21 37 2.13371 0 0 1 1
gene 0 22 37 -0.850543 0 0 1 1
gene 0 23 37 -1.25016 0 0 1 1
gene 0 24 37 0.204956 0 0 1 1
gene 0 25 37 3.27749 0 0 1 1
gene 0 38 39 -1.67431 0 0 1 1
gene 0 1 38 -1.02141 0 0 1 1
gene 0 2 38 -3.36391 0 0 1 1
gene 0 3 38 -1.28277 0 0 1 1
gene 0 4 38 -2.42865 0 0 1 1
gene 0 5 38 0.11971 0 0 1 1
gene 0 6 38 -5 0 0 1 1
gene 0 7 38 -1.65285 0 0 1 1
gene 0 8 38 3.14838 0 0 1 1
gene 0 9 38 -0.438001 0 0 1 1
gene 0 10 38 -0.112779 0 0 1 1
gene 0 11 38 2.55125 0 0 1 1
gene 0 12 38 0.647352 0 0 1 1
gene 0 13 38 2.81308 0 0 1 1
gene 0 14 38 0.0749609 0 0 1 1
gene 0 15 38 2.57846 0 0 1 1
gene 0 16 38 -3.51455 0 0 1 1
gene 0 17 38 2.22071 0 0 1 1
gene 0 18 38 -0.981266 0 0 1 1
gene 0 19 38 0.384873 0 0 1 1
gene 0 20 38 3.05182 0 0 1 1
gene 0 21 38 0.802796 0 0 1 1
gene 0 22 38 2.96727 0 0 1 1
gene 0 23 38 0.385651 0 0 1 1
gene 0 24 38 3.866 0 0 1 1
gene 0 25 38 4.28671 0 0 1 1
gene 0 25 40 -1.15174 0 0 1 1
gene 0 26 40 1.112 0 0 1 1
gene 0 27 40 1.0663 0 0 1 1
gene 0 28 40 -2.80803 0 0 1 1
gene 0 29 40 0.867589 0 0 1 1
gene 0 30 40 2.30528 0 0 1 1
gene 0 31 40 5 0 0 1 1
gene 0 32 40 2.43312 0 0 1 1
gene 0 33 40 -0.911608 0 0 1 1
gene 0 34 40 -3.97805 0 0 1 1
gene 0 35 40 -1.47567 0 0 1 1
gene 0 36 40 -0.944358 0 0 1 1
gene 0 37 40 -0.818664 0 0 1 1
gene 0 38 40 -1.28444 0 0 1 1
genomeend 1
