# Supplementary material for: Empirical assessment and comparison of neuro-evolutionary methods for the automatic off-line design of robot swarms
Source: Nat Commun. 2021 Jul 16;12:4345. doi: 10.1038/s41467-021-24642-3 (PMC8285396; doi:10.1038/s41467-021-24642-3)
Supplement: Supplementary file 10 — Source Data [file 41467_2021_24642_MOESM10_ESM.zip › SD1-source_code/Design/XOR-Aggregation/CMAES_mlp/champ_gen_9]

/*Fitness: 26889.6*/
genomestart 1
node 1 0 1 1
node 2 0 1 1
node 3 0 1 1
node 4 0 1 1
node 5 0 1 1
node 6 0 1 1
node 7 0 1 1
node 8 0 1 1
node 9 0 1 1
node 10 0 1 1
node 11 0 1 1
node 12 0 1 1
node 13 0 1 1
node 14 0 1 1
node 15 0 1 1
node 16 0 1 1
node 17 0 1 1
node 18 0 1 1
node 19 0 1 1
node 20 0 1 1
node 21 0 1 1
node 22 0 1 1
node 23 0 1 1
node 24 0 1 1
node 25 0 1 3
node 26 0 0 0
node 27 0 0 0
node 28 0 0 0
node 29 0 0 0
node 30 0 0 0
node 31 0 0 0
node 32 0 0 0
node 33 0 0 0
node 34 0 0 0
node 35 0 0 0
node 36 0 0 0
node 37 0 0 0
node 38 0 0 0
node 39 0 0 2
node 40 0 0 2
gene 0 25 39 -1.65264 0 0 1 1
gene 0 26 39 3.94298 0 0 1 1
gene 0 1 26 0.350585 0 0 1 1
gene 0 2 26 0.623319 0 0 1 1
gene 0 3 26 2.81006 0 0 1 1
gene 0 4 26 2.91795 0 0 1 1
gene 0 5 26 1.89927 0 0 1 1
gene 0 6 26 2.33002 0 0 1 1
gene 0 7 26 1.16812 0 0 1 1
gene 0 8 26 1.11578 0 0 1 1
gene 0 9 26 2.25997 0 0 1 1
gene 0 10 26 -3.28521 0 0 1 1
gene 0 11 26 -4.44897 0 0 1 1
gene 0 12 26 -1.27979 0 0 1 1
gene 0 13 26 -1.43541 0 0 1 1
gene 0 14 26 0.0141981 0 0 1 1
gene 0 15 26 -0.874285 0 0 1 1
gene 0 16 26 -3.07523 0 0 1 1
gene 0 17 26 -2.05855 0 0 1 1
gene 0 18 26 1.92918 0 0 1 1
gene 0 19 26 -0.927875 0 0 1 1
gene 0 20 26 -4.29752 0 0 1 1
gene 0 21 26 3.5668 0 0 1 1
gene 0 22 26 4.34784 0 0 1 1
gene 0 23 26 3.41095 0 0 1 1
gene 0 24 26 1.47872 0 0 1 1
gene 0 25 26 -0.875877 0 0 1 1
gene 0 27 39 -3.38928 0 0 1 1
gene 0 1 27 4.79685 0 0 1 1
gene 0 2 27 -0.471741 0 0 1 1
gene 0 3 27 -0.414975 0 0 1 1
gene 0 4 27 2.9218 0 0 1 1
gene 0 5 27 -3.18295 0 0 1 1
gene 0 6 27 3.42593 0 0 1 1
gene 0 7 27 -4.46635 0 0 1 1
gene 0 8 27 -2.08553 0 0 1 1
gene 0 9 27 2.59718 0 0 1 1
gene 0 10 27 2.9316 0 0 1 1
gene 0 11 27 -0.728966 0 0 1 1
gene 0 12 27 2.21225 0 0 1 1
gene 0 13 27 0.175341 0 0 1 1
gene 0 14 27 -3.32259 0 0 1 1
gene 0 15 27 1.40792 0 0 1 1
gene 0 16 27 -2.14014 0 0 1 1
gene 0 17 27 3.27511 0 0 1 1
gene 0 18 27 2.46266 0 0 1 1
gene 0 19 27 3.15717 0 0 1 1
gene 0 20 27 -2.62229 0 0 1 1
gene 0 21 27 -5 0 0 1 1
gene 0 22 27 0.10926 0 0 1 1
gene 0 23 27 -2.41971 0 0 1 1
gene 0 24 27 -3.327 0 0 1 1
gene 0 25 27 -0.692871 0 0 1 1
gene 0 28 39 2.2318 0 0 1 1
gene 0 1 28 -1.50707 0 0 1 1
gene 0 2 28 -4.0373 0 0 1 1
gene 0 3 28 -0.507417 0 0 1 1
gene 0 4 28 1.85753 0 0 1 1
gene 0 5 28 1.54302 0 0 1 1
gene 0 6 28 3.48553 0 0 1 1
gene 0 7 28 3.26386 0 0 1 1
gene 0 8 28 3.009 0 0 1 1
gene 0 9 28 -2.11467 0 0 1 1
gene 0 10 28 0.883608 0 0 1 1
gene 0 11 28 -2.11069 0 0 1 1
gene 0 12 28 2.8362 0 0 1 1
gene 0 13 28 -0.33174 0 0 1 1
gene 0 14 28 1.71981 0 0 1 1
gene 0 15 28 2.04981 0 0 1 1
gene 0 16 28 -3.14065 0 0 1 1
gene 0 17 28 -2.26912 0 0 1 1
gene 0 18 28 -2.02502 0 0 1 1
gene 0 19 28 -3.56759 0 0 1 1
gene 0 20 28 1.41103 0 0 1 1
gene 0 21 28 1.42407 0 0 1 1
gene 0 22 28 -0.728273 0 0 1 1
gene 0 23 28 -1.8796 0 0 1 1
gene 0 24 28 -2.60848 0 0 1 1
gene 0 25 28 -0.960093 0 0 1 1
gene 0 29 39 -1.59082 0 0 1 1
gene 0 1 29 1.56948 0 0 1 1
gene 0 2 29 1.40109 0 0 1 1
gene 0 3 29 -0.115664 0 0 1 1
gene 0 4 29 -0.80928 0 0 1 1
gene 0 5 29 0.511334 0 0 1 1
gene 0 6 29 -4.78899 0 0 1 1
gene 0 7 29 2.05711 0 0 1 1
gene 0 8 29 -2.26595 0 0 1 1
gene 0 9 29 -0.691017 0 0 1 1
gene 0 10 29 3.95602 0 0 1 1
gene 0 11 29 1.74177 0 0 1 1
gene 0 12 29 2.86149 0 0 1 1
gene 0 13 29 -1.51765 0 0 1 1
gene 0 14 29 0.684613 0 0 1 1
gene 0 15 29 -1.37631 0 0 1 1
gene 0 16 29 -2.50642 0 0 1 1
gene 0 17 29 0.903655 0 0 1 1
gene 0 18 29 0.631779 0 0 1 1
gene 0 19 29 -5 0 0 1 1
gene 0 20 29 -2.3055 0 0 1 1
gene 0 21 29 -0.795728 0 0 1 1
gene 0 22 29 2.53343 0 0 1 1
gene 0 23 29 -2.39054 0 0 1 1
gene 0 24 29 -1.61759 0 0 1 1
gene 0 25 29 0.452233 0 0 1 1
gene 0 30 39 2.5898 0 0 1 1
gene 0 1 30 -0.0399512 0 0 1 1
gene 0 2 30 3.82263 0 0 1 1
gene 0 3 30 2.09641 0 0 1 1
gene 0 4 30 -0.142681 0 0 1 1
gene 0 5 30 0.929853 0 0 1 1
gene 0 6 30 2.15175 0 0 1 1
gene 0 7 30 0.069184 0 0 1 1
gene 0 8 30 -0.162899 0 0 1 1
gene 0 9 30 -2.04587 0 0 1 1
gene 0 10 30 -0.201125 0 0 1 1
gene 0 11 30 -0.44464 0 0 1 1
gene 0 12 30 0.404284 0 0 1 1
gene 0 13 30 0.338475 0 0 1 1
gene 0 14 30 2.3521 0 0 1 1
gene 0 15 30 1.50932 0 0 1 1
gene 0 16 30 -1.2047 0 0 1 1
gene 0 17 30 -0.296596 0 0 1 1
gene 0 18 30 -2.5902 0 0 1 1
gene 0 19 30 -1.01124 0 0 1 1
gene 0 20 30 -0.331491 0 0 1 1
gene 0 21 30 1.59053 0 0 1 1
gene 0 22 30 1.05436 0 0 1 1
gene 0 23 30 -4.21969 0 0 1 1
gene 0 24 30 3.1608 0 0 1 1
gene 0 25 30 -1.2001 0 0 1 1
gene 0 31 39 2.69378 0 0 1 1
gene 0 1 31 -2.04455 0 0 1 1
gene 0 2 31 -0.777623 0 0 1 1
gene 0 3 31 5 0 0 1 1
gene 0 4 31 3.41111 0 0 1 1
gene 0 5 31 -1.91169 0 0 1 1
gene 0 6 31 3.24016 0 0 1 1
gene 0 7 31 1.55598 0 0 1 1
gene 0 8 31 -1.51011 0 0 1 1
gene 0 9 31 2.6869 0 0 1 1
gene 0 10 31 1.31589 0 0 1 1
gene 0 11 31 1.26811 0 0 1 1
gene 0 12 31 0.59129 0 0 1 1
gene 0 13 31 2.4084 0 0 1 1
gene 0 14 31 2.78369 0 0 1 1
gene 0 15 31 -2.5357 0 0 1 1
gene 0 16 31 0.489871 0 0 1 1
gene 0 17 31 1.57359 0 0 1 1
gene 0 18 31 -3.10114 0 0 1 1
gene 0 19 31 -3.98742 0 0 1 1
gene 0 20 31 -0.807259 0 0 1 1
gene 0 21 31 4.14882 0 0 1 1
gene 0 22 31 2.19336 0 0 1 1
gene 0 23 31 0.520425 0 0 1 1
gene 0 24 31 2.92505 0 0 1 1
gene 0 25 31 -1.89088 0 0 1 1
gene 0 32 39 -3.48554 0 0 1 1
gene 0 1 32 -0.990401 0 0 1 1
gene 0 2 32 -3.05117 0 0 1 1
gene 0 3 32 2.1451 0 0 1 1
gene 0 4 32 0.924856 0 0 1 1
gene 0 5 32 -0.509137 0 0 1 1
gene 0 6 32 -3.23805 0 0 1 1
gene 0 7 32 -0.837701 0 0 1 1
gene 0 8 32 0.228209 0 0 1 1
gene 0 9 32 -0.072108 0 0 1 1
gene 0 10 32 -0.107376 0 0 1 1
gene 0 11 32 0.499846 0 0 1 1
gene 0 12 32 0.70861 0 0 1 1
gene 0 13 32 -4.40289 0 0 1 1
gene 0 14 32 -1.43705 0 0 1 1
gene 0 15 32 1.66824 0 0 1 1
gene 0 16 32 4.11255 0 0 1 1
gene 0 17 32 3.17638 0 0 1 1
gene 0 18 32 2.97082 0 0 1 1
gene 0 19 32 4.22257 0 0 1 1
gene 0 20 32 3.06836 0 0 1 1
gene 0 21 32 -2.9025 0 0 1 1
gene 0 22 32 3.41763 0 0 1 1
gene 0 23 32 -2.79234 0 0 1 1
gene 0 24 32 -3.41909 0 0 1 1
gene 0 25 32 -2.62964 0 0 1 1
gene 0 33 39 2.92147 0 0 1 1
gene 0 1 33 0.753687 0 0 1 1
gene 0 2 33 -1.45993 0 0 1 1
gene 0 3 33 -1.88062 0 0 1 1
gene 0 4 33 -1.3223 0 0 1 1
gene 0 5 33 -1.46673 0 0 1 1
gene 0 6 33 0.0776426 0 0 1 1
gene 0 7 33 0.257064 0 0 1 1
gene 0 8 33 2.62773 0 0 1 1
gene 0 9 33 -1.84261 0 0 1 1
gene 0 10 33 -0.0524614 0 0 1 1
gene 0 11 33 -0.747723 0 0 1 1
gene 0 12 33 0.340862 0 0 1 1
gene 0 13 33 -0.29589 0 0 1 1
gene 0 14 33 2.94586 0 0 1 1
gene 0 15 33 -0.173613 0 0 1 1
gene 0 16 33 -1.15657 0 0 1 1
gene 0 17 33 -2.46721 0 0 1 1
gene 0 18 33 -1.72255 0 0 1 1
gene 0 19 33 -3.37357 0 0 1 1
gene 0 20 33 2.96766 0 0 1 1
gene 0 21 33 3.41321 0 0 1 1
gene 0 22 33 1.47565 0 0 1 1
gene 0 23 33 4.07144 0 0 1 1
gene 0 24 33 0.766481 0 0 1 1
gene 0 25 33 -1.23589 0 0 1 1
gene 0 34 39 -3.54912 0 0 1 1
gene 0 1 34 -2.7737 0 0 1 1
gene 0 2 34 -0.516098 0 0 1 1
gene 0 3 34 -1.00011 0 0 1 1
gene 0 4 34 -1.14235 0 0 1 1
gene 0 5 34 1.98781 0 0 1 1
gene 0 6 34 -0.100541 0 0 1 1
gene 0 7 34 2.2259 0 0 1 1
gene 0 8 34 1.65464 0 0 1 1
gene 0 9 34 2.84424 0 0 1 1
gene 0 10 34 -0.407187 0 0 1 1
gene 0 11 34 -4.50716 0 0 1 1
gene 0 12 34 2.16734 0 0 1 1
gene 0 13 34 -2.0229 0 0 1 1
gene 0 14 34 -2.76641 0 0 1 1
gene 0 15 34 1.22229 0 0 1 1
gene 0 16 34 1.8589 0 0 1 1
gene 0 17 34 2.24945 0 0 1 1
gene 0 18 34 3.75674 0 0 1 1
gene 0 19 34 1.19933 0 0 1 1
gene 0 20 34 -0.530675 0 0 1 1
gene 0 21 34 -0.555454 0 0 1 1
gene 0 22 34 1.63374 0 0 1 1
gene 0 23 34 -1.71156 0 0 1 1
gene 0 24 34 0.669641 0 0 1 1
gene 0 25 34 0.51904 0 0 1 1
gene 0 35 39 3.31203 0 0 1 1
gene 0 1 35 4.25269 0 0 1 1
gene 0 2 35 2.46086 0 0 1 1
gene 0 3 35 1.74158 0 0 1 1
gene 0 4 35 -2.00331 0 0 1 1
gene 0 5 35 1.18447 0 0 1 1
gene 0 6 35 3.96668 0 0 1 1
gene 0 7 35 4.23055 0 0 1 1
gene 0 8 35 -4.36085 0 0 1 1
gene 0 9 35 1.47644 0 0 1 1
gene 0 10 35 1.82526 0 0 1 1
gene 0 11 35 2.72415 0 0 1 1
gene 0 12 35 -0.558995 0 0 1 1
gene 0 13 35 0.865003 0 0 1 1
gene 0 14 35 2.9628 0 0 1 1
gene 0 15 35 4.4407 0 0 1 1
gene 0 16 35 3.46901 0 0 1 1
gene 0 17 35 -0.0801494 0 0 1 1
gene 0 18 35 1.85918 0 0 1 1
gene 0 19 35 -1.19988 0 0 1 1
gene 0 20 35 -2.20465 0 0 1 1
gene 0 21 35 -0.287143 0 0 1 1
gene 0 22 35 -0.937865 0 0 1 1
gene 0 23 35 0.826219 0 0 1 1
gene 0 24 35 4.95567 0 0 1 1
gene 0 25 35 -0.159804 0 0 1 1
gene 0 36 39 0.280628 0 0 1 1
gene 0 1 36 -0.638808 0 0 1 1
gene 0 2 36 0.652216 0 0 1 1
gene 0 3 36 1.58292 0 0 1 1
gene 0 4 36 4.64444 0 0 1 1
gene 0 5 36 4.53037 0 0 1 1
gene 0 6 36 0.336643 0 0 1 1
gene 0 7 36 0.0447492 0 0 1 1
gene 0 8 36 3.731 0 0 1 1
gene 0 9 36 -2.16961 0 0 1 1
gene 0 10 36 2.89792 0 0 1 1
gene 0 11 36 0.170928 0 0 1 1
gene 0 12 36 -0.115245 0 0 1 1
gene 0 13 36 -1.43157 0 0 1 1
gene 0 14 36 1.61739 0 0 1 1
gene 0 15 36 -2.03899 0 0 1 1
gene 0 16 36 -3.17227 0 0 1 1
gene 0 17 36 2.07161 0 0 1 1
gene 0 18 36 4.07172 0 0 1 1
gene 0 19 36 0.565703 0 0 1 1
gene 0 20 36 -1.10308 0 0 1 1
gene 0 21 36 -0.100311 0 0 1 1
gene 0 22 36 0.808808 0 0 1 1
gene 0 23 36 0.552548 0 0 1 1
gene 0 24 36 -1.17653 0 0 1 1
gene 0 25 36 -2.00235 0 0 1 1
gene 0 37 39 1.06744 0 0 1 1
gene 0 1 37 -3.47755 0 0 1 1
gene 0 2 37 2.71834 0 0 1 1
gene 0 3 37 -1.28407 0 0 1 1
gene 0 4 37 0.897077 0 0 1 1
gene 0 5 37 3.76304 0 0 1 1
gene 0 6 37 -1.16775 0 0 1 1
gene 0 7 37 -2.466 0 0 1 1
gene 0 8 37 0.394729 0 0 1 1
gene 0 9 37 2.16088 0 0 1 1
gene 0 10 37 -4.07494 0 0 1 1
gene 0 11 37 0.892266 0 0 1 1
gene 0 12 37 -2.33772 0 0 1 1
gene 0 13 37 4.44805 0 0 1 1
gene 0 14 37 -1.13718 0 0 1 1
gene 0 15 37 -2.5867 0 0 1 1
gene 0 16 37 -0.509143 0 0 1 1
gene 0 17 37 -1.83352 0 0 1 1
gene 0 18 37 1.11054 0 0 1 1
gene 0 19 37 1.81828 0 0 1 1
gene 0 20 37 2.03916 0 0 1 1
gene 0 21 37 -0.0582346 0 0 1 1
gene 0 22 37 -3.8712 0 0 1 1
gene 0 23 37 -2.24178 0 0 1 1
gene 0 24 37 -1.0504 0 0 1 1
gene 0 25 37 -2.55603 0 0 1 1
gene 0 38 39 3.92694 0 0 1 1
gene 0 1 38 -0.366781 0 0 1 1
gene 0 2 38 1.07254 0 0 1 1
gene 0 3 38 3.0507 0 0 1 1
gene 0 4 38 2.17496 0 0 1 1
gene 0 5 38 0.682556 0 0 1 1
gene 0 6 38 2.13836 0 0 1 1
gene 0 7 38 3.44742 0 0 1 1
gene 0 8 38 0.621925 0 0 1 1
gene 0 9 38 4.71019 0 0 1 1
gene 0 10 38 -0.878842 0 0 1 1
gene 0 11 38 2.08464 0 0 1 1
gene 0 12 38 4.21529 0 0 1 1
gene 0 13 38 -4.35486 0 0 1 1
gene 0 14 38 2.37301 0 0 1 1
gene 0 15 38 -0.680976 0 0 1 1
gene 0 16 38 0.161383 0 0 1 1
gene 0 17 38 -4.33797 0 0 1 1
gene 0 18 38 -3.22706 0 0 1 1
gene 0 19 38 -0.777307 0 0 1 1
gene 0 20 38 0.206631 0 0 1 1
gene 0 21 38 -0.319858 0 0 1 1
gene 0 22 38 -3.5986 0 0 1 1
gene 0 23 38 0.0875338 0 0 1 1
gene 0 24 38 4.96138 0 0 1 1
gene 0 25 38 -0.52098 0 0 1 1
gene 0 25 40 1.67364 0 0 1 1
gene 0 26 40 -1.24247 0 0 1 1
gene 0 27 40 -4.03271 0 0 1 1
gene 0 28 40 -2.24071 0 0 1 1
gene 0 29 40 -1.35634 0 0 1 1
gene 0 30 40 -1.00659 0 0 1 1
gene 0 31 40 -2.291 0 0 1 1
gene 0 32 40 -1.72869 0 0 1 1
gene 0 33 40 0.799365 0 0 1 1
gene 0 34 40 -1.77675 0 0 1 1
gene 0 35 40 0.27642 0 0 1 1
gene 0 36 40 -1.83187 0 0 1 1
gene 0 37 40 0.662446 0 0 1 1
gene 0 38 40 4.00855 0 0 1 1
genomeend 1
