# Supplementary material for: Empirical assessment and comparison of neuro-evolutionary methods for the automatic off-line design of robot swarms
Source: Nat Commun. 2021 Jul 16;12:4345. doi: 10.1038/s41467-021-24642-3 (PMC8285396; doi:10.1038/s41467-021-24642-3)
Supplement: Supplementary file 10 — Source Data [file 41467_2021_24642_MOESM10_ESM.zip › SD1-source_code/Design/XOR-Aggregation/CMAES_mlp/champ_gen_6]

/*Fitness: 25944.8*/
genomestart 1
node 1 0 1 1
node 2 0 1 1
node 3 0 1 1
node 4 0 1 1
node 5 0 1 1
node 6 0 1 1
node 7 0 1 1
node 8 0 1 1
node 9 0 1 1
node 10 0 1 1
node 11 0 1 1
node 12 0 1 1
node 13 0 1 1
node 14 0 1 1
node 15 0 1 1
node 16 0 1 1
node 17 0 1 1
node 18 0 1 1
node 19 0 1 1
node 20 0 1 1
node 21 0 1 1
node 22 0 1 1
node 23 0 1 1
node 24 0 1 1
node 25 0 1 3
node 26 0 0 0
node 27 0 0 0
node 28 0 0 0
node 29 0 0 0
node 30 0 0 0
node 31 0 0 0
node 32 0 0 0
node 33 0 0 0
node 34 0 0 0
node 35 0 0 0
node 36 0 0 0
node 37 0 0 0
node 38 0 0 0
node 39 0 0 2
node 40 0 0 2
gene 0 25 39 -2.6742 0 0 1 1
gene 0 26 39 -0.369321 0 0 1 1
gene 0 1 26 1.10822 0 0 1 1
gene 0 2 26 1.44582 0 0 1 1
gene 0 3 26 1.98833 0 0 1 1
gene 0 4 26 -0.819151 0 0 1 1
gene 0 5 26 -0.766686 0 0 1 1
gene 0 6 26 2.64257 0 0 1 1
gene 0 7 26 -0.270001 0 0 1 1
gene 0 8 26 -2.7538 0 0 1 1
gene 0 9 26 0.205821 0 0 1 1
gene 0 10 26 2.20935 0 0 1 1
gene 0 11 26 1.85789 0 0 1 1
gene 0 12 26 -5 0 0 1 1
gene 0 13 26 0.826012 0 0 1 1
gene 0 14 26 0.871131 0 0 1 1
gene 0 15 26 -1.32449 0 0 1 1
gene 0 16 26 -1.46426 0 0 1 1
gene 0 17 26 0.888229 0 0 1 1
gene 0 18 26 -4.24761 0 0 1 1
gene 0 19 26 -1.17192 0 0 1 1
gene 0 20 26 -2.04804 0 0 1 1
gene 0 21 26 3.46017 0 0 1 1
gene 0 22 26 -4.28346 0 0 1 1
gene 0 23 26 0.67316 0 0 1 1
gene 0 24 26 3.13428 0 0 1 1
gene 0 25 26 -0.323331 0 0 1 1
gene 0 27 39 -1.49504 0 0 1 1
gene 0 1 27 0.662912 0 0 1 1
gene 0 2 27 -1.52488 0 0 1 1
gene 0 3 27 2.53275 0 0 1 1
gene 0 4 27 -1.02171 0 0 1 1
gene 0 5 27 -2.01998 0 0 1 1
gene 0 6 27 1.88344 0 0 1 1
gene 0 7 27 -0.302693 0 0 1 1
gene 0 8 27 -0.873322 0 0 1 1
gene 0 9 27 -0.362485 0 0 1 1
gene 0 10 27 2.61369 0 0 1 1
gene 0 11 27 -1.32891 0 0 1 1
gene 0 12 27 2.74827 0 0 1 1
gene 0 13 27 -4.34519 0 0 1 1
gene 0 14 27 3.81436 0 0 1 1
gene 0 15 27 -2.26796 0 0 1 1
gene 0 16 27 -0.998214 0 0 1 1
gene 0 17 27 -1.891 0 0 1 1
gene 0 18 27 -2.95894 0 0 1 1
gene 0 19 27 0.792768 0 0 1 1
gene 0 20 27 2.40308 0 0 1 1
gene 0 21 27 -3.54067 0 0 1 1
gene 0 22 27 2.47014 0 0 1 1
gene 0 23 27 2.74614 0 0 1 1
gene 0 24 27 0.706005 0 0 1 1
gene 0 25 27 0.0959402 0 0 1 1
gene 0 28 39 -1.92607 0 0 1 1
gene 0 1 28 1.62023 0 0 1 1
gene 0 2 28 2.37693 0 0 1 1
gene 0 3 28 3.99296 0 0 1 1
gene 0 4 28 3.3799 0 0 1 1
gene 0 5 28 1.04639 0 0 1 1
gene 0 6 28 -0.0432135 0 0 1 1
gene 0 7 28 -3.29092 0 0 1 1
gene 0 8 28 4.24224 0 0 1 1
gene 0 9 28 -4.37812 0 0 1 1
gene 0 10 28 -1.60177 0 0 1 1
gene 0 11 28 -0.431388 0 0 1 1
gene 0 12 28 -3.11017 0 0 1 1
gene 0 13 28 -1.93919 0 0 1 1
gene 0 14 28 2.19921 0 0 1 1
gene 0 15 28 0.534032 0 0 1 1
gene 0 16 28 2.30684 0 0 1 1
gene 0 17 28 -0.082719 0 0 1 1
gene 0 18 28 -3.23732 0 0 1 1
gene 0 19 28 0.597439 0 0 1 1
gene 0 20 28 1.53305 0 0 1 1
gene 0 21 28 2.42828 0 0 1 1
gene 0 22 28 -0.685415 0 0 1 1
gene 0 23 28 3.09209 0 0 1 1
gene 0 24 28 2.75826e-06 0 0 1 1
gene 0 25 28 -1.18469 0 0 1 1
gene 0 29 39 -1.36309 0 0 1 1
gene 0 1 29 0.399958 0 0 1 1
gene 0 2 29 -0.466899 0 0 1 1
gene 0 3 29 -1.83108 0 0 1 1
gene 0 4 29 -4.15135 0 0 1 1
gene 0 5 29 -0.714716 0 0 1 1
gene 0 6 29 2.33414 0 0 1 1
gene 0 7 29 -2.47534 0 0 1 1
gene 0 8 29 -1.22694 0 0 1 1
gene 0 9 29 -0.397892 0 0 1 1
gene 0 10 29 -1.25708 0 0 1 1
gene 0 11 29 2.80236 0 0 1 1
gene 0 12 29 -0.76649 0 0 1 1
gene 0 13 29 -1.59597 0 0 1 1
gene 0 14 29 -0.184142 0 0 1 1
gene 0 15 29 2.07805 0 0 1 1
gene 0 16 29 -4.41213 0 0 1 1
gene 0 17 29 5 0 0 1 1
gene 0 18 29 5 0 0 1 1
gene 0 19 29 1.99134 0 0 1 1
gene 0 20 29 2.28325 0 0 1 1
gene 0 21 29 -1.3613 0 0 1 1
gene 0 22 29 -0.602108 0 0 1 1
gene 0 23 29 3.17113 0 0 1 1
gene 0 24 29 0.667739 0 0 1 1
gene 0 25 29 -2.76484 0 0 1 1
gene 0 30 39 -1.44314 0 0 1 1
gene 0 1 30 -0.0143342 0 0 1 1
gene 0 2 30 -0.872328 0 0 1 1
gene 0 3 30 2.37565 0 0 1 1
gene 0 4 30 3.72828 0 0 1 1
gene 0 5 30 2.11712 0 0 1 1
gene 0 6 30 -0.536826 0 0 1 1
gene 0 7 30 0.189729 0 0 1 1
gene 0 8 30 -1.07455 0 0 1 1
gene 0 9 30 0.0478838 0 0 1 1
gene 0 10 30 0.764762 0 0 1 1
gene 0 11 30 2.97337 0 0 1 1
gene 0 12 30 -3.61917 0 0 1 1
gene 0 13 30 0.72003 0 0 1 1
gene 0 14 30 0.80041 0 0 1 1
gene 0 15 30 -3.31961 0 0 1 1
gene 0 16 30 -2.47228 0 0 1 1
gene 0 17 30 -2.76949 0 0 1 1
gene 0 18 30 -2.92671 0 0 1 1
gene 0 19 30 -0.946389 0 0 1 1
gene 0 20 30 0.424836 0 0 1 1
gene 0 21 30 1.01985 0 0 1 1
gene 0 22 30 1.34103 0 0 1 1
gene 0 23 30 3.92521 0 0 1 1
gene 0 24 30 -1.4293 0 0 1 1
gene 0 25 30 1.96372 0 0 1 1
gene 0 31 39 1.17992 0 0 1 1
gene 0 1 31 -2.02428 0 0 1 1
gene 0 2 31 0.723786 0 0 1 1
gene 0 3 31 -3.10462 0 0 1 1
gene 0 4 31 -1.10856 0 0 1 1
gene 0 5 31 -3.59487 0 0 1 1
gene 0 6 31 -2.32673 0 0 1 1
gene 0 7 31 0.727535 0 0 1 1
gene 0 8 31 0.591203 0 0 1 1
gene 0 9 31 -1.02294 0 0 1 1
gene 0 10 31 3.2714 0 0 1 1
gene 0 11 31 -0.234714 0 0 1 1
gene 0 12 31 1.16008 0 0 1 1
gene 0 13 31 -2.20297 0 0 1 1
gene 0 14 31 -0.21131 0 0 1 1
gene 0 15 31 -1.01858 0 0 1 1
gene 0 16 31 -1.73235 0 0 1 1
gene 0 17 31 -0.117351 0 0 1 1
gene 0 18 31 5 0 0 1 1
gene 0 19 31 0.430481 0 0 1 1
gene 0 20 31 -3.16424 0 0 1 1
gene 0 21 31 2.22446 0 0 1 1
gene 0 22 31 2.04412 0 0 1 1
gene 0 23 31 2.09106 0 0 1 1
gene 0 24 31 0.151004 0 0 1 1
gene 0 25 31 -2.39785 0 0 1 1
gene 0 32 39 -0.605248 0 0 1 1
gene 0 1 32 -3.95139 0 0 1 1
gene 0 2 32 2.90342 0 0 1 1
gene 0 3 32 0.905778 0 0 1 1
gene 0 4 32 3.1398 0 0 1 1
gene 0 5 32 0.581722 0 0 1 1
gene 0 6 32 0.135912 0 0 1 1
gene 0 7 32 -3.07473 0 0 1 1
gene 0 8 32 3.20735 0 0 1 1
gene 0 9 32 0.763647 0 0 1 1
gene 0 10 32 2.39111 0 0 1 1
gene 0 11 32 -0.541991 0 0 1 1
gene 0 12 32 2.3594 0 0 1 1
gene 0 13 32 -4.12588 0 0 1 1
gene 0 14 32 0.367484 0 0 1 1
gene 0 15 32 -0.565449 0 0 1 1
gene 0 16 32 -2.05179 0 0 1 1
gene 0 17 32 -3.01542 0 0 1 1
gene 0 18 32 -4.99321 0 0 1 1
gene 0 19 32 -3.75508 0 0 1 1
gene 0 20 32 -0.791757 0 0 1 1
gene 0 21 32 0.223424 0 0 1 1
gene 0 22 32 0.931716 0 0 1 1
gene 0 23 32 -2.24649 0 0 1 1
gene 0 24 32 -0.893704 0 0 1 1
gene 0 25 32 0.142996 0 0 1 1
gene 0 33 39 2.40986 0 0 1 1
gene 0 1 33 0.903642 0 0 1 1
gene 0 2 33 2.57437 0 0 1 1
gene 0 3 33 1.38389 0 0 1 1
gene 0 4 33 5 0 0 1 1
gene 0 5 33 -0.926169 0 0 1 1
gene 0 6 33 2.82402 0 0 1 1
gene 0 7 33 -2.32528 0 0 1 1
gene 0 8 33 -0.432595 0 0 1 1
gene 0 9 33 -0.227399 0 0 1 1
gene 0 10 33 -1.03117 0 0 1 1
gene 0 11 33 3.15829 0 0 1 1
gene 0 12 33 -2.99274 0 0 1 1
gene 0 13 33 0.750322 0 0 1 1
gene 0 14 33 -0.623353 0 0 1 1
gene 0 15 33 1.48618 0 0 1 1
gene 0 16 33 -2.84893 0 0 1 1
gene 0 17 33 0.467958 0 0 1 1
gene 0 18 33 1.59845 0 0 1 1
gene 0 19 33 1.79524 0 0 1 1
gene 0 20 33 -0.531551 0 0 1 1
gene 0 21 33 -1.08418 0 0 1 1
gene 0 22 33 2.79738 0 0 1 1
gene 0 23 33 3.7059 0 0 1 1
gene 0 24 33 0.596997 0 0 1 1
gene 0 25 33 -4.78636 0 0 1 1
gene 0 34 39 -5 0 0 1 1
gene 0 1 34 -2.79159 0 0 1 1
gene 0 2 34 3.65883 0 0 1 1
gene 0 3 34 3.73246 0 0 1 1
gene 0 4 34 0.665647 0 0 1 1
gene 0 5 34 1.70559 0 0 1 1
gene 0 6 34 -0.0428644 0 0 1 1
gene 0 7 34 3.7426 0 0 1 1
gene 0 8 34 -1.76551 0 0 1 1
gene 0 9 34 -1.92829 0 0 1 1
gene 0 10 34 5 0 0 1 1
gene 0 11 34 1.08814 0 0 1 1
gene 0 12 34 -1.98599 0 0 1 1
gene 0 13 34 3.25504 0 0 1 1
gene 0 14 34 -0.711081 0 0 1 1
gene 0 15 34 -1.04471 0 0 1 1
gene 0 16 34 -2.26409 0 0 1 1
gene 0 17 34 -1.86439 0 0 1 1
gene 0 18 34 -1.31149 0 0 1 1
gene 0 19 34 -1.50758 0 0 1 1
gene 0 20 34 -0.504432 0 0 1 1
gene 0 21 34 3.92865 0 0 1 1
gene 0 22 34 2.10813 0 0 1 1
gene 0 23 34 -3.44249 0 0 1 1
gene 0 24 34 2.68488 0 0 1 1
gene 0 25 34 0.00202962 0 0 1 1
gene 0 35 39 1.7179 0 0 1 1
gene 0 1 35 0.267692 0 0 1 1
gene 0 2 35 -0.630951 0 0 1 1
gene 0 3 35 3.71268 0 0 1 1
gene 0 4 35 -1.01074 0 0 1 1
gene 0 5 35 1.9027 0 0 1 1
gene 0 6 35 -0.449788 0 0 1 1
gene 0 7 35 -0.056796 0 0 1 1
gene 0 8 35 1.38882 0 0 1 1
gene 0 9 35 -0.446787 0 0 1 1
gene 0 10 35 -0.664328 0 0 1 1
gene 0 11 35 -1.33416 0 0 1 1
gene 0 12 35 -2.68896 0 0 1 1
gene 0 13 35 0.437559 0 0 1 1
gene 0 14 35 3.66825 0 0 1 1
gene 0 15 35 -0.386565 0 0 1 1
gene 0 16 35 1.30961 0 0 1 1
gene 0 17 35 -0.586392 0 0 1 1
gene 0 18 35 -1.30884 0 0 1 1
gene 0 19 35 -0.867627 0 0 1 1
gene 0 20 35 2.23743 0 0 1 1
gene 0 21 35 2.68384 0 0 1 1
gene 0 22 35 2.25075 0 0 1 1
gene 0 23 35 4.73944 0 0 1 1
gene 0 24 35 0.794693 0 0 1 1
gene 0 25 35 -1.24581 0 0 1 1
gene 0 36 39 -3.07639 0 0 1 1
gene 0 1 36 -0.965994 0 0 1 1
gene 0 2 36 -3.87916 0 0 1 1
gene 0 3 36 -0.965444 0 0 1 1
gene 0 4 36 -1.50338 0 0 1 1
gene 0 5 36 -1.04627 0 0 1 1
gene 0 6 36 -0.931095 0 0 1 1
gene 0 7 36 -2.36492 0 0 1 1
gene 0 8 36 -0.0515342 0 0 1 1
gene 0 9 36 -1.98677 0 0 1 1
gene 0 10 36 2.91419 0 0 1 1
gene 0 11 36 -2.63429 0 0 1 1
gene 0 12 36 -2.39451 0 0 1 1
gene 0 13 36 -1.62868 0 0 1 1
gene 0 14 36 -1.21584 0 0 1 1
gene 0 15 36 -0.111113 0 0 1 1
gene 0 16 36 -1.90126 0 0 1 1
gene 0 17 36 -1.79702 0 0 1 1
gene 0 18 36 -0.267074 0 0 1 1
gene 0 19 36 -0.732638 0 0 1 1
gene 0 20 36 -0.744754 0 0 1 1
gene 0 21 36 1.97759 0 0 1 1
gene 0 22 36 -1.68716 0 0 1 1
gene 0 23 36 2.10736 0 0 1 1
gene 0 24 36 -0.982193 0 0 1 1
gene 0 25 36 -0.472528 0 0 1 1
gene 0 37 39 -0.868332 0 0 1 1
gene 0 1 37 -1.61124 0 0 1 1
gene 0 2 37 -2.15608 0 0 1 1
gene 0 3 37 2.12621 0 0 1 1
gene 0 4 37 1.34961 0 0 1 1
gene 0 5 37 -0.410278 0 0 1 1
gene 0 6 37 -0.409834 0 0 1 1
gene 0 7 37 -2.02389 0 0 1 1
gene 0 8 37 0.923823 0 0 1 1
gene 0 9 37 3.50367 0 0 1 1
gene 0 10 37 -4.25586 0 0 1 1
gene 0 11 37 0.291564 0 0 1 1
gene 0 12 37 2.8921 0 0 1 1
gene 0 13 37 0.874634 0 0 1 1
gene 0 14 37 1.17689 0 0 1 1
gene 0 15 37 -0.879189 0 0 1 1
gene 0 16 37 1.60389 0 0 1 1
gene 0 17 37 -1.02423 0 0 1 1
gene 0 18 37 -2.77168 0 0 1 1
gene 0 19 37 -0.279481 0 0 1 1
gene 0 20 37 1.53498 0 0 1 1
gene 0 21 37 -0.688634 0 0 1 1
gene 0 22 37 1.16545 0 0 1 1
gene 0 23 37 -1.42683 0 0 1 1
gene 0 24 37 2.98182 0 0 1 1
gene 0 25 37 0.690498 0 0 1 1
gene 0 38 39 -0.916961 0 0 1 1
gene 0 1 38 -1.92898 0 0 1 1
gene 0 2 38 0.47363 0 0 1 1
gene 0 3 38 1.33556 0 0 1 1
gene 0 4 38 -2.16287 0 0 1 1
gene 0 5 38 2.77713 0 0 1 1
gene 0 6 38 -2.99508 0 0 1 1
gene 0 7 38 -0.771094 0 0 1 1
gene 0 8 38 1.91361 0 0 1 1
gene 0 9 38 -1.3011 0 0 1 1
gene 0 10 38 1.15513 0 0 1 1
gene 0 11 38 0.138636 0 0 1 1
gene 0 12 38 -2.02669 0 0 1 1
gene 0 13 38 2.87875 0 0 1 1
gene 0 14 38 1.15564 0 0 1 1
gene 0 15 38 5 0 0 1 1
gene 0 16 38 -1.7518 0 0 1 1
gene 0 17 38 -2.80862 0 0 1 1
gene 0 18 38 -2.29183 0 0 1 1
gene 0 19 38 2.7409 0 0 1 1
gene 0 20 38 0.283497 0 0 1 1
gene 0 21 38 -0.324416 0 0 1 1
gene 0 22 38 4.38787 0 0 1 1
gene 0 23 38 -0.45548 0 0 1 1
gene 0 24 38 1.00629 0 0 1 1
gene 0 25 38 -2.16924 0 0 1 1
gene 0 25 40 -5 0 0 1 1
gene 0 26 40 0.491896 0 0 1 1
gene 0 27 40 -0.519538 0 0 1 1
gene 0 28 40 2.94387 0 0 1 1
gene 0 29 40 -1.05549 0 0 1 1
gene 0 30 40 0.812934 0 0 1 1
gene 0 31 40 2.22558 0 0 1 1
gene 0 32 40 2.93894 0 0 1 1
gene 0 33 40 -3.03791 0 0 1 1
gene 0 34 40 3.86566 0 0 1 1
gene 0 35 40 2.34345 0 0 1 1
gene 0 36 40 -2.03215 0 0 1 1
gene 0 37 40 1.53553 0 0 1 1
gene 0 38 40 1.17664 0 0 1 1
genomeend 1
