# Supplementary material for: Empirical assessment and comparison of neuro-evolutionary methods for the automatic off-line design of robot swarms
Source: Nat Commun. 2021 Jul 16;12:4345. doi: 10.1038/s41467-021-24642-3 (PMC8285396; doi:10.1038/s41467-021-24642-3)
Supplement: Supplementary file 10 — Source Data [file 41467_2021_24642_MOESM10_ESM.zip › SD1-source_code/Design/XOR-Aggregation/CMAES_mlp/champ_gen_7]

/*Fitness: 28460*/
genomestart 1
node 1 0 1 1
node 2 0 1 1
node 3 0 1 1
node 4 0 1 1
node 5 0 1 1
node 6 0 1 1
node 7 0 1 1
node 8 0 1 1
node 9 0 1 1
node 10 0 1 1
node 11 0 1 1
node 12 0 1 1
node 13 0 1 1
node 14 0 1 1
node 15 0 1 1
node 16 0 1 1
node 17 0 1 1
node 18 0 1 1
node 19 0 1 1
node 20 0 1 1
node 21 0 1 1
node 22 0 1 1
node 23 0 1 1
node 24 0 1 1
node 25 0 1 3
node 26 0 0 0
node 27 0 0 0
node 28 0 0 0
node 29 0 0 0
node 30 0 0 0
node 31 0 0 0
node 32 0 0 0
node 33 0 0 0
node 34 0 0 0
node 35 0 0 0
node 36 0 0 0
node 37 0 0 0
node 38 0 0 0
node 39 0 0 2
node 40 0 0 2
gene 0 25 39 -3.11986 0 0 1 1
gene 0 26 39 0.215147 0 0 1 1
gene 0 1 26 -2.42123 0 0 1 1
gene 0 2 26 2.61868 0 0 1 1
gene 0 3 26 -1.40795 0 0 1 1
gene 0 4 26 -2.85649 0 0 1 1
gene 0 5 26 -5 0 0 1 1
gene 0 6 26 0.143176 0 0 1 1
gene 0 7 26 -4.06986 0 0 1 1
gene 0 8 26 1.19321 0 0 1 1
gene 0 9 26 2.53609 0 0 1 1
gene 0 10 26 -1.53829 0 0 1 1
gene 0 11 26 -4.67617 0 0 1 1
gene 0 12 26 -0.4965 0 0 1 1
gene 0 13 26 -1.99825 0 0 1 1
gene 0 14 26 2.5154 0 0 1 1
gene 0 15 26 0.573344 0 0 1 1
gene 0 16 26 -0.779417 0 0 1 1
gene 0 17 26 -0.573188 0 0 1 1
gene 0 18 26 -3.52266 0 0 1 1
gene 0 19 26 -3.81248 0 0 1 1
gene 0 20 26 -0.544716 0 0 1 1
gene 0 21 26 0.378196 0 0 1 1
gene 0 22 26 0.728366 0 0 1 1
gene 0 23 26 0.568306 0 0 1 1
gene 0 24 26 0.00553093 0 0 1 1
gene 0 25 26 -1.05591 0 0 1 1
gene 0 27 39 -0.38169 0 0 1 1
gene 0 1 27 1.27709 0 0 1 1
gene 0 2 27 -3.85848 0 0 1 1
gene 0 3 27 -4.4294 0 0 1 1
gene 0 4 27 -2.19591 0 0 1 1
gene 0 5 27 -0.985055 0 0 1 1
gene 0 6 27 -1.23969 0 0 1 1
gene 0 7 27 0.510062 0 0 1 1
gene 0 8 27 4.4217 0 0 1 1
gene 0 9 27 0.915873 0 0 1 1
gene 0 10 27 -0.110394 0 0 1 1
gene 0 11 27 0.593252 0 0 1 1
gene 0 12 27 -3.41008 0 0 1 1
gene 0 13 27 -1.21068 0 0 1 1
gene 0 14 27 0.906319 0 0 1 1
gene 0 15 27 2.0052 0 0 1 1
gene 0 16 27 2.6883 0 0 1 1
gene 0 17 27 4.47773 0 0 1 1
gene 0 18 27 1.71522 0 0 1 1
gene 0 19 27 -0.312814 0 0 1 1
gene 0 20 27 1.71737 0 0 1 1
gene 0 21 27 -3.48652 0 0 1 1
gene 0 22 27 2.31136 0 0 1 1
gene 0 23 27 1.57555 0 0 1 1
gene 0 24 27 -2.46246 0 0 1 1
gene 0 25 27 -2.52246 0 0 1 1
gene 0 28 39 -4.13396 0 0 1 1
gene 0 1 28 -4.11589 0 0 1 1
gene 0 2 28 -1.06197 0 0 1 1
gene 0 3 28 1.22894 0 0 1 1
gene 0 4 28 -2.06523 0 0 1 1
gene 0 5 28 1.40737 0 0 1 1
gene 0 6 28 3.15225 0 0 1 1
gene 0 7 28 -2.66075 0 0 1 1
gene 0 8 28 3.37281 0 0 1 1
gene 0 9 28 1.2346 0 0 1 1
gene 0 10 28 3.36404 0 0 1 1
gene 0 11 28 1.19534 0 0 1 1
gene 0 12 28 -0.0423314 0 0 1 1
gene 0 13 28 1.00618 0 0 1 1
gene 0 14 28 -1.65403 0 0 1 1
gene 0 15 28 -0.790774 0 0 1 1
gene 0 16 28 1.36094 0 0 1 1
gene 0 17 28 -0.846911 0 0 1 1
gene 0 18 28 -1.81412 0 0 1 1
gene 0 19 28 -4.29098 0 0 1 1
gene 0 20 28 0.710404 0 0 1 1
gene 0 21 28 -1.82609 0 0 1 1
gene 0 22 28 2.01907 0 0 1 1
gene 0 23 28 -1.25885 0 0 1 1
gene 0 24 28 -1.06859 0 0 1 1
gene 0 25 28 -1.96248 0 0 1 1
gene 0 29 39 -1.26067 0 0 1 1
gene 0 1 29 1.63019 0 0 1 1
gene 0 2 29 3.58455 0 0 1 1
gene 0 3 29 -0.805392 0 0 1 1
gene 0 4 29 0.558181 0 0 1 1
gene 0 5 29 3.60231 0 0 1 1
gene 0 6 29 -0.262978 0 0 1 1
gene 0 7 29 3.98385 0 0 1 1
gene 0 8 29 1.27441 0 0 1 1
gene 0 9 29 -2.56288 0 0 1 1
gene 0 10 29 0.158951 0 0 1 1
gene 0 11 29 -1.95954 0 0 1 1
gene 0 12 29 1.29666 0 0 1 1
gene 0 13 29 -2.09498 0 0 1 1
gene 0 14 29 -3.73208 0 0 1 1
gene 0 15 29 -0.365716 0 0 1 1
gene 0 16 29 0.425926 0 0 1 1
gene 0 17 29 -2.49064 0 0 1 1
gene 0 18 29 -0.12691 0 0 1 1
gene 0 19 29 2.13058 0 0 1 1
gene 0 20 29 -3.00586 0 0 1 1
gene 0 21 29 1.76038 0 0 1 1
gene 0 22 29 -2.94812 0 0 1 1
gene 0 23 29 -1.13082 0 0 1 1
gene 0 24 29 0.25613 0 0 1 1
gene 0 25 29 1.01754 0 0 1 1
gene 0 30 39 0.0932106 0 0 1 1
gene 0 1 30 -1.55407 0 0 1 1
gene 0 2 30 -2.93074 0 0 1 1
gene 0 3 30 -1.17621 0 0 1 1
gene 0 4 30 2.97218 0 0 1 1
gene 0 5 30 1.79249 0 0 1 1
gene 0 6 30 -1.37532 0 0 1 1
gene 0 7 30 0.210811 0 0 1 1
gene 0 8 30 -1.88033 0 0 1 1
gene 0 9 30 -2.02008 0 0 1 1
gene 0 10 30 -1.46851 0 0 1 1
gene 0 11 30 -2.05143 0 0 1 1
gene 0 12 30 -0.237361 0 0 1 1
gene 0 13 30 -1.75111 0 0 1 1
gene 0 14 30 3.0816 0 0 1 1
gene 0 15 30 -1.0332 0 0 1 1
gene 0 16 30 -1.17723 0 0 1 1
gene 0 17 30 2.07554 0 0 1 1
gene 0 18 30 1.14438 0 0 1 1
gene 0 19 30 -0.892752 0 0 1 1
gene 0 20 30 2.18678 0 0 1 1
gene 0 21 30 1.05717 0 0 1 1
gene 0 22 30 -0.450335 0 0 1 1
gene 0 23 30 -2.88614 0 0 1 1
gene 0 24 30 0.889665 0 0 1 1
gene 0 25 30 -1.09128 0 0 1 1
gene 0 31 39 -1.399 0 0 1 1
gene 0 1 31 -0.526201 0 0 1 1
gene 0 2 31 -0.507058 0 0 1 1
gene 0 3 31 1.17138 0 0 1 1
gene 0 4 31 1.07307 0 0 1 1
gene 0 5 31 -1.29766 0 0 1 1
gene 0 6 31 1.83138 0 0 1 1
gene 0 7 31 -2.14979 0 0 1 1
gene 0 8 31 -2.86903 0 0 1 1
gene 0 9 31 -1.66541 0 0 1 1
gene 0 10 31 1.12864 0 0 1 1
gene 0 11 31 1.99318 0 0 1 1
gene 0 12 31 -2.15722 0 0 1 1
gene 0 13 31 -2.18145 0 0 1 1
gene 0 14 31 0.486426 0 0 1 1
gene 0 15 31 -4.35182 0 0 1 1
gene 0 16 31 0.753784 0 0 1 1
gene 0 17 31 4.34776 0 0 1 1
gene 0 18 31 -0.7762 0 0 1 1
gene 0 19 31 -2.2335 0 0 1 1
gene 0 20 31 1.0485 0 0 1 1
gene 0 21 31 -0.94187 0 0 1 1
gene 0 22 31 1.08458 0 0 1 1
gene 0 23 31 -1.75934 0 0 1 1
gene 0 24 31 3.27237 0 0 1 1
gene 0 25 31 2.68558 0 0 1 1
gene 0 32 39 -0.130914 0 0 1 1
gene 0 1 32 0.87388 0 0 1 1
gene 0 2 32 -1.02789 0 0 1 1
gene 0 3 32 -2.46458 0 0 1 1
gene 0 4 32 2.60411 0 0 1 1
gene 0 5 32 0.612042 0 0 1 1
gene 0 6 32 -0.165668 0 0 1 1
gene 0 7 32 -2.33249 0 0 1 1
gene 0 8 32 3.01401 0 0 1 1
gene 0 9 32 -1.3229 0 0 1 1
gene 0 10 32 2.4077 0 0 1 1
gene 0 11 32 -3.24759 0 0 1 1
gene 0 12 32 1.05426 0 0 1 1
gene 0 13 32 -1.09941 0 0 1 1
gene 0 14 32 2.31317 0 0 1 1
gene 0 15 32 -5 0 0 1 1
gene 0 16 32 2.4093 0 0 1 1
gene 0 17 32 0.772688 0 0 1 1
gene 0 18 32 3.83491 0 0 1 1
gene 0 19 32 3.81812 0 0 1 1
gene 0 20 32 -1.59765 0 0 1 1
gene 0 21 32 -4.37077 0 0 1 1
gene 0 22 32 3.61987 0 0 1 1
gene 0 23 32 1.62781 0 0 1 1
gene 0 24 32 -3.87571 0 0 1 1
gene 0 25 32 -2.35927 0 0 1 1
gene 0 33 39 1.99931 0 0 1 1
gene 0 1 33 2.6832 0 0 1 1
gene 0 2 33 -1.82683 0 0 1 1
gene 0 3 33 1.4469 0 0 1 1
gene 0 4 33 3.20373 0 0 1 1
gene 0 5 33 -3.16271 0 0 1 1
gene 0 6 33 2.15589 0 0 1 1
gene 0 7 33 4.51032 0 0 1 1
gene 0 8 33 -2.80424 0 0 1 1
gene 0 9 33 2.64747 0 0 1 1
gene 0 10 33 -0.323478 0 0 1 1
gene 0 11 33 -0.714035 0 0 1 1
gene 0 12 33 3.33864 0 0 1 1
gene 0 13 33 -3.41713 0 0 1 1
gene 0 14 33 3.29187 0 0 1 1
gene 0 15 33 2.54416 0 0 1 1
gene 0 16 33 1.46897 0 0 1 1
gene 0 17 33 0.282912 0 0 1 1
gene 0 18 33 -4.98553 0 0 1 1
gene 0 19 33 -0.841054 0 0 1 1
gene 0 20 33 1.80083 0 0 1 1
gene 0 21 33 2.44094 0 0 1 1
gene 0 22 33 2.09121 0 0 1 1
gene 0 23 33 -1.13636 0 0 1 1
gene 0 24 33 2.31059 0 0 1 1
gene 0 25 33 0.969049 0 0 1 1
gene 0 34 39 -1.82023 0 0 1 1
gene 0 1 34 3.60305 0 0 1 1
gene 0 2 34 -4.12349 0 0 1 1
gene 0 3 34 -0.898209 0 0 1 1
gene 0 4 34 -1.23503 0 0 1 1
gene 0 5 34 2.62188 0 0 1 1
gene 0 6 34 -2.56416 0 0 1 1
gene 0 7 34 0.0278567 0 0 1 1
gene 0 8 34 -0.200847 0 0 1 1
gene 0 9 34 -3.72024 0 0 1 1
gene 0 10 34 -0.0214328 0 0 1 1
gene 0 11 34 3.47807 0 0 1 1
gene 0 12 34 -1.1941 0 0 1 1
gene 0 13 34 -3.1398 0 0 1 1
gene 0 14 34 3.40735 0 0 1 1
gene 0 15 34 0.2819 0 0 1 1
gene 0 16 34 4.39693 0 0 1 1
gene 0 17 34 1.05494 0 0 1 1
gene 0 18 34 -2.1656 0 0 1 1
gene 0 19 34 2.0705 0 0 1 1
gene 0 20 34 -0.281364 0 0 1 1
gene 0 21 34 1.10636 0 0 1 1
gene 0 22 34 -0.207501 0 0 1 1
gene 0 23 34 1.96841 0 0 1 1
gene 0 24 34 -0.0805886 0 0 1 1
gene 0 25 34 1.14749 0 0 1 1
gene 0 35 39 1.80266 0 0 1 1
gene 0 1 35 1.02908 0 0 1 1
gene 0 2 35 -0.0941075 0 0 1 1
gene 0 3 35 2.17601 0 0 1 1
gene 0 4 35 -2.07626 0 0 1 1
gene 0 5 35 -4.18864 0 0 1 1
gene 0 6 35 1.98771 0 0 1 1
gene 0 7 35 -3.23739 0 0 1 1
gene 0 8 35 -1.74372 0 0 1 1
gene 0 9 35 1.54051 0 0 1 1
gene 0 10 35 0.557024 0 0 1 1
gene 0 11 35 -1.52028 0 0 1 1
gene 0 12 35 -1.66399 0 0 1 1
gene 0 13 35 0.348838 0 0 1 1
gene 0 14 35 -1.25275 0 0 1 1
gene 0 15 35 1.70813 0 0 1 1
gene 0 16 35 -1.12197 0 0 1 1
gene 0 17 35 2.25543 0 0 1 1
gene 0 18 35 2.78714 0 0 1 1
gene 0 19 35 3.83604 0 0 1 1
gene 0 20 35 -0.106989 0 0 1 1
gene 0 21 35 -0.974923 0 0 1 1
gene 0 22 35 0.0973979 0 0 1 1
gene 0 23 35 4.07328 0 0 1 1
gene 0 24 35 -2.50993 0 0 1 1
gene 0 25 35 -1.27663 0 0 1 1
gene 0 36 39 0.0606793 0 0 1 1
gene 0 1 36 0.329795 0 0 1 1
gene 0 2 36 0.936297 0 0 1 1
gene 0 3 36 -0.249158 0 0 1 1
gene 0 4 36 -2.87153 0 0 1 1
gene 0 5 36 0.859887 0 0 1 1
gene 0 6 36 -0.919429 0 0 1 1
gene 0 7 36 1.8393 0 0 1 1
gene 0 8 36 -0.990153 0 0 1 1
gene 0 9 36 -2.52417 0 0 1 1
gene 0 10 36 0.799027 0 0 1 1
gene 0 11 36 0.447829 0 0 1 1
gene 0 12 36 2.43373 0 0 1 1
gene 0 13 36 -0.905192 0 0 1 1
gene 0 14 36 2.86812 0 0 1 1
gene 0 15 36 -0.195113 0 0 1 1
gene 0 16 36 -2.21016 0 0 1 1
gene 0 17 36 -3.53256 0 0 1 1
gene 0 18 36 -1.33141 0 0 1 1
gene 0 19 36 0.226454 0 0 1 1
gene 0 20 36 0.548931 0 0 1 1
gene 0 21 36 -1.91502 0 0 1 1
gene 0 22 36 -2.97709 0 0 1 1
gene 0 23 36 1.12285 0 0 1 1
gene 0 24 36 1.21969 0 0 1 1
gene 0 25 36 -0.88522 0 0 1 1
gene 0 37 39 -0.5082 0 0 1 1
gene 0 1 37 -3.4548 0 0 1 1
gene 0 2 37 -3.09207 0 0 1 1
gene 0 3 37 4.2226 0 0 1 1
gene 0 4 37 -2.34434 0 0 1 1
gene 0 5 37 2.18422 0 0 1 1
gene 0 6 37 -3.99842 0 0 1 1
gene 0 7 37 -0.466384 0 0 1 1
gene 0 8 37 1.20156 0 0 1 1
gene 0 9 37 -0.838775 0 0 1 1
gene 0 10 37 -0.156744 0 0 1 1
gene 0 11 37 -1.88169 0 0 1 1
gene 0 12 37 -2.22326 0 0 1 1
gene 0 13 37 -2.22148 0 0 1 1
gene 0 14 37 1.48134 0 0 1 1
gene 0 15 37 -3.37026 0 0 1 1
gene 0 16 37 -0.225565 0 0 1 1
gene 0 17 37 -2.95355 0 0 1 1
gene 0 18 37 -1.00788 0 0 1 1
gene 0 19 37 -1.64078 0 0 1 1
gene 0 20 37 -1.24957 0 0 1 1
gene 0 21 37 -3.45577 0 0 1 1
gene 0 22 37 -0.66481 0 0 1 1
gene 0 23 37 -0.737014 0 0 1 1
gene 0 24 37 0.512887 0 0 1 1
gene 0 25 37 -2.21118 0 0 1 1
gene 0 38 39 -1.5821 0 0 1 1
gene 0 1 38 -0.969269 0 0 1 1
gene 0 2 38 2.76777 0 0 1 1
gene 0 3 38 4.22275 0 0 1 1
gene 0 4 38 2.0056 0 0 1 1
gene 0 5 38 1.60235 0 0 1 1
gene 0 6 38 -1.21884 0 0 1 1
gene 0 7 38 -0.400035 0 0 1 1
gene 0 8 38 1.47094 0 0 1 1
gene 0 9 38 0.935653 0 0 1 1
gene 0 10 38 -0.201101 0 0 1 1
gene 0 11 38 -1.29203 0 0 1 1
gene 0 12 38 -1.73308 0 0 1 1
gene 0 13 38 -0.327534 0 0 1 1
gene 0 14 38 -2.77108 0 0 1 1
gene 0 15 38 -2.06374 0 0 1 1
gene 0 16 38 -0.212604 0 0 1 1
gene 0 17 38 -5 0 0 1 1
gene 0 18 38 -1.00283 0 0 1 1
gene 0 19 38 -2.76046 0 0 1 1
gene 0 20 38 2.58127 0 0 1 1
gene 0 21 38 2.77521 0 0 1 1
gene 0 22 38 0.336737 0 0 1 1
gene 0 23 38 -2.14443 0 0 1 1
gene 0 24 38 1.95749 0 0 1 1
gene 0 25 38 1.6056 0 0 1 1
gene 0 25 40 -0.444188 0 0 1 1
gene 0 26 40 1.27277 0 0 1 1
gene 0 27 40 -4.45673 0 0 1 1
gene 0 28 40 2.51422 0 0 1 1
gene 0 29 40 3.44368 0 0 1 1
gene 0 30 40 0.470291 0 0 1 1
gene 0 31 40 -0.92615 0 0 1 1
gene 0 32 40 -3.12774 0 0 1 1
gene 0 33 40 1.6829 0 0 1 1
gene 0 34 40 0.134536 0 0 1 1
gene 0 35 40 -3.06302 0 0 1 1
gene 0 36 40 -0.615835 0 0 1 1
gene 0 37 40 0.321639 0 0 1 1
gene 0 38 40 4.86446 0 0 1 1
genomeend 1
