# Supplementary material for: Empirical assessment and comparison of neuro-evolutionary methods for the automatic off-line design of robot swarms
Source: Nat Commun. 2021 Jul 16;12:4345. doi: 10.1038/s41467-021-24642-3 (PMC8285396; doi:10.1038/s41467-021-24642-3)
Supplement: Supplementary file 10 — Source Data [file 41467_2021_24642_MOESM10_ESM.zip › SD1-source_code/Design/XOR-Aggregation/AutoMoDe/autocontrollers.txt]

--nstates 3 --s0 4 --att0 4.08 --n0 4 --n0x0 0 --c0x0 1 --p0x0 0.66 --n0x1 1 --c0x1 0 --p0x1 0.51 --n0x2 0 --c0x2 4 --p0x2 4 --w0x2 11.69 --n0x3 0 --c0x3 1 --p0x3 0.15 --s1 0 --rwm1 6 --n1 2 --n1x0 0 --c1x0 5 --p1x0 0.31 --n1x1 1 --c1x1 2 --p1x1 0.42 --s2 1 --n2 1 --n2x0 1 --c2x0 2 --p2x0 0.47
--nstates 4 --s0 0 --rwm0 66 --n0 3 --n0x0 1 --c0x0 4 --p0x0 3 --w0x0 10.68 --n0x1 2 --c0x1 0 --p0x1 0.45 --n0x2 1 --c0x2 5 --p0x2 0.9 --s1 1 --n1 1 --n1x0 0 --c1x0 3 --p1x0 6 --w1x0 14.29 --s2 4 --att2 3.85 --n2 3 --n2x0 2 --c2x0 4 --p2x0 8 --w2x0 9.44 --n2x1 1 --c2x1 0 --p2x1 0.07 --n2x2 2 --c2x2 5 --p2x2 0.05 --s3 0 --rwm3 49 --n3 3 --n3x0 2 --c3x0 3 --p3x0 7 --w3x0 9.48 --n3x1 0 --c3x1 5 --p3x1 0.92 --n3x2 1 --c3x2 0 --p3x2 0.4
--nstates 2 --s0 4 --att0 4.34 --n0 4 --n0x0 0 --c0x0 3 --p0x0 2 --w0x0 10.62 --n0x1 0 --c0x1 0 --p0x1 0.66 --n0x2 0 --c0x2 3 --p0x2 4 --w0x2 10.95 --n0x3 0 --c0x3 3 --p0x3 3 --w0x3 4.11 --s1 2 --n1 4 --n1x0 0 --c1x0 1 --p1x0 0.52 --n1x1 0 --c1x1 1 --p1x1 0.2 --n1x2 0 --c1x2 1 --p1x2 0.68 --n1x3 0 --c1x3 2 --p1x3 0.33
--nstates 4 --s0 1 --n0 1 --n0x0 1 --c0x0 1 --p0x0 0.87 --s1 0 --rwm1 58 --n1 2 --n1x0 1 --c1x0 0 --p1x0 0.14 --n1x1 2 --c1x1 4 --p1x1 4 --w1x1 16.31 --s2 4 --att2 3.61 --n2 4 --n2x0 0 --c2x0 5 --p2x0 0.56 --n2x1 2 --c2x1 1 --p2x1 0.54 --n2x2 2 --c2x2 1 --p2x2 0.31 --n2x3 0 --c2x3 3 --p2x3 8 --w2x3 18.36 --s3 0 --rwm3 80 --n3 2 --n3x0 0 --c3x0 5 --p3x0 0.31 --n3x1 1 --c3x1 1 --p3x1 0.48
--nstates 3 --s0 1 --n0 1 --n0x0 1 --c0x0 1 --p0x0 0.41 --s1 0 --rwm1 69 --n1 3 --n1x0 1 --c1x0 2 --p1x0 0.73 --n1x1 1 --c1x1 1 --p1x1 0.78 --n1x2 0 --c1x2 0 --p1x2 0.85 --s2 4 --att2 4.36 --n2 3 --n2x0 0 --c2x0 0 --p2x0 0.6 --n2x1 0 --c2x1 2 --p2x1 0.58 --n2x2 1 --c2x2 4 --p2x2 4 --w2x2 19.02
--nstates 4 --s0 4 --att0 4.4 --n0 4 --n0x0 1 --c0x0 4 --p0x0 6 --w0x0 6.84 --n0x1 0 --c0x1 0 --p0x1 1 --n0x2 1 --c0x2 0 --p0x2 0.14 --n0x3 0 --c0x3 0 --p0x3 0.98 --s1 1 --n1 2 --n1x0 0 --c1x0 1 --p1x0 0.32 --n1x1 0 --c1x1 1 --p1x1 0.35 --s2 0 --rwm2 1 --n2 4 --n2x0 0 --c2x0 0 --p2x0 0.95 --n2x1 0 --c2x1 2 --p2x1 0.44 --n2x2 0 --c2x2 2 --p2x2 0.99 --n2x3 0 --c2x3 5 --p2x3 0.33 --s3 5 --rep3 4.76 --n3 2 --n3x0 1 --c3x0 4 --p3x0 1 --w3x0 9.6 --n3x1 1 --c3x1 3 --p3x1 3 --w3x1 14.63
--nstates 3 --s0 4 --att0 4.55 --n0 1 --n0x0 1 --c0x0 4 --p0x0 10 --w0x0 1.72 --s1 1 --n1 1 --n1x0 0 --c1x0 2 --p1x0 0.07 --s2 0 --rwm2 3 --n2 4 --n2x0 1 --c2x0 0 --p2x0 0.6 --n2x1 0 --c2x1 5 --p2x1 0.11 --n2x2 0 --c2x2 5 --p2x2 0.36 --n2x3 0 --c2x3 0 --p2x3 0.9
--nstates 4 --s0 0 --rwm0 34 --n0 3 --n0x0 1 --c0x0 5 --p0x0 0.43 --n0x1 1 --c0x1 1 --p0x1 0.57 --n0x2 0 --c0x2 4 --p0x2 2 --w0x2 3.77 --s1 0 --rwm1 25 --n1 2 --n1x0 1 --c1x0 3 --p1x0 2 --w1x0 13.51 --n1x1 0 --c1x1 5 --p1x1 0.85 --s2 4 --att2 4.54 --n2 2 --n2x0 2 --c2x0 0 --p2x0 0.67 --n2x1 1 --c2x1 4 --p2x1 2 --w2x1 6.59 --s3 1 --n3 1 --n3x0 1 --c3x0 2 --p3x0 0.62
--nstates 4 --s0 0 --rwm0 2 --n0 3 --n0x0 1 --c0x0 1 --p0x0 0.49 --n0x1 0 --c0x1 0 --p0x1 0.93 --n0x2 1 --c0x2 0 --p0x2 0.11 --s1 1 --n1 3 --n1x0 0 --c1x0 3 --p1x0 5 --w1x0 10.24 --n1x1 2 --c1x1 2 --p1x1 0.4 --n1x2 0 --c1x2 1 --p1x2 0.52 --s2 4 --att2 3.2 --n2 3 --n2x0 1 --c2x0 3 --p2x0 5 --w2x0 9.45 --n2x1 0 --c2x1 4 --p2x1 7 --w2x1 2.33 --n2x2 2 --c2x2 0 --p2x2 0.48 --s3 4 --att3 2.38 --n3 1 --n3x0 0 --c3x0 3 --p3x0 2 --w3x0 15.67
--nstates 4 --s0 0 --rwm0 60 --n0 3 --n0x0 2 --c0x0 5 --p0x0 0.98 --n0x1 1 --c0x1 2 --p0x1 0.28 --n0x2 1 --c0x2 4 --p0x2 8 --w0x2 6.96 --s1 1 --n1 1 --n1x0 2 --c1x0 1 --p1x0 0.1 --s2 0 --rwm2 16 --n2 3 --n2x0 2 --c2x0 3 --p2x0 3 --w2x0 5.64 --n2x1 0 --c2x1 2 --p2x1 0.05 --n2x2 0 --c2x2 4 --p2x2 7 --w2x2 3.37 --s3 4 --att3 4.46 --n3 4 --n3x0 2 --c3x0 4 --p3x0 1 --w3x0 16.19 --n3x1 0 --c3x1 1 --p3x1 0.31 --n3x2 1 --c3x2 0 --p3x2 0.98 --n3x3 0 --c3x3 3 --p3x3 9 --w3x3 8.74
