# Supplementary material for: Empirical assessment and comparison of neuro-evolutionary methods for the automatic off-line design of robot swarms
Source: Nat Commun. 2021 Jul 16;12:4345. doi: 10.1038/s41467-021-24642-3 (PMC8285396; doi:10.1038/s41467-021-24642-3)
Supplement: Supplementary file 10 — Source Data [file 41467_2021_24642_MOESM10_ESM.zip › SD1-source_code/Design/XOR-Aggregation/NEAT-A-nl/champ_gen_2]

/* Organism #26 Fitness: 20764.750000 Time: 0 */
genomestart 26
trait 1 0.986258 0.010735 0.836375 0.927352 0.000000 0.000000 0.369723 0.185260 
node 1 1 1 1
node 2 1 1 1
node 3 1 1 1
node 4 1 1 1
node 5 1 1 1
node 6 1 1 1
node 7 1 1 1
node 8 1 1 1
node 9 1 1 1
node 10 1 1 1
node 11 1 1 1
node 12 1 1 1
node 13 1 1 1
node 14 1 1 1
node 15 1 1 1
node 16 1 1 1
node 17 1 1 1
node 18 1 1 1
node 19 1 1 1
node 20 1 1 1
node 21 1 1 1
node 22 1 1 1
node 23 1 1 1
node 24 1 1 1
node 25 1 1 3
node 26 1 0 2
node 27 1 0 2
node 41 1 0 0
node 195 1 0 0
node 199 1 0 0
node 207 1 0 0
node 210 1 0 0
node 272 1 0 0
node 287 1 0 0
node 352 1 0 0
node 400 1 0 0
node 428 1 0 0
node 440 1 0 0
node 462 1 0 0
gene 1 25 26 3.03925 0 1 3.03925 0
gene 1 25 27 2.24266 0 2 2.24266 0
gene 1 17 26 2.07842 0 4 2.07842 0
gene 1 1 26 7.4575 0 56 7.4575 0
gene 1 1 41 -1.87366 0 74 -1.87366 1
gene 1 41 26 -0.908182 0 75 -0.908182 0
gene 1 12 26 -3.16613 0 99 -3.16613 0
gene 1 21 26 0.718533 0 250 0.718533 1
gene 1 7 26 5.75906 0 336 5.75906 1
gene 1 24 26 7.50101 0 608 7.50101 1
gene 1 19 27 -1.1857 0 624 -1.1857 1
gene 1 41 195 -2.08475 0 643 -2.08475 0
gene 1 195 26 -3.02895 0 644 -3.02895 1
gene 1 17 199 -6.51214 0 658 -6.51214 1
gene 1 199 26 -0.295129 0 659 -0.295129 0
gene 1 12 207 0.241737 0 685 0.241737 0
gene 1 207 26 0.978075 0 686 0.978075 0
gene 1 12 210 -1.27509 0 695 -1.27509 1
gene 1 210 207 -4.28515 0 696 -4.28515 1
gene 1 22 27 0.924074 0 876 0.924074 1
gene 1 12 272 0.984434 0 931 0.984434 0
gene 1 272 210 2.62804 0 932 2.62804 0
gene 1 17 27 -6.7887 0 971 -6.7887 1
gene 1 199 287 0.504851 0 987 0.504851 1
gene 1 287 26 -0.692322 0 988 -0.692322 1
gene 1 22 26 -2.1573 0 1033 -2.1573 1
gene 1 21 210 -1.95873 0 1068 -1.95873 1
gene 1 20 27 0.659549 0 1121 0.659549 0
gene 1 3 272 -0.103244 0 1241 -0.103244 0
gene 1 13 195 0.979033 0 1262 0.979033 1
gene 1 20 352 -1.10012 0 1268 -1.10012 1
gene 1 352 27 0.201808 0 1269 0.201808 1
gene 1 18 27 -0.121358 0 1384 -0.121358 1
gene 1 41 400 1 0 1449 0 1
gene 1 400 195 -2.08475 0 1450 0 1
gene 1 12 428 1 0 1568 0 1
gene 1 428 272 0.984434 0 1569 0 1
gene 1 21 41 -0.294908 0 1592 -0.294908 1
gene 1 9 210 0.927803 0 1635 0.927803 0
gene 1 3 440 1 0 1641 0 1
gene 1 440 272 -0.103244 0 1642 0 1
gene 1 9 462 1 0 1705 0 1
gene 1 462 210 0.927803 0 1706 0 1
gene 1 8 440 0.803556 0 1713 0.803556 1
gene 1 16 400 0.759122 0 1755 0.759122 1
gene 1 9 41 0.49134 0 1784 0.49134 1
genomeend 26
