# Supplementary material for: Empirical assessment and comparison of neuro-evolutionary methods for the automatic off-line design of robot swarms
Source: Nat Commun. 2021 Jul 16;12:4345. doi: 10.1038/s41467-021-24642-3 (PMC8285396; doi:10.1038/s41467-021-24642-3)
Supplement: Supplementary file 10 — Source Data [file 41467_2021_24642_MOESM10_ESM.zip › SD1-source_code/Design/XOR-Aggregation/NEAT-A-nl/champ_gen_5]

/* Organism #80 Fitness: 22763.400000 Time: 0 */
genomestart 80
trait 1 0.654065 0.297684 0.101598 0.000000 0.000000 0.589070 0.509758 0.000000 
node 1 1 1 1
node 2 1 1 1
node 3 1 1 1
node 4 1 1 1
node 5 1 1 1
node 6 1 1 1
node 7 1 1 1
node 8 1 1 1
node 9 1 1 1
node 10 1 1 1
node 11 1 1 1
node 12 1 1 1
node 13 1 1 1
node 14 1 1 1
node 15 1 1 1
node 16 1 1 1
node 17 1 1 1
node 18 1 1 1
node 19 1 1 1
node 20 1 1 1
node 21 1 1 1
node 22 1 1 1
node 23 1 1 1
node 24 1 1 1
node 25 1 1 3
node 26 1 0 2
node 27 1 0 2
node 28 1 0 0
node 115 1 0 0
node 144 1 0 0
node 156 1 0 0
node 168 1 0 0
node 173 1 0 0
node 174 1 0 0
node 214 1 0 0
node 221 1 0 0
node 247 1 0 0
node 299 1 0 0
node 328 1 0 0
node 365 1 0 0
node 405 1 0 0
node 427 1 0 0
node 445 1 0 0
node 451 1 0 0
node 470 1 0 0
node 523 1 0 0
gene 1 25 26 -1.55623 0 1 -1.55623 1
gene 1 25 27 1.00708 0 2 1.00708 1
gene 1 23 26 -5.0591 0 6 -5.0591 1
gene 1 23 28 -1.67372 0 11 -1.67372 1
gene 1 28 26 2.57629 0 12 2.57629 1
gene 1 19 27 -5.79428 0 29 -5.79428 1
gene 1 24 27 7.89569 0 53 7.89569 1
gene 1 10 26 -3.36338 0 132 -3.36338 1
gene 1 15 27 -1.04777 0 169 -1.04777 1
gene 1 14 26 -0.367078 0 209 -0.367078 1
gene 1 20 28 -0.389682 0 220 -0.389682 1
gene 1 9 26 -1.22341 0 252 -1.22341 1
gene 1 12 28 1.42685 0 302 1.42685 1
gene 1 28 115 0.997476 0 332 0.997476 1
gene 1 115 26 -1.49901 0 333 -1.49901 1
gene 1 13 115 6.46913 0 371 6.46913 1
gene 1 23 144 -0.0896946 0 423 -0.0896946 1
gene 1 144 28 4.45197 0 424 4.45197 1
gene 1 19 144 -3.24754 0 441 -3.24754 1
gene 1 19 156 -0.644914 0 466 -0.644914 1
gene 1 156 144 -1.14998 0 467 -1.14998 1
gene 1 12 168 -0.0156848 0 518 -0.0156848 1
gene 1 168 28 -1.02608 0 519 -1.02608 1
gene 1 9 173 0.80723 0 535 0.80723 1
gene 1 173 26 -2.6454 0 536 -2.6454 1
gene 1 144 174 -2.90639 0 539 -2.90639 1
gene 1 174 28 8 0 540 8 1
gene 1 4 174 2.66496 0 551 2.66496 1
gene 1 13 214 -2.26131 0 688 -2.26131 0
gene 1 214 115 -4.4197 0 689 -4.4197 1
gene 1 214 221 8 0 708 8 1
gene 1 221 115 -3.26477 0 709 -3.26477 1
gene 1 6 156 -1.37999 0 771 -1.37999 1
gene 1 2 144 2.05615 0 806 2.05615 1
gene 1 6 247 3.37242 0 818 3.37242 1
gene 1 247 156 -2.10709 0 819 -2.10709 1
gene 1 18 156 -0.432485 0 997 -0.432485 1
gene 1 247 299 0.0433815 0 1023 -0.456619 1
gene 1 299 156 1.48701 0 1024 1.48701 1
gene 1 5 174 -0.74576 0 1040 -0.74576 1
gene 1 214 299 -0.373681 0 1061 -0.373681 1
gene 1 5 299 1.74733 0 1118 1.74733 1
gene 1 214 328 -0.298116 0 1128 -0.298116 1
gene 1 328 299 1.72718 0 1129 1.72718 1
gene 1 19 328 0.443046 0 1157 0.443046 1
gene 1 247 28 0.165214 0 1207 0.165214 1
gene 1 22 156 -1.33323 0 1284 -1.33323 1
gene 1 27 214 -0.546367 0 1294 -0.546367 1
gene 1 12 365 1 0 1303 0 1
gene 1 365 168 0.23992 0 1304 0.23992 1
gene 1 22 174 2.26881 0 1387 2.26881 1
gene 1 27 168 0.148093 0 1414 0.148093 1
gene 1 22 299 -1.9174 0 1435 -1.9174 1
gene 1 25 214 0.149971 0 1462 0.149971 1
gene 1 6 299 -0.135353 0 1475 -0.135353 1
gene 1 13 405 1 0 1480 0 1
gene 1 405 214 0.184533 0 1481 0 1
gene 1 7 156 0.69653 0 1491 0.69653 1
gene 1 405 144 -0.477558 0 1511 -0.477558 1
gene 1 6 427 1 0 1548 0 1
gene 1 427 247 5.39888 0 1549 5.39888 1
gene 1 221 365 0.785972 0 1568 0.785972 1
gene 1 168 445 1 0 1607 0 1
gene 1 445 28 -1.02608 0 1608 -1.02608 1
gene 1 20 451 1 0 1627 0 1
gene 1 451 28 1.78874 0 1628 1.78874 1
gene 1 8 221 -0.185029 0 1688 -0.185029 1
gene 1 247 470 1 0 1702 0 1
gene 1 470 299 0.0433815 0 1703 0 1
gene 1 10 427 0.864726 0 1718 0.864726 1
gene 1 445 299 2.25003 0 1727 2.25003 1
gene 1 2 28 -2.82097 0 1816 -2.82097 1
gene 1 22 28 0.750497 0 1889 0.750497 1
gene 1 24 144 -0.152153 0 1907 -0.152153 1
gene 1 9 27 -0.17979 0 1919 -0.17979 1
gene 1 22 523 1 0 1933 0 1
gene 1 523 174 2.26881 0 1934 0 1
genomeend 80
