# Supplementary material for: Empirical assessment and comparison of neuro-evolutionary methods for the automatic off-line design of robot swarms
Source: Nat Commun. 2021 Jul 16;12:4345. doi: 10.1038/s41467-021-24642-3 (PMC8285396; doi:10.1038/s41467-021-24642-3)
Supplement: Supplementary file 10 — Source Data [file 41467_2021_24642_MOESM10_ESM.zip › SD1-source_code/Design/XOR-Aggregation/NEAT-A-nl/champ_gen_1]

/* Organism #79 Fitness: 19809.650000 Time: 0 */
genomestart 79
trait 1 0.601465 0.000000 0.000000 0.385337 0.000000 0.000000 0.000000 0.000000 
node 1 1 1 1
node 2 1 1 1
node 3 1 1 1
node 4 1 1 1
node 5 1 1 1
node 6 1 1 1
node 7 1 1 1
node 8 1 1 1
node 9 1 1 1
node 10 1 1 1
node 11 1 1 1
node 12 1 1 1
node 13 1 1 1
node 14 1 1 1
node 15 1 1 1
node 16 1 1 1
node 17 1 1 1
node 18 1 1 1
node 19 1 1 1
node 20 1 1 1
node 21 1 1 1
node 22 1 1 1
node 23 1 1 1
node 24 1 1 1
node 25 1 1 3
node 26 1 0 2
node 27 1 0 2
node 28 1 0 0
node 70 1 0 0
node 106 1 0 0
node 161 1 0 0
node 175 1 0 0
node 181 1 0 0
node 232 1 0 0
node 236 1 0 0
node 249 1 0 0
node 298 1 0 0
node 308 1 0 0
node 337 1 0 0
node 355 1 0 0
node 398 1 0 0
node 463 1 0 0
node 495 1 0 0
node 523 1 0 0
gene 1 25 26 2.30129 0 1 2.30129 1
gene 1 25 27 4.72232 0 2 4.72232 0
gene 1 3 26 2.41501 0 3 2.41501 0
gene 1 3 28 3.59209 0 6 3.59209 1
gene 1 28 26 0.716117 0 7 0.716117 0
gene 1 23 27 -8 0 27 -8 1
gene 1 17 26 -7.58415 0 59 -7.58415 1
gene 1 28 70 -0.493547 0 166 -0.493547 1
gene 1 70 26 -2.80291 0 167 -2.80291 1
gene 1 26 27 0.109296 0 177 0.109296 1
gene 1 16 28 -1.42285 0 182 -1.42285 0
gene 1 20 28 1.81719 0 208 1.81719 1
gene 1 7 70 1.22848 0 217 1.22848 0
gene 1 26 106 1 0 304 0 0
gene 1 106 27 0.109296 0 305 0.109296 0
gene 1 13 106 0.678547 0 475 0.678547 1
gene 1 7 161 0.711984 0 481 0.711984 0
gene 1 161 70 1.22848 0 482 0 1
gene 1 11 27 0.325023 0 514 0.325023 1
gene 1 1 27 -0.507977 0 536 -0.507977 1
gene 1 26 175 1 0 554 0 1
gene 1 175 106 1 0 555 0 1
gene 1 28 181 1 0 571 0 1
gene 1 181 26 0.716117 0 572 0 0
gene 1 16 181 -0.0983921 0 586 -0.0983921 0
gene 1 12 181 0.501058 0 605 0.501058 1
gene 1 161 26 0.186374 0 643 0.186374 1
gene 1 1 106 -0.030208 0 667 -0.030208 1
gene 1 4 27 -0.273325 0 698 -0.273325 1
gene 1 12 106 -0.837095 0 740 -0.837095 1
gene 1 181 232 1 0 760 0 1
gene 1 232 26 0.716117 0 761 0 1
gene 1 28 236 1 0 773 0 1
gene 1 236 181 1 0 774 0 1
gene 1 7 249 1 0 825 0 1
gene 1 249 161 0.711984 0 826 0 1
gene 1 7 28 -0.490906 0 855 -0.490906 1
gene 1 11 181 -0.639712 0 866 -0.639712 1
gene 1 6 26 0.771953 0 897 0.771953 1
gene 1 14 236 -0.241182 0 946 -0.241182 1
gene 1 236 175 -0.920882 0 981 -0.920882 1
gene 1 17 249 0.669244 0 991 0.669244 1
gene 1 161 298 1 0 1022 0 1
gene 1 298 26 0.186374 0 1023 0 1
gene 1 6 236 -0.832604 0 1060 -0.832604 1
gene 1 28 308 1 0 1072 0 1
gene 1 308 236 1 0 1073 0 1
gene 1 2 106 -0.384507 0 1177 -0.384507 1
gene 1 6 337 1 0 1188 0 1
gene 1 337 236 -0.832604 0 1189 0 1
gene 1 6 161 0.649898 0 1215 0.649898 0
gene 1 106 355 1 0 1249 0 1
gene 1 355 27 0.109296 0 1250 0 1
gene 1 21 106 0.306881 0 1277 0.306881 1
gene 1 4 161 -0.216799 0 1284 -0.216799 0
gene 1 70 175 -0.109703 0 1383 -0.109703 1
gene 1 23 308 0.361221 0 1401 0.361221 1
gene 1 16 398 1 0 1415 0 1
gene 1 398 181 -0.0983921 0 1416 0 1
gene 1 298 175 -0.056707 0 1452 -0.056707 1
gene 1 14 249 -0.115408 0 1575 -0.115408 1
gene 1 21 236 -0.082213 0 1595 -0.082213 1
gene 1 23 232 0.952665 0 1636 0.952665 1
gene 1 4 463 1 0 1675 0 1
gene 1 463 161 -0.216799 0 1676 0 1
gene 1 6 495 1 0 1809 0 1
gene 1 495 161 0.649898 0 1810 0 1
gene 1 7 337 0.176765 0 1824 0.176765 1
gene 1 181 523 1 0 1909 0 1
gene 1 523 26 0.716117 0 1910 0 1
gene 1 19 27 0.10457 0 1933 0.10457 1
genomeend 79
