# Supplementary material for: Empirical assessment and comparison of neuro-evolutionary methods for the automatic off-line design of robot swarms
Source: Nat Commun. 2021 Jul 16;12:4345. doi: 10.1038/s41467-021-24642-3 (PMC8285396; doi:10.1038/s41467-021-24642-3)
Supplement: Supplementary file 10 — Source Data [file 41467_2021_24642_MOESM10_ESM.zip › SD1-source_code/Design/XOR-Aggregation/NEAT-A-nl/champ_gen_8]

/* Organism #38 Fitness: 19955.200000 Time: 0 */
genomestart 38
trait 1 0.112455 0.946503 0.613776 0.664123 0.000000 0.374570 0.583418 0.052021 
node 1 1 1 1
node 2 1 1 1
node 3 1 1 1
node 4 1 1 1
node 5 1 1 1
node 6 1 1 1
node 7 1 1 1
node 8 1 1 1
node 9 1 1 1
node 10 1 1 1
node 11 1 1 1
node 12 1 1 1
node 13 1 1 1
node 14 1 1 1
node 15 1 1 1
node 16 1 1 1
node 17 1 1 1
node 18 1 1 1
node 19 1 1 1
node 20 1 1 1
node 21 1 1 1
node 22 1 1 1
node 23 1 1 1
node 24 1 1 1
node 25 1 1 3
node 26 1 0 2
node 27 1 0 2
node 39 1 0 0
node 71 1 0 0
node 96 1 0 0
node 101 1 0 0
node 134 1 0 0
node 148 1 0 0
node 193 1 0 0
node 230 1 0 0
node 242 1 0 0
node 260 1 0 0
node 284 1 0 0
node 293 1 0 0
node 297 1 0 0
node 335 1 0 0
node 370 1 0 0
node 376 1 0 0
node 405 1 0 0
node 413 1 0 0
node 428 1 0 0
node 434 1 0 0
node 439 1 0 0
gene 1 25 26 0.173764 0 1 0.173764 1
gene 1 25 27 -1.1883 0 2 -1.1883 0
gene 1 12 26 -4.12185 0 3 -4.12185 1
gene 1 18 27 -1.38003 0 12 -1.38003 1
gene 1 12 39 -6.68117 0 56 -6.68117 1
gene 1 39 26 -0.607388 0 57 -0.607388 1
gene 1 14 26 3.04642 0 129 3.04642 1
gene 1 14 71 5.44217 0 176 5.44217 1
gene 1 71 26 -0.420278 0 177 -0.420278 1
gene 1 1 71 1.06481 0 207 1.06481 1
gene 1 22 26 8 0 236 8 1
gene 1 12 96 -2.09556 0 279 -2.09556 1
gene 1 96 39 -0.349155 0 280 -0.349155 1
gene 1 12 101 -3.28573 0 293 -3.28573 1
gene 1 101 26 0.304541 0 294 0.304541 1
gene 1 12 134 0.352176 0 421 0.352176 1
gene 1 134 96 1.10335 0 422 1.10335 1
gene 1 7 101 1.68921 0 429 1.68921 1
gene 1 8 101 -4.07449 0 439 -4.07449 1
gene 1 24 96 2.20285 0 461 2.20285 1
gene 1 8 148 5.55107 0 474 5.55107 1
gene 1 148 101 2.91707 0 475 2.91707 1
gene 1 2 101 1.37599 0 505 1.37599 1
gene 1 21 71 -2.21625 0 601 -2.21625 1
gene 1 12 148 0.0104938 0 622 0.0104938 1
gene 1 1 26 -3.73967 0 653 -3.73967 1
gene 1 1 193 1.43791 0 672 1.43791 1
gene 1 193 26 -3.35809 0 673 -3.35809 1
gene 1 2 26 -1.6859 0 806 -1.6859 1
gene 1 18 71 -1.89382 0 828 -1.89382 1
gene 1 12 230 -0.337781 0 840 -0.337781 1
gene 1 230 134 3.07424 0 841 3.07424 1
gene 1 12 242 -1.14762 0 879 -1.14762 1
gene 1 242 96 -1.03515 0 880 -1.03515 1
gene 1 27 134 2.29345 0 892 2.29345 1
gene 1 8 96 3.46885 0 939 3.46885 1
gene 1 2 260 -3.98083 0 949 -3.98083 1
gene 1 260 101 0.589508 0 950 0.589508 0
gene 1 230 260 -0.383351 0 1016 -0.383351 1
gene 1 101 284 0.880466 0 1051 0.880466 1
gene 1 284 26 0.995881 0 1052 0.995881 1
gene 1 12 293 0.204963 0 1079 0.204963 1
gene 1 293 134 -2.41943 0 1080 -2.41943 1
gene 1 12 297 3.72342 0 1095 3.72342 0
gene 1 297 242 1.64704 0 1096 1.64704 1
gene 1 21 134 1.57233 0 1129 1.57233 1
gene 1 193 148 -0.515049 0 1156 -0.515049 1
gene 1 16 71 1.45008 0 1177 1.45008 1
gene 1 1 230 0.295335 0 1204 0.295335 1
gene 1 284 297 1.96937 0 1218 1.96937 0
gene 1 193 335 0.663498 0 1290 0.663498 1
gene 1 335 148 -2.12441 0 1291 -2.12441 1
gene 1 335 297 3.34416 0 1301 3.34416 1
gene 1 3 284 -2.46516 0 1312 -2.46516 1
gene 1 293 230 0.577048 0 1355 0.577048 1
gene 1 12 370 -2.97414 0 1407 -2.97414 0
gene 1 370 293 5.45475 0 1408 5.45475 1
gene 1 10 230 -1.49318 0 1426 -1.49318 1
gene 1 12 376 -2.03992 0 1447 -2.03992 1
gene 1 376 370 6.17408 0 1448 6.17408 1
gene 1 8 297 -5.53116 0 1483 -5.53116 1
gene 1 9 284 1.36505 0 1510 1.36505 1
gene 1 12 405 0.497023 0 1541 0.497023 1
gene 1 405 297 3.14671 0 1542 3.14671 1
gene 1 293 413 -1.01153 0 1567 -1.01153 1
gene 1 413 230 2.08588 0 1568 2.08588 1
gene 1 27 101 0.0965835 0 1577 0.0965835 1
gene 1 14 134 0.720689 0 1594 0.720689 1
gene 1 12 428 2.90416 0 1617 2.90416 0
gene 1 428 39 0.16597 0 1618 0.16597 1
gene 1 9 260 -0.754111 0 1634 -0.754111 1
gene 1 24 134 -2.03244 0 1641 -2.03244 1
gene 1 230 434 -0.973048 0 1650 -0.973048 1
gene 1 434 260 -1.19168 0 1651 -1.19168 1
gene 1 284 439 0.543289 0 1665 0.543289 1
gene 1 439 297 -1.63339 0 1666 -1.63339 1
gene 1 22 101 1.60361 0 1761 1.60361 1
gene 1 284 434 0.947272 0 1810 0.947272 1
gene 1 71 148 -0.927422 0 1820 -0.927422 1
gene 1 24 297 -0.544856 0 1871 -0.544856 1
genomeend 38
