# Supplementary material for: Empirical assessment and comparison of neuro-evolutionary methods for the automatic off-line design of robot swarms
Source: Nat Commun. 2021 Jul 16;12:4345. doi: 10.1038/s41467-021-24642-3 (PMC8285396; doi:10.1038/s41467-021-24642-3)
Supplement: Supplementary file 10 — Source Data [file 41467_2021_24642_MOESM10_ESM.zip › SD1-source_code/Design/XOR-Aggregation/NEAT-A-nl/champ_gen_3]

/* Organism #0 Fitness: 20198.150000 Time: 0 */
genomestart 0
trait 1 0.802336 0.000000 0.501481 1.000000 0.749480 0.595083 1.000000 1.000000 
node 1 1 1 1
node 2 1 1 1
node 3 1 1 1
node 4 1 1 1
node 5 1 1 1
node 6 1 1 1
node 7 1 1 1
node 8 1 1 1
node 9 1 1 1
node 10 1 1 1
node 11 1 1 1
node 12 1 1 1
node 13 1 1 1
node 14 1 1 1
node 15 1 1 1
node 16 1 1 1
node 17 1 1 1
node 18 1 1 1
node 19 1 1 1
node 20 1 1 1
node 21 1 1 1
node 22 1 1 1
node 23 1 1 1
node 24 1 1 1
node 25 1 1 3
node 26 1 0 2
node 27 1 0 2
node 28 1 0 0
node 39 1 0 0
node 41 1 0 0
node 55 1 0 0
node 67 1 0 0
node 122 1 0 0
node 125 1 0 0
node 158 1 0 0
node 172 1 0 0
node 219 1 0 0
node 264 1 0 0
node 268 1 0 0
node 304 1 0 0
node 313 1 0 0
node 378 1 0 0
node 447 1 0 0
node 478 1 0 0
node 493 1 0 0
node 498 1 0 0
gene 1 25 26 2.82784 0 1 2.82784 1
gene 1 25 27 -7.34578 0 2 -7.34578 1
gene 1 19 26 -2.73235 0 13 -2.73235 1
gene 1 19 28 -0.5518 0 16 -0.5518 1
gene 1 28 26 0.60271 0 17 0.60271 1
gene 1 6 26 4.92903 0 61 4.92903 1
gene 1 6 39 -0.784806 0 69 -0.784806 0
gene 1 39 26 -6.69879 0 70 -6.69879 1
gene 1 28 41 -1.08095 0 78 -1.08095 0
gene 1 41 26 2.27109 0 79 2.27109 1
gene 1 24 27 5.81456 0 103 5.81456 1
gene 1 41 55 -0.781618 0 128 -0.781618 1
gene 1 55 26 5.72618 0 129 5.72618 0
gene 1 24 41 -3.81702 0 147 -3.81702 1
gene 1 8 39 4.63508 0 153 4.63508 1
gene 1 55 67 1.84841 0 163 1.84841 1
gene 1 67 26 4.04222 0 164 4.04222 1
gene 1 11 67 1.55142 0 169 1.55142 1
gene 1 25 28 0.383342 0 190 0.383342 1
gene 1 8 122 -2.92555 0 361 -2.92555 0
gene 1 122 39 1.96505 0 362 1.96505 1
gene 1 41 125 1.03598 0 371 1.03598 1
gene 1 125 55 3.55411 0 372 3.55411 1
gene 1 28 125 -2.33033 0 379 -2.33033 1
gene 1 9 27 7.21946 0 401 7.21946 1
gene 1 122 41 -7.08129 0 430 -7.08129 1
gene 1 20 28 -2.55729 0 453 -2.55729 0
gene 1 6 28 5.26148 0 473 5.26148 1
gene 1 20 158 0.0428369 0 488 0.0428369 1
gene 1 158 28 -4.79459 0 489 -4.79459 1
gene 1 8 172 -4.80627 0 535 -4.80627 1
gene 1 172 122 -1.79402 0 536 -1.79402 1
gene 1 24 26 7.34357 0 581 7.34357 1
gene 1 22 28 -1.06931 0 636 -1.06931 1
gene 1 10 125 -4.96443 0 680 -4.96443 1
gene 1 20 219 -1.05108 0 711 -1.05108 1
gene 1 219 158 1.08825 0 712 1.08825 1
gene 1 11 172 1.76173 0 787 1.76173 1
gene 1 28 264 0.576186 0 898 0.576186 1
gene 1 264 41 -7.00591 0 899 -7.00591 1
gene 1 264 268 -1.93298 0 913 -1.93298 1
gene 1 268 41 1.01185 0 914 1.01185 1
gene 1 16 172 3.89413 0 987 3.89413 1
gene 1 24 304 -1.44217 0 1057 -1.44217 1
gene 1 304 27 -6.14295 0 1058 -6.14295 1
gene 1 6 313 0.871374 0 1079 0.871374 0
gene 1 313 39 3.82268 0 1080 3.82268 1
gene 1 172 304 -1.921 0 1146 -1.921 1
gene 1 24 158 0.892104 0 1308 0.892104 1
gene 1 122 378 -4.40864 0 1325 -4.40864 1
gene 1 378 39 1.53662 0 1326 1.53662 1
gene 1 172 264 4.21148 0 1413 4.21148 1
gene 1 5 122 0.61667 0 1465 0.61667 1
gene 1 14 313 2.07442 0 1519 2.07442 1
gene 1 172 28 3.07752 0 1529 3.07752 1
gene 1 22 39 0.933384 0 1589 0.933384 1
gene 1 313 158 -1.55479 0 1610 -1.55479 1
gene 1 8 447 -0.164836 0 1630 -0.164836 1
gene 1 447 122 1.13546 0 1631 1.13546 0
gene 1 268 26 1.27747 0 1705 1.27747 1
gene 1 447 478 0.760586 0 1722 0.760586 0
gene 1 478 122 -1.94607 0 1723 -1.94607 1
gene 1 15 268 1.5647 0 1753 1.5647 1
gene 1 447 493 0.738579 0 1770 0.738579 1
gene 1 493 478 0.760586 0 1771 0.760586 1
gene 1 6 498 1.8085 0 1784 1.8085 1
gene 1 498 313 -1.39143 0 1785 -1.39143 1
gene 1 122 26 1.91892 0 1804 1.91892 1
gene 1 7 39 0.244226 0 1834 0.244226 1
gene 1 12 219 -0.808768 0 1854 -0.808768 1
genomeend 0
