# Supplementary material for: Empirical assessment and comparison of neuro-evolutionary methods for the automatic off-line design of robot swarms
Source: Nat Commun. 2021 Jul 16;12:4345. doi: 10.1038/s41467-021-24642-3 (PMC8285396; doi:10.1038/s41467-021-24642-3)
Supplement: Supplementary file 10 — Source Data [file 41467_2021_24642_MOESM10_ESM.zip › SD1-source_code/Design/XOR-Aggregation/NEAT-A-nl/champ_gen_0]

/* Organism #14 Fitness: 17058.600000 Time: 0 */
genomestart 14
trait 1 1.000000 0.759040 0.230146 0.000000 0.000000 0.774401 0.286719 0.315355 
node 1 1 1 1
node 2 1 1 1
node 3 1 1 1
node 4 1 1 1
node 5 1 1 1
node 6 1 1 1
node 7 1 1 1
node 8 1 1 1
node 9 1 1 1
node 10 1 1 1
node 11 1 1 1
node 12 1 1 1
node 13 1 1 1
node 14 1 1 1
node 15 1 1 1
node 16 1 1 1
node 17 1 1 1
node 18 1 1 1
node 19 1 1 1
node 20 1 1 1
node 21 1 1 1
node 22 1 1 1
node 23 1 1 1
node 24 1 1 1
node 25 1 1 3
node 26 1 0 2
node 27 1 0 2
node 55 1 0 0
node 65 1 0 0
node 73 1 0 0
node 114 1 0 0
node 121 1 0 0
node 136 1 0 0
node 167 1 0 0
node 208 1 0 0
node 215 1 0 0
node 283 1 0 0
node 304 1 0 0
node 312 1 0 0
node 346 1 0 0
node 354 1 0 0
node 359 1 0 0
node 389 1 0 0
node 395 1 0 0
node 443 1 0 0
gene 1 25 26 -4.62471 0 1 -4.62471 1
gene 1 25 27 2.44529 0 2 2.44529 1
gene 1 23 27 -8 0 3 -8 1
gene 1 19 27 -7.1316 0 9 -7.1316 1
gene 1 26 27 -2.40663 0 98 -2.40663 1
gene 1 26 55 -8 0 110 -8 1
gene 1 55 27 6.49643 0 111 6.49643 1
gene 1 55 65 -2.05767 0 155 -2.05767 1
gene 1 65 27 -5.39668 0 156 -5.39668 1
gene 1 55 73 4.01129 0 183 4.01129 1
gene 1 73 65 7.09042 0 184 7.09042 1
gene 1 16 55 1.55812 0 207 1.55812 1
gene 1 5 55 -1.38925 0 222 -1.38925 1
gene 1 8 73 1.50521 0 245 1.50521 1
gene 1 13 55 6.18352 0 276 6.18352 1
gene 1 10 26 5.14581 0 282 5.14581 1
gene 1 2 73 0.0902695 0 334 0.0902695 0
gene 1 73 114 4.76373 0 342 4.76373 1
gene 1 114 65 -1.06239 0 343 -1.06239 1
gene 1 16 121 5.66887 0 374 5.66887 1
gene 1 121 55 -8 0 375 -8 1
gene 1 22 65 -4.67432 0 399 -4.67432 1
gene 1 13 136 3.40548 0 447 3.40548 1
gene 1 136 55 0.239592 0 448 0.239592 1
gene 1 10 73 5.81583 0 535 5.81583 1
gene 1 55 167 -2.17352 0 560 -2.17352 1
gene 1 167 65 4.11129 0 561 4.11129 1
gene 1 167 114 1.42266 0 572 1.42266 1
gene 1 22 73 -3.81691 0 632 -3.81691 1
gene 1 3 55 2.72641 0 665 2.72641 1
gene 1 19 73 -3.80527 0 697 -3.80527 1
gene 1 20 73 -3.00852 0 716 -3.00852 1
gene 1 167 208 5.64897 0 729 5.64897 1
gene 1 208 114 8 0 730 8 1
gene 1 25 208 -2.69769 0 753 -2.69769 1
gene 1 8 215 -4.3006 0 757 -4.3006 1
gene 1 215 73 -7.99418 0 758 -7.99418 1
gene 1 2 65 -4.28557 0 898 -4.28557 1
gene 1 20 114 -0.761789 0 958 -0.761789 1
gene 1 10 215 -0.766293 0 985 -0.766293 1
gene 1 15 114 3.18691 0 1001 3.18691 1
gene 1 15 283 -3.97204 0 1035 -3.97204 1
gene 1 283 114 0.519879 0 1036 0.519879 1
gene 1 19 136 0.736722 0 1049 0.736722 1
gene 1 7 121 -0.522573 0 1060 -0.522573 1
gene 1 13 215 1.65602 0 1110 1.65602 1
gene 1 2 26 -8 0 1120 -8 1
gene 1 55 304 -2.34472 0 1151 -2.34472 1
gene 1 304 65 -6.07695 0 1152 -6.07695 1
gene 1 10 27 -1.91353 0 1168 -1.91353 1
gene 1 136 312 2.80934 0 1184 2.80934 1
gene 1 312 55 -6.01553 0 1185 -6.01553 0
gene 1 14 167 -0.524768 0 1259 -0.524768 1
gene 1 15 208 -2.35715 0 1286 -2.35715 1
gene 1 121 304 1.79209 0 1318 1.79209 1
gene 1 20 346 5.465 0 1331 5.465 1
gene 1 346 114 -1.70553 0 1332 -1.70553 1
gene 1 19 354 -0.141523 0 1361 -0.141523 1
gene 1 354 73 0.754548 0 1362 0.754548 1
gene 1 136 359 1.54358 0 1380 1.54358 1
gene 1 359 312 -1.37127 0 1381 -1.37127 1
gene 1 208 389 2.21787 0 1490 2.21787 1
gene 1 389 114 1.82303 0 1491 1.82303 1
gene 1 312 395 1.63111 0 1534 1.63111 1
gene 1 395 55 -0.156237 0 1535 -0.156237 1
gene 1 3 208 -0.828791 0 1547 -0.828791 1
gene 1 73 443 -0.445362 0 1738 -0.445362 1
gene 1 443 114 8 0 1739 8 1
gene 1 215 114 0.708558 0 1783 0.708558 1
gene 1 24 304 0.93688 0 1795 0.93688 1
gene 1 16 312 0.896796 0 1806 0.896796 1
gene 1 13 354 0.63997 0 1831 0.63997 1
genomeend 14
