# Supplementary material for: Empirical assessment and comparison of neuro-evolutionary methods for the automatic off-line design of robot swarms
Source: Nat Commun. 2021 Jul 16;12:4345. doi: 10.1038/s41467-021-24642-3 (PMC8285396; doi:10.1038/s41467-021-24642-3)
Supplement: Supplementary file 10 — Source Data [file 41467_2021_24642_MOESM10_ESM.zip › SD1-source_code/Design/XOR-Aggregation/NEAT-A-nl/champ_gen_4]

/* Organism #68 Fitness: 17634.850000 Time: 0 */
genomestart 68
trait 1 0.370558 0.223179 0.124430 1.000000 0.960232 0.448485 0.372523 0.676233 
node 1 1 1 1
node 2 1 1 1
node 3 1 1 1
node 4 1 1 1
node 5 1 1 1
node 6 1 1 1
node 7 1 1 1
node 8 1 1 1
node 9 1 1 1
node 10 1 1 1
node 11 1 1 1
node 12 1 1 1
node 13 1 1 1
node 14 1 1 1
node 15 1 1 1
node 16 1 1 1
node 17 1 1 1
node 18 1 1 1
node 19 1 1 1
node 20 1 1 1
node 21 1 1 1
node 22 1 1 1
node 23 1 1 1
node 24 1 1 1
node 25 1 1 3
node 26 1 0 2
node 27 1 0 2
node 28 1 0 0
node 84 1 0 0
node 139 1 0 0
node 145 1 0 0
node 212 1 0 0
node 224 1 0 0
node 232 1 0 0
node 280 1 0 0
node 286 1 0 0
node 290 1 0 0
node 293 1 0 0
node 316 1 0 0
node 324 1 0 0
node 358 1 0 0
node 362 1 0 0
node 373 1 0 0
node 376 1 0 0
node 395 1 0 0
node 407 1 0 0
node 422 1 0 0
node 428 1 0 0
node 475 1 0 0
node 500 1 0 0
node 506 1 0 0
node 520 1 0 0
node 524 1 0 0
node 542 1 0 0
gene 1 25 26 0.209849 0 1 0.209849 1
gene 1 25 27 -3.28425 0 2 -3.28425 1
gene 1 12 27 8 0 5 8 1
gene 1 12 28 5.01902 0 11 5.01902 1
gene 1 28 27 3.94403 0 12 3.94403 1
gene 1 18 26 -4.45316 0 139 -4.45316 1
gene 1 28 84 5.04013 0 226 5.04013 1
gene 1 84 27 -5.55418 0 227 -5.55418 1
gene 1 15 84 -2.66111 0 250 -2.66111 1
gene 1 14 84 5.24019 0 313 5.24019 1
gene 1 19 84 1.92256 0 341 1.92256 1
gene 1 20 26 1.0476 0 389 1.0476 1
gene 1 12 139 -2.82356 0 412 -2.82356 1
gene 1 139 28 1.00202 0 413 1.00202 1
gene 1 12 145 0.235948 0 437 0.235948 1
gene 1 145 139 -0.569374 0 438 -0.569374 1
gene 1 8 28 2.0994 0 593 2.0994 0
gene 1 1 145 2.34906 0 615 2.34906 0
gene 1 9 84 -2.43412 0 627 -2.43412 1
gene 1 12 212 -1.25592 0 675 -1.25592 1
gene 1 212 27 0.452522 0 676 0.452522 1
gene 1 24 28 0.275673 0 693 0.275673 1
gene 1 18 27 -2.99302 0 700 -2.99302 1
gene 1 8 26 -0.354059 0 706 -0.354059 1
gene 1 9 224 4.58799 0 730 4.58799 1
gene 1 224 84 -1.71383 0 731 -1.71383 1
gene 1 28 232 1.87069 0 752 1.87069 1
gene 1 232 84 8 0 753 8 1
gene 1 11 28 -2.51556 0 761 -2.51556 1
gene 1 2 84 0.895939 0 903 0.895939 1
gene 1 28 280 -2.9915 0 921 -2.9915 1
gene 1 280 232 -2.45577 0 922 -2.45577 1
gene 1 232 286 0.657127 0 938 0.657127 1
gene 1 286 84 -0.606486 0 939 -0.606486 1
gene 1 28 290 -1.74426 0 953 -1.74426 1
gene 1 290 27 -2.58816 0 954 -2.58816 1
gene 1 280 293 -3.14668 0 964 -3.14668 1
gene 1 293 232 3.05842 0 965 3.05842 1
gene 1 16 290 2.77524 0 985 2.77524 1
gene 1 293 224 -0.0382489 0 1001 -0.0382489 1
gene 1 24 232 0.125423 0 1023 0.125423 1
gene 1 17 84 -1.27765 0 1034 -1.27765 1
gene 1 3 224 -5.73149 0 1044 -5.73149 1
gene 1 290 316 -3.09152 0 1059 -3.09152 1
gene 1 316 27 0.717523 0 1060 0.717523 1
gene 1 316 324 3.12152 0 1090 3.12152 1
gene 1 324 27 0.22119 0 1091 0.22119 1
gene 1 9 139 3.70426 0 1105 3.70426 1
gene 1 212 232 2.02052 0 1127 2.02052 1
gene 1 212 224 -0.469188 0 1206 -0.469188 1
gene 1 84 358 -1.9618 0 1216 -1.9618 1
gene 1 358 27 -4.29295 0 1217 -4.29295 1
gene 1 25 280 -1.79224 0 1233 -1.79224 1
gene 1 9 362 2.43264 0 1243 2.43264 1
gene 1 362 84 -2.12551 0 1244 -2.12551 1
gene 1 15 373 -2.17243 0 1279 -2.17243 1
gene 1 373 84 -2.2582 0 1280 -2.2582 1
gene 1 12 376 -2.87005 0 1290 -2.87005 1
gene 1 376 212 -3.57919 0 1291 -3.57919 1
gene 1 212 395 -2.22375 0 1354 -2.22375 1
gene 1 395 27 -2.43672 0 1355 -2.43672 1
gene 1 11 224 -0.559188 0 1366 -0.559188 1
gene 1 373 407 1 0 1392 0 1
gene 1 407 84 -0.91875 0 1393 0 1
gene 1 22 373 -1.25366 0 1458 -1.25366 1
gene 1 15 422 1 0 1467 0 1
gene 1 422 373 0.416232 0 1468 0.416232 1
gene 1 22 428 2.86806 0 1487 2.86806 1
gene 1 428 373 0.289561 0 1488 0 1
gene 1 11 280 -1.85937 0 1513 -1.85937 1
gene 1 24 224 -0.866384 0 1553 -0.866384 1
gene 1 145 395 -0.196069 0 1593 -0.196069 1
gene 1 12 395 -0.2426 0 1624 -0.2426 1
gene 1 24 145 0.746973 0 1668 0.746973 1
gene 1 422 475 1 0 1683 0 1
gene 1 475 373 0.416232 0 1684 0 1
gene 1 362 358 -0.990418 0 1719 -0.990418 1
gene 1 373 500 1 0 1761 0 1
gene 1 500 407 1 0 1762 0 1
gene 1 9 506 1 0 1784 0 1
gene 1 506 224 4.58799 0 1785 0 1
gene 1 22 224 0.646214 0 1813 0.646214 1
gene 1 12 520 1 0 1831 0 1
gene 1 520 139 -2.82356 0 1832 0 1
gene 1 1 524 1 0 1845 0 1
gene 1 524 145 2.34906 0 1846 0 1
gene 1 23 362 -0.142398 0 1904 -0.142398 1
gene 1 8 542 1 0 1930 0 1
gene 1 542 28 2.0994 0 1931 0 1
gene 1 428 324 0.785368 0 1958 0.785368 1
genomeend 68
