# Supplementary material for: Empirical assessment and comparison of neuro-evolutionary methods for the automatic off-line design of robot swarms
Source: Nat Commun. 2021 Jul 16;12:4345. doi: 10.1038/s41467-021-24642-3 (PMC8285396; doi:10.1038/s41467-021-24642-3)
Supplement: Supplementary file 10 — Source Data [file 41467_2021_24642_MOESM10_ESM.zip › SD1-source_code/Design/XOR-Aggregation/NEAT-A-nl/champ_gen_9]

/* Organism #93 Fitness: 19373.250000 Time: 0 */
genomestart 93
trait 1 0.344693 1.000000 0.000000 0.398770 0.660155 0.000000 0.000000 0.644304 
node 1 1 1 1
node 2 1 1 1
node 3 1 1 1
node 4 1 1 1
node 5 1 1 1
node 6 1 1 1
node 7 1 1 1
node 8 1 1 1
node 9 1 1 1
node 10 1 1 1
node 11 1 1 1
node 12 1 1 1
node 13 1 1 1
node 14 1 1 1
node 15 1 1 1
node 16 1 1 1
node 17 1 1 1
node 18 1 1 1
node 19 1 1 1
node 20 1 1 1
node 21 1 1 1
node 22 1 1 1
node 23 1 1 1
node 24 1 1 1
node 25 1 1 3
node 26 1 0 2
node 27 1 0 2
node 29 1 0 0
node 53 1 0 0
node 89 1 0 0
node 118 1 0 0
node 125 1 0 0
node 179 1 0 0
node 184 1 0 0
node 189 1 0 0
node 193 1 0 0
node 196 1 0 0
node 217 1 0 0
node 234 1 0 0
node 271 1 0 0
node 285 1 0 0
node 294 1 0 0
node 314 1 0 0
node 318 1 0 0
node 337 1 0 0
node 370 1 0 0
node 374 1 0 0
node 377 1 0 0
node 408 1 0 0
node 439 1 0 0
node 444 1 0 0
node 463 1 0 0
node 465 1 0 0
node 486 1 0 0
node 496 1 0 0
node 503 1 0 0
node 510 1 0 0
node 514 1 0 0
node 523 1 0 0
node 525 1 0 0
gene 1 25 26 -1.46331 0 1 -1.46331 1
gene 1 25 27 0.551285 0 2 0.551285 1
gene 1 27 26 -2.64579 0 9 -2.64579 1
gene 1 27 29 3.14723 0 23 3.14723 1
gene 1 29 26 -2.20751 0 24 -2.20751 0
gene 1 18 27 -5.29355 0 46 -5.29355 1
gene 1 16 26 2.28595 0 75 2.28595 1
gene 1 16 53 0.831811 0 111 0.831811 1
gene 1 53 26 1.84387 0 112 1.84387 1
gene 1 6 26 -2.6546 0 129 -2.6546 1
gene 1 22 53 2.16964 0 219 2.16964 1
gene 1 24 27 5.68609 0 254 5.68609 1
gene 1 11 29 3.48872 0 264 3.48872 1
gene 1 11 89 4.67042 0 274 4.67042 1
gene 1 89 29 2.68687 0 275 2.68687 1
gene 1 22 29 1.74358 0 281 1.74358 1
gene 1 89 118 4.34905 0 386 4.34905 1
gene 1 118 29 4.48723 0 387 4.48723 1
gene 1 29 125 6.45336 0 414 6.45336 1
gene 1 125 26 -3.61278 0 415 -3.61278 1
gene 1 13 27 6.89796 0 458 6.89796 1
gene 1 3 29 -0.132188 0 496 -0.132188 0
gene 1 2 29 1.98364 0 545 1.98364 1
gene 1 118 179 0.138014 0 625 0.138014 1
gene 1 179 29 -3.58807 0 626 -3.58807 1
gene 1 22 184 -2.83637 0 643 -2.83637 1
gene 1 184 53 1.52223 0 644 1.52223 1
gene 1 14 184 0.64086 0 655 0.64086 1
gene 1 16 189 3.60749 0 659 3.60749 1
gene 1 189 26 1.17297 0 660 1.17297 1
gene 1 118 193 5.04709 0 670 5.04709 1
gene 1 193 179 0.991333 0 671 0.991333 1
gene 1 2 196 1.00457 0 683 1.00457 1
gene 1 196 29 2.46886 0 684 2.46886 1
gene 1 125 184 -1.90255 0 752 -1.90255 0
gene 1 9 26 -0.659956 0 771 -0.659956 1
gene 1 125 217 -2.15359 0 784 -2.15359 1
gene 1 217 184 -1.29582 0 785 -1.29582 1
gene 1 7 196 7.41258 0 787 7.41258 1
gene 1 17 118 -5.6116 0 797 -5.6116 0
gene 1 27 217 -5.14309 0 815 -5.14309 1
gene 1 7 234 2.16067 0 851 2.16067 1
gene 1 234 196 -1.19467 0 852 -1.19467 1
gene 1 15 125 0.104634 0 891 0.104634 1
gene 1 22 89 1.82052 0 953 1.82052 1
gene 1 9 271 1.20586 0 976 1.20586 0
gene 1 271 26 -1.18819 0 977 -1.18819 1
gene 1 196 193 0.67042 0 985 0.67042 1
gene 1 24 193 -3.98762 0 993 -3.98762 1
gene 1 25 271 0.889209 0 1005 0.889209 1
gene 1 17 285 3.76719 0 1034 3.76719 1
gene 1 285 118 -6.33444 0 1035 -6.33444 1
gene 1 11 294 6.32631 0 1069 6.32631 1
gene 1 294 89 2.35512 0 1070 2.35512 1
gene 1 24 314 -0.579496 0 1138 -0.579496 1
gene 1 314 193 1.56479 0 1139 1.56479 0
gene 1 234 318 -0.639836 0 1152 -0.639836 1
gene 1 318 196 -1.68368 0 1153 -1.68368 1
gene 1 1 318 2.45509 0 1198 2.45509 1
gene 1 1 294 1.70288 0 1208 1.70288 1
gene 1 193 337 2.27423 0 1215 2.27423 1
gene 1 337 179 -3.3037 0 1216 -3.3037 0
gene 1 193 29 -0.729646 0 1270 -0.729646 0
gene 1 1 189 -2.73948 0 1315 -2.73948 1
gene 1 25 337 0.964065 0 1323 0.964065 1
gene 1 22 370 -0.834261 0 1328 -0.834261 1
gene 1 370 29 0.716452 0 1329 0.716452 1
gene 1 24 189 -0.954161 0 1348 -0.954161 1
gene 1 14 374 -0.207181 0 1355 -0.207181 1
gene 1 374 184 2.86315 0 1356 2.86315 1
gene 1 9 377 1.00326 0 1364 1.00326 1
gene 1 377 271 -1.74378 0 1365 -1.74378 1
gene 1 2 184 1.22726 0 1375 1.22726 1
gene 1 89 184 3.19738 0 1427 3.19738 1
gene 1 19 189 5.51761 0 1431 5.51761 1
gene 1 125 408 1.74619 0 1460 1.74619 0
gene 1 408 184 5.67004 0 1461 5.67004 1
gene 1 217 377 -1.19256 0 1487 -1.19256 1
gene 1 179 439 0.892319 0 1560 0.892319 1
gene 1 439 29 -1.60708 0 1561 -1.60708 1
gene 1 25 184 1.38865 0 1593 1.38865 1
gene 1 314 444 -0.094828 0 1602 -0.094828 1
gene 1 444 193 2.77562 0 1603 2.77562 1
gene 1 9 463 1.26269 0 1667 1.26269 1
gene 1 463 26 -0.252079 0 1668 -0.252079 1
gene 1 337 465 2.77268 0 1675 2.77268 1
gene 1 465 179 -1.40468 0 1676 -1.40468 1
gene 1 7 179 -1.20733 0 1701 -1.20733 1
gene 1 53 486 -2.4375 0 1735 -2.4375 0
gene 1 486 26 -2.44223 0 1736 -2.44223 1
gene 1 13 118 2.33294 0 1753 2.33294 1
gene 1 6 439 1.4852 0 1790 1.4852 0
gene 1 29 496 0.903867 0 1793 0.903867 1
gene 1 496 26 -0.738162 0 1794 -0.738162 1
gene 1 3 503 -0.0258068 0 1818 -0.0258068 1
gene 1 503 29 -0.471282 0 1819 -0.471282 1
gene 1 9 510 -1.00805 0 1840 -1.00805 1
gene 1 510 271 0.737526 0 1841 0.737526 1
gene 1 125 514 1.17758 0 1851 1.17758 1
gene 1 514 408 0.138242 0 1852 0.138242 1
gene 1 53 523 1 0 1874 0 1
gene 1 523 486 -2.4375 0 1875 0 1
gene 1 6 525 1 0 1883 0 1
gene 1 525 439 1.4852 0 1884 0 1
genomeend 93
