# Supplementary material for: Empirical assessment and comparison of neuro-evolutionary methods for the automatic off-line design of robot swarms
Source: Nat Commun. 2021 Jul 16;12:4345. doi: 10.1038/s41467-021-24642-3 (PMC8285396; doi:10.1038/s41467-021-24642-3)
Supplement: Supplementary file 10 — Source Data [file 41467_2021_24642_MOESM10_ESM.zip › SD1-source_code/Design/XOR-Aggregation/NEAT-A-nl/champ_gen_6]

/* Organism #60 Fitness: 20402.450000 Time: 0 */
genomestart 60
trait 1 0.000000 0.258888 1.000000 0.837879 0.528550 0.592900 0.680872 0.782620 
node 1 1 1 1
node 2 1 1 1
node 3 1 1 1
node 4 1 1 1
node 5 1 1 1
node 6 1 1 1
node 7 1 1 1
node 8 1 1 1
node 9 1 1 1
node 10 1 1 1
node 11 1 1 1
node 12 1 1 1
node 13 1 1 1
node 14 1 1 1
node 15 1 1 1
node 16 1 1 1
node 17 1 1 1
node 18 1 1 1
node 19 1 1 1
node 20 1 1 1
node 21 1 1 1
node 22 1 1 1
node 23 1 1 1
node 24 1 1 1
node 25 1 1 3
node 26 1 0 2
node 27 1 0 2
node 75 1 0 0
node 131 1 0 0
node 170 1 0 0
node 193 1 0 0
node 238 1 0 0
node 314 1 0 0
node 357 1 0 0
node 363 1 0 0
node 508 1 0 0
node 531 1 0 0
gene 1 25 26 -0.611098 0 1 -0.611098 1
gene 1 25 27 -3.34968 0 2 -3.34968 0
gene 1 17 26 -7.82077 0 4 -7.82077 1
gene 1 8 26 -0.87291 0 97 -0.87291 1
gene 1 9 26 -5.18218 0 180 -5.18218 1
gene 1 9 75 -8 0 191 -8 1
gene 1 75 26 4.50768 0 192 4.50768 1
gene 1 11 26 2.67882 0 242 2.67882 1
gene 1 21 75 1.64897 0 294 1.64897 1
gene 1 9 131 -4.33475 0 410 -4.33475 1
gene 1 131 26 0.628134 0 411 0.628134 1
gene 1 131 170 -2.14039 0 548 -2.14039 1
gene 1 170 26 -0.29007 0 549 -0.29007 1
gene 1 21 193 -8 0 647 -8 1
gene 1 193 75 -1.43973 0 648 -1.43973 1
gene 1 11 75 1.66629 0 712 1.66629 1
gene 1 131 238 -2.43458 0 793 -2.43458 1
gene 1 238 26 0.663609 0 794 0.663609 1
gene 1 5 131 0.605684 0 835 0.605684 1
gene 1 22 131 -4.23022 0 937 -4.23022 1
gene 1 3 193 3.66427 0 955 3.66427 1
gene 1 4 193 -1.18387 0 1001 -1.18387 0
gene 1 15 131 3.61486 0 1013 3.61486 1
gene 1 10 238 1.90803 0 1026 1.90803 1
gene 1 5 314 1.12657 0 1083 1.12657 1
gene 1 314 131 3.56991 0 1084 3.56991 1
gene 1 13 193 1.09103 0 1100 1.09103 1
gene 1 10 170 -3.66836 0 1215 -3.66836 1
gene 1 170 193 0.283786 0 1238 0.283786 0
gene 1 170 357 4.01997 0 1252 4.01997 1
gene 1 357 193 -3.2747 0 1253 -3.2747 1
gene 1 170 363 3.93785 0 1278 3.93785 1
gene 1 363 26 0.849501 0 1279 0.849501 1
gene 1 314 26 3.10749 0 1292 3.10749 1
gene 1 9 170 4.41056 0 1311 4.41056 1
gene 1 22 75 -4.01859 0 1323 -4.01859 1
gene 1 20 363 -1.85972 0 1364 -1.85972 1
gene 1 24 26 3.07599 0 1378 3.07599 1
gene 1 24 193 -0.158848 0 1446 -0.158848 1
gene 1 238 170 -1.30388 0 1639 -1.30388 1
gene 1 238 193 1.71669 0 1650 1.71669 1
gene 1 24 238 2.04207 0 1684 2.04207 1
gene 1 20 238 -1.55584 0 1774 -1.55584 1
gene 1 27 26 -1.78966 0 1781 -1.78966 1
gene 1 4 508 -0.378834 0 1819 -0.378834 0
gene 1 508 193 0.870165 0 1820 0.870165 1
gene 1 508 314 -2.06068 0 1871 -2.06068 1
gene 1 20 357 -0.488222 0 1917 -0.488222 1
gene 1 4 531 1 0 1931 0 1
gene 1 531 508 -0.378834 0 1932 0 1
genomeend 60
