# Supplementary material for: Empirical assessment and comparison of neuro-evolutionary methods for the automatic off-line design of robot swarms
Source: Nat Commun. 2021 Jul 16;12:4345. doi: 10.1038/s41467-021-24642-3 (PMC8285396; doi:10.1038/s41467-021-24642-3)
Supplement: Supplementary file 10 — Source Data [file 41467_2021_24642_MOESM10_ESM.zip › SD1-source_code/Design/XOR-Aggregation/NEAT-A-nl/champ_gen_7]

/* Organism #76 Fitness: 19675.600000 Time: 0 */
genomestart 76
trait 1 0.791365 0.561245 0.377632 0.587645 0.869694 0.809893 0.343800 0.006529 
node 1 1 1 1
node 2 1 1 1
node 3 1 1 1
node 4 1 1 1
node 5 1 1 1
node 6 1 1 1
node 7 1 1 1
node 8 1 1 1
node 9 1 1 1
node 10 1 1 1
node 11 1 1 1
node 12 1 1 1
node 13 1 1 1
node 14 1 1 1
node 15 1 1 1
node 16 1 1 1
node 17 1 1 1
node 18 1 1 1
node 19 1 1 1
node 20 1 1 1
node 21 1 1 1
node 22 1 1 1
node 23 1 1 1
node 24 1 1 1
node 25 1 1 3
node 26 1 0 2
node 27 1 0 2
node 84 1 0 0
node 111 1 0 0
node 138 1 0 0
node 146 1 0 0
node 151 1 0 0
node 202 1 0 0
node 220 1 0 0
node 252 1 0 0
node 258 1 0 0
node 299 1 0 0
node 313 1 0 0
node 323 1 0 0
node 331 1 0 0
node 376 1 0 0
node 474 1 0 0
node 483 1 0 0
node 529 1 0 0
gene 1 25 26 0.223308 0 1 0.223308 0
gene 1 25 27 0.0933472 0 2 0.0933472 0
gene 1 6 27 1.43667 0 3 1.43667 1
gene 1 9 26 5.559 0 29 5.559 1
gene 1 18 27 -6.84045 0 64 -6.84045 1
gene 1 21 27 3.41221 0 117 3.41221 1
gene 1 24 27 1.58739 0 134 1.58739 1
gene 1 22 26 -8 0 168 -8 1
gene 1 19 27 -7.67979 0 228 -7.67979 1
gene 1 24 84 -1.03988 0 235 -1.03988 0
gene 1 84 27 -3.12081 0 236 -3.12081 0
gene 1 84 111 -6.19917 0 331 -6.19917 0
gene 1 111 27 2.74753 0 332 2.74753 0
gene 1 17 84 -2.27101 0 375 -2.27101 0
gene 1 84 138 6.46398 0 427 6.46398 1
gene 1 138 111 -3.85988 0 428 -3.85988 1
gene 1 14 84 -3.76369 0 442 -3.76369 1
gene 1 111 146 1.75868 0 457 1.75868 1
gene 1 146 27 -0.569121 0 458 -0.569121 1
gene 1 24 151 -3.65315 0 474 -3.65315 0
gene 1 151 84 -8 0 475 -8 0
gene 1 26 146 -2.96208 0 485 -2.96208 1
gene 1 146 202 -0.975757 0 684 -0.975757 1
gene 1 202 27 3.22916 0 685 3.22916 0
gene 1 84 220 2.02496 0 747 2.02496 1
gene 1 220 138 -3.84107 0 748 -3.84107 1
gene 1 2 151 4.37962 0 755 4.37962 0
gene 1 24 252 0.444254 0 852 0.444254 1
gene 1 252 151 -1.86896 0 853 -1.86896 1
gene 1 17 220 0.0260416 0 863 0.0260416 1
gene 1 17 138 -2.32901 0 872 -2.32901 1
gene 1 202 258 3.17849 0 875 3.17849 1
gene 1 258 27 -7.84579 0 876 -7.84579 0
gene 1 151 299 0.0787388 0 998 0.0787388 1
gene 1 299 84 -0.583935 0 999 -0.583935 1
gene 1 252 84 1.23166 0 1036 1.23166 1
gene 1 258 313 2.81801 0 1045 2.81801 1
gene 1 313 27 1.21491 0 1046 1.21491 1
gene 1 151 138 0.591499 0 1096 0.591499 1
gene 1 84 323 1.05795 0 1101 1.05795 1
gene 1 323 220 3.42731 0 1102 3.42731 1
gene 1 1 258 1.56922 0 1123 1.56922 1
gene 1 2 331 -1.17154 0 1131 -1.17154 1
gene 1 331 151 -3.32601 0 1132 -3.32601 0
gene 1 2 27 -1.74271 0 1174 -1.74271 1
gene 1 15 313 -1.70531 0 1275 -1.70531 0
gene 1 15 376 -5.36489 0 1296 -5.36489 0
gene 1 376 313 -6.7348 0 1297 -6.7348 1
gene 1 4 299 -1.93691 0 1311 -1.93691 1
gene 1 6 26 1.61965 0 1365 1.61965 1
gene 1 23 146 -2.63575 0 1410 -2.63575 1
gene 1 14 258 -1.82855 0 1457 -1.82855 1
gene 1 24 138 1.83273 0 1477 1.83273 1
gene 1 21 299 1.60511 0 1504 1.60511 1
gene 1 323 138 5.3217 0 1656 5.3217 1
gene 1 15 474 -0.422512 0 1675 -0.422512 1
gene 1 474 376 0.399531 0 1676 0.399531 1
gene 1 18 138 -0.895863 0 1690 -0.895863 1
gene 1 22 138 2.74968 0 1696 2.74968 1
gene 1 331 483 -0.564356 0 1716 -0.564356 1
gene 1 483 151 3.56881 0 1717 3.56881 1
gene 1 323 258 1.51508 0 1823 1.51508 1
gene 1 14 27 -0.950641 0 1873 -0.950641 1
gene 1 24 529 1.21541 0 1894 1.21541 1
gene 1 529 84 -0.214765 0 1895 -0.214765 1
genomeend 76
