# Supplementary material for: Empirical assessment and comparison of neuro-evolutionary methods for the automatic off-line design of robot swarms
Source: Nat Commun. 2021 Jul 16;12:4345. doi: 10.1038/s41467-021-24642-3 (PMC8285396; doi:10.1038/s41467-021-24642-3)
Supplement: Supplementary file 10 — Source Data [file 41467_2021_24642_MOESM10_ESM.zip › SD1-source_code/Design/XOR-Aggregation/CMAES_slp/champ_gen_2]

/*Fitness: 30501*/
genomestart 1
node 1 0 1 1
node 2 0 1 1
node 3 0 1 1
node 4 0 1 1
node 5 0 1 1
node 6 0 1 1
node 7 0 1 1
node 8 0 1 1
node 9 0 1 1
node 10 0 1 1
node 11 0 1 1
node 12 0 1 1
node 13 0 1 1
node 14 0 1 1
node 15 0 1 1
node 16 0 1 1
node 17 0 1 1
node 18 0 1 1
node 19 0 1 1
node 20 0 1 1
node 21 0 1 1
node 22 0 1 1
node 23 0 1 1
node 24 0 1 1
node 25 0 1 3
node 26 0 0 2
node 27 0 0 2
gene 0 1 26 2.39886 0 0 1 1
gene 0 2 26 -3.14948 0 0 1 1
gene 0 3 26 1.33107 0 0 1 1
gene 0 4 26 2.10296 0 0 1 1
gene 0 5 26 0.70829 0 0 1 1
gene 0 6 26 -2.2434 0 0 1 1
gene 0 7 26 -1.45843 0 0 1 1
gene 0 8 26 -2.37964 0 0 1 1
gene 0 9 26 -3.36733 0 0 1 1
gene 0 10 26 -2.03084 0 0 1 1
gene 0 11 26 -3.99235 0 0 1 1
gene 0 12 26 0.665471 0 0 1 1
gene 0 13 26 -2.14104 0 0 1 1
gene 0 14 26 1.44158 0 0 1 1
gene 0 15 26 -2.54217 0 0 1 1
gene 0 16 26 0.739614 0 0 1 1
gene 0 17 26 -2.1337 0 0 1 1
gene 0 18 26 -2.28837 0 0 1 1
gene 0 19 26 -1.67737 0 0 1 1
gene 0 20 26 1.29082 0 0 1 1
gene 0 21 26 0.725367 0 0 1 1
gene 0 22 26 3.96459 0 0 1 1
gene 0 23 26 2.48696 0 0 1 1
gene 0 24 26 2.46704 0 0 1 1
gene 0 25 26 -2.61037 0 0 1 1
gene 0 1 27 4.41607 0 0 1 1
gene 0 2 27 3.59139 0 0 1 1
gene 0 3 27 0.987316 0 0 1 1
gene 0 4 27 1.78281 0 0 1 1
gene 0 5 27 1.99711 0 0 1 1
gene 0 6 27 0.877238 0 0 1 1
gene 0 7 27 -3.53089 0 0 1 1
gene 0 8 27 -1.52642 0 0 1 1
gene 0 9 27 -3.99093 0 0 1 1
gene 0 10 27 3.43902 0 0 1 1
gene 0 11 27 4.47853 0 0 1 1
gene 0 12 27 1.96694 0 0 1 1
gene 0 13 27 1.14686 0 0 1 1
gene 0 14 27 3.49642 0 0 1 1
gene 0 15 27 -3.95515 0 0 1 1
gene 0 16 27 -0.57765 0 0 1 1
gene 0 17 27 -4.54309 0 0 1 1
gene 0 18 27 -2.80804 0 0 1 1
gene 0 19 27 -3.18141 0 0 1 1
gene 0 20 27 0.950282 0 0 1 1
gene 0 21 27 4.44942 0 0 1 1
gene 0 22 27 -4.03446 0 0 1 1
gene 0 23 27 -3.6808 0 0 1 1
gene 0 24 27 3.73758 0 0 1 1
gene 0 25 27 2.30927 0 0 1 1
genomeend 1
