# Supplementary material for: Empirical assessment and comparison of neuro-evolutionary methods for the automatic off-line design of robot swarms
Source: Nat Commun. 2021 Jul 16;12:4345. doi: 10.1038/s41467-021-24642-3 (PMC8285396; doi:10.1038/s41467-021-24642-3)
Supplement: Supplementary file 10 — Source Data [file 41467_2021_24642_MOESM10_ESM.zip › SD1-source_code/Design/XOR-Aggregation/CMAES_slp/champ_gen_5]

/*Fitness: 29865.5*/
genomestart 1
node 1 0 1 1
node 2 0 1 1
node 3 0 1 1
node 4 0 1 1
node 5 0 1 1
node 6 0 1 1
node 7 0 1 1
node 8 0 1 1
node 9 0 1 1
node 10 0 1 1
node 11 0 1 1
node 12 0 1 1
node 13 0 1 1
node 14 0 1 1
node 15 0 1 1
node 16 0 1 1
node 17 0 1 1
node 18 0 1 1
node 19 0 1 1
node 20 0 1 1
node 21 0 1 1
node 22 0 1 1
node 23 0 1 1
node 24 0 1 1
node 25 0 1 3
node 26 0 0 2
node 27 0 0 2
gene 0 1 26 -0.398195 0 0 1 1
gene 0 2 26 -4.1332 0 0 1 1
gene 0 3 26 -1.14833 0 0 1 1
gene 0 4 26 1.32155 0 0 1 1
gene 0 5 26 -4.22697 0 0 1 1
gene 0 6 26 3.11819 0 0 1 1
gene 0 7 26 -2.3396 0 0 1 1
gene 0 8 26 2.0869 0 0 1 1
gene 0 9 26 0.943122 0 0 1 1
gene 0 10 26 -3.66185 0 0 1 1
gene 0 11 26 -2.48075 0 0 1 1
gene 0 12 26 -1.40044 0 0 1 1
gene 0 13 26 -3.38376 0 0 1 1
gene 0 14 26 -1.96867 0 0 1 1
gene 0 15 26 -1.40518 0 0 1 1
gene 0 16 26 3.25372 0 0 1 1
gene 0 17 26 -2.05084 0 0 1 1
gene 0 18 26 -0.122341 0 0 1 1
gene 0 19 26 -2.56427 0 0 1 1
gene 0 20 26 -2.04484 0 0 1 1
gene 0 21 26 1.37911 0 0 1 1
gene 0 22 26 -4.2263 0 0 1 1
gene 0 23 26 -2.1822 0 0 1 1
gene 0 24 26 -2.61958 0 0 1 1
gene 0 25 26 -4.78131 0 0 1 1
gene 0 1 27 3.94921 0 0 1 1
gene 0 2 27 5 0 0 1 1
gene 0 3 27 4.31642 0 0 1 1
gene 0 4 27 1.62031 0 0 1 1
gene 0 5 27 0.64635 0 0 1 1
gene 0 6 27 0.137798 0 0 1 1
gene 0 7 27 -1.94898 0 0 1 1
gene 0 8 27 -2.48336 0 0 1 1
gene 0 9 27 -2.95376 0 0 1 1
gene 0 10 27 -2.74328 0 0 1 1
gene 0 11 27 -0.385456 0 0 1 1
gene 0 12 27 1.84551 0 0 1 1
gene 0 13 27 4.12543 0 0 1 1
gene 0 14 27 4.34318 0 0 1 1
gene 0 15 27 -1.1663 0 0 1 1
gene 0 16 27 1.59251 0 0 1 1
gene 0 17 27 -4.35911 0 0 1 1
gene 0 18 27 -4.73778 0 0 1 1
gene 0 19 27 -1.3589 0 0 1 1
gene 0 20 27 0.450837 0 0 1 1
gene 0 21 27 4.28524 0 0 1 1
gene 0 22 27 -3.69723 0 0 1 1
gene 0 23 27 -3.86131 0 0 1 1
gene 0 24 27 4.00521 0 0 1 1
gene 0 25 27 2.55398 0 0 1 1
genomeend 1
