# Supplementary material for: Empirical assessment and comparison of neuro-evolutionary methods for the automatic off-line design of robot swarms
Source: Nat Commun. 2021 Jul 16;12:4345. doi: 10.1038/s41467-021-24642-3 (PMC8285396; doi:10.1038/s41467-021-24642-3)
Supplement: Supplementary file 10 — Source Data [file 41467_2021_24642_MOESM10_ESM.zip › SD1-source_code/Design/XOR-Aggregation/CMAES_slp/champ_gen_1]

/*Fitness: 28995*/
genomestart 1
node 1 0 1 1
node 2 0 1 1
node 3 0 1 1
node 4 0 1 1
node 5 0 1 1
node 6 0 1 1
node 7 0 1 1
node 8 0 1 1
node 9 0 1 1
node 10 0 1 1
node 11 0 1 1
node 12 0 1 1
node 13 0 1 1
node 14 0 1 1
node 15 0 1 1
node 16 0 1 1
node 17 0 1 1
node 18 0 1 1
node 19 0 1 1
node 20 0 1 1
node 21 0 1 1
node 22 0 1 1
node 23 0 1 1
node 24 0 1 1
node 25 0 1 3
node 26 0 0 2
node 27 0 0 2
gene 0 1 26 -0.363098 0 0 1 1
gene 0 2 26 -0.912934 0 0 1 1
gene 0 3 26 -1.40276 0 0 1 1
gene 0 4 26 3.87827 0 0 1 1
gene 0 5 26 -3.2475 0 0 1 1
gene 0 6 26 -0.618284 0 0 1 1
gene 0 7 26 -0.769248 0 0 1 1
gene 0 8 26 0.230932 0 0 1 1
gene 0 9 26 3.23931 0 0 1 1
gene 0 10 26 1.92275 0 0 1 1
gene 0 11 26 -3.89894 0 0 1 1
gene 0 12 26 0.88165 0 0 1 1
gene 0 13 26 -0.285778 0 0 1 1
gene 0 14 26 -1.36258 0 0 1 1
gene 0 15 26 -1.73958 0 0 1 1
gene 0 16 26 2.98144 0 0 1 1
gene 0 17 26 -2.86263 0 0 1 1
gene 0 18 26 -3.80614 0 0 1 1
gene 0 19 26 -3.49913 0 0 1 1
gene 0 20 26 0.335207 0 0 1 1
gene 0 21 26 0.700726 0 0 1 1
gene 0 22 26 -2.58171 0 0 1 1
gene 0 23 26 1.21063 0 0 1 1
gene 0 24 26 -2.30596 0 0 1 1
gene 0 25 26 0.55601 0 0 1 1
gene 0 1 27 1.73035 0 0 1 1
gene 0 2 27 3.5894 0 0 1 1
gene 0 3 27 3.32827 0 0 1 1
gene 0 4 27 1.66189 0 0 1 1
gene 0 5 27 1.19471 0 0 1 1
gene 0 6 27 2.11436 0 0 1 1
gene 0 7 27 -2.63517 0 0 1 1
gene 0 8 27 -0.891798 0 0 1 1
gene 0 9 27 1.00519 0 0 1 1
gene 0 10 27 -1.91072 0 0 1 1
gene 0 11 27 2.37263 0 0 1 1
gene 0 12 27 -2.44528 0 0 1 1
gene 0 13 27 1.58445 0 0 1 1
gene 0 14 27 0.103485 0 0 1 1
gene 0 15 27 2.54305 0 0 1 1
gene 0 16 27 3.81009 0 0 1 1
gene 0 17 27 -4.78665 0 0 1 1
gene 0 18 27 -3.16397 0 0 1 1
gene 0 19 27 -3.36808 0 0 1 1
gene 0 20 27 -0.739848 0 0 1 1
gene 0 21 27 4.0312 0 0 1 1
gene 0 22 27 -4.31794 0 0 1 1
gene 0 23 27 -3.85604 0 0 1 1
gene 0 24 27 3.88458 0 0 1 1
gene 0 25 27 2.93539 0 0 1 1
genomeend 1
