# Supplementary material for: Empirical assessment and comparison of neuro-evolutionary methods for the automatic off-line design of robot swarms
Source: Nat Commun. 2021 Jul 16;12:4345. doi: 10.1038/s41467-021-24642-3 (PMC8285396; doi:10.1038/s41467-021-24642-3)
Supplement: Supplementary file 10 — Source Data [file 41467_2021_24642_MOESM10_ESM.zip › SD1-source_code/Design/XOR-Aggregation/CMAES_slp/champ_gen_8]

/*Fitness: 30246.3*/
genomestart 1
node 1 0 1 1
node 2 0 1 1
node 3 0 1 1
node 4 0 1 1
node 5 0 1 1
node 6 0 1 1
node 7 0 1 1
node 8 0 1 1
node 9 0 1 1
node 10 0 1 1
node 11 0 1 1
node 12 0 1 1
node 13 0 1 1
node 14 0 1 1
node 15 0 1 1
node 16 0 1 1
node 17 0 1 1
node 18 0 1 1
node 19 0 1 1
node 20 0 1 1
node 21 0 1 1
node 22 0 1 1
node 23 0 1 1
node 24 0 1 1
node 25 0 1 3
node 26 0 0 2
node 27 0 0 2
gene 0 1 26 -2.34497 0 0 1 1
gene 0 2 26 -2.97355 0 0 1 1
gene 0 3 26 -2.7015 0 0 1 1
gene 0 4 26 -1.88006 0 0 1 1
gene 0 5 26 0.243534 0 0 1 1
gene 0 6 26 3.92506 0 0 1 1
gene 0 7 26 3.35918 0 0 1 1
gene 0 8 26 -3.90145 0 0 1 1
gene 0 9 26 1.27796 0 0 1 1
gene 0 10 26 -2.7973 0 0 1 1
gene 0 11 26 -0.125755 0 0 1 1
gene 0 12 26 -2.79023 0 0 1 1
gene 0 13 26 1.65446 0 0 1 1
gene 0 14 26 -4.10301 0 0 1 1
gene 0 15 26 0.43378 0 0 1 1
gene 0 16 26 2.32384 0 0 1 1
gene 0 17 26 -2.50525 0 0 1 1
gene 0 18 26 -3.8563 0 0 1 1
gene 0 19 26 0.886752 0 0 1 1
gene 0 20 26 3.88725 0 0 1 1
gene 0 21 26 -4.81581 0 0 1 1
gene 0 22 26 1.08528 0 0 1 1
gene 0 23 26 -0.282873 0 0 1 1
gene 0 24 26 -1.35958 0 0 1 1
gene 0 25 26 -2.60166 0 0 1 1
gene 0 1 27 4.04364 0 0 1 1
gene 0 2 27 3.7675 0 0 1 1
gene 0 3 27 1.92957 0 0 1 1
gene 0 4 27 1.66824 0 0 1 1
gene 0 5 27 3.4078 0 0 1 1
gene 0 6 27 -1.2595 0 0 1 1
gene 0 7 27 -0.498732 0 0 1 1
gene 0 8 27 -2.05816 0 0 1 1
gene 0 9 27 -1.64514 0 0 1 1
gene 0 10 27 2.2122 0 0 1 1
gene 0 11 27 3.19564 0 0 1 1
gene 0 12 27 2.81281 0 0 1 1
gene 0 13 27 4.02083 0 0 1 1
gene 0 14 27 3.18333 0 0 1 1
gene 0 15 27 3.15537 0 0 1 1
gene 0 16 27 3.69968 0 0 1 1
gene 0 17 27 -4.10683 0 0 1 1
gene 0 18 27 -2.99225 0 0 1 1
gene 0 19 27 -1.95107 0 0 1 1
gene 0 20 27 0.462092 0 0 1 1
gene 0 21 27 4.10232 0 0 1 1
gene 0 22 27 -3.09241 0 0 1 1
gene 0 23 27 -2.94358 0 0 1 1
gene 0 24 27 4.04949 0 0 1 1
gene 0 25 27 1.87914 0 0 1 1
genomeend 1
