# Supplementary material for: Empirical assessment and comparison of neuro-evolutionary methods for the automatic off-line design of robot swarms
Source: Nat Commun. 2021 Jul 16;12:4345. doi: 10.1038/s41467-021-24642-3 (PMC8285396; doi:10.1038/s41467-021-24642-3)
Supplement: Supplementary file 10 — Source Data [file 41467_2021_24642_MOESM10_ESM.zip › SD1-source_code/Design/XOR-Aggregation/CMAES_slp/champ_gen_3]

/*Fitness: 30380*/
genomestart 1
node 1 0 1 1
node 2 0 1 1
node 3 0 1 1
node 4 0 1 1
node 5 0 1 1
node 6 0 1 1
node 7 0 1 1
node 8 0 1 1
node 9 0 1 1
node 10 0 1 1
node 11 0 1 1
node 12 0 1 1
node 13 0 1 1
node 14 0 1 1
node 15 0 1 1
node 16 0 1 1
node 17 0 1 1
node 18 0 1 1
node 19 0 1 1
node 20 0 1 1
node 21 0 1 1
node 22 0 1 1
node 23 0 1 1
node 24 0 1 1
node 25 0 1 3
node 26 0 0 2
node 27 0 0 2
gene 0 1 26 2.48372 0 0 1 1
gene 0 2 26 -2.90204 0 0 1 1
gene 0 3 26 -2.06126 0 0 1 1
gene 0 4 26 1.62731 0 0 1 1
gene 0 5 26 1.81105 0 0 1 1
gene 0 6 26 -0.0316713 0 0 1 1
gene 0 7 26 -2.1068 0 0 1 1
gene 0 8 26 2.29781 0 0 1 1
gene 0 9 26 2.62463 0 0 1 1
gene 0 10 26 -2.32403 0 0 1 1
gene 0 11 26 -1.25362 0 0 1 1
gene 0 12 26 1.51605 0 0 1 1
gene 0 13 26 4.04786 0 0 1 1
gene 0 14 26 2.10218 0 0 1 1
gene 0 15 26 1.50922 0 0 1 1
gene 0 16 26 -2.05564 0 0 1 1
gene 0 17 26 -0.0146046 0 0 1 1
gene 0 18 26 -3.8246 0 0 1 1
gene 0 19 26 -2.94664 0 0 1 1
gene 0 20 26 0.3938 0 0 1 1
gene 0 21 26 -3.62607 0 0 1 1
gene 0 22 26 -1.83676 0 0 1 1
gene 0 23 26 1.93694 0 0 1 1
gene 0 24 26 1.36627 0 0 1 1
gene 0 25 26 -4.39675 0 0 1 1
gene 0 1 27 2.95837 0 0 1 1
gene 0 2 27 3.98838 0 0 1 1
gene 0 3 27 1.52622 0 0 1 1
gene 0 4 27 0.924833 0 0 1 1
gene 0 5 27 1.8837 0 0 1 1
gene 0 6 27 -0.810159 0 0 1 1
gene 0 7 27 -2.13052 0 0 1 1
gene 0 8 27 -1.37111 0 0 1 1
gene 0 9 27 -4.38664 0 0 1 1
gene 0 10 27 4.33023 0 0 1 1
gene 0 11 27 3.40824 0 0 1 1
gene 0 12 27 -1.63096 0 0 1 1
gene 0 13 27 -0.787684 0 0 1 1
gene 0 14 27 2.86784 0 0 1 1
gene 0 15 27 2.39777 0 0 1 1
gene 0 16 27 -2.38903 0 0 1 1
gene 0 17 27 -4.77633 0 0 1 1
gene 0 18 27 -2.54226 0 0 1 1
gene 0 19 27 -3.20865 0 0 1 1
gene 0 20 27 0.525972 0 0 1 1
gene 0 21 27 4.71495 0 0 1 1
gene 0 22 27 -3.12181 0 0 1 1
gene 0 23 27 -3.24883 0 0 1 1
gene 0 24 27 3.44544 0 0 1 1
gene 0 25 27 2.41984 0 0 1 1
genomeend 1
