# Supplementary material for: Empirical assessment and comparison of neuro-evolutionary methods for the automatic off-line design of robot swarms
Source: Nat Commun. 2021 Jul 16;12:4345. doi: 10.1038/s41467-021-24642-3 (PMC8285396; doi:10.1038/s41467-021-24642-3)
Supplement: Supplementary file 10 — Source Data [file 41467_2021_24642_MOESM10_ESM.zip › SD1-source_code/Design/XOR-Aggregation/CMAES_slp/champ_gen_0]

/*Fitness: 29848.5*/
genomestart 1
node 1 0 1 1
node 2 0 1 1
node 3 0 1 1
node 4 0 1 1
node 5 0 1 1
node 6 0 1 1
node 7 0 1 1
node 8 0 1 1
node 9 0 1 1
node 10 0 1 1
node 11 0 1 1
node 12 0 1 1
node 13 0 1 1
node 14 0 1 1
node 15 0 1 1
node 16 0 1 1
node 17 0 1 1
node 18 0 1 1
node 19 0 1 1
node 20 0 1 1
node 21 0 1 1
node 22 0 1 1
node 23 0 1 1
node 24 0 1 1
node 25 0 1 3
node 26 0 0 2
node 27 0 0 2
gene 0 1 26 4.41953 0 0 1 1
gene 0 2 26 -0.128281 0 0 1 1
gene 0 3 26 -4.7634 0 0 1 1
gene 0 4 26 -0.357032 0 0 1 1
gene 0 5 26 -0.610111 0 0 1 1
gene 0 6 26 2.13249 0 0 1 1
gene 0 7 26 -3.07411 0 0 1 1
gene 0 8 26 -1.78723 0 0 1 1
gene 0 9 26 2.63198 0 0 1 1
gene 0 10 26 2.26496 0 0 1 1
gene 0 11 26 3.34233 0 0 1 1
gene 0 12 26 -1.19799 0 0 1 1
gene 0 13 26 4.41012 0 0 1 1
gene 0 14 26 -3.35327 0 0 1 1
gene 0 15 26 0.951345 0 0 1 1
gene 0 16 26 0.363278 0 0 1 1
gene 0 17 26 1.82785 0 0 1 1
gene 0 18 26 -3.53852 0 0 1 1
gene 0 19 26 1.02658 0 0 1 1
gene 0 20 26 -3.04826 0 0 1 1
gene 0 21 26 -1.06959 0 0 1 1
gene 0 22 26 -3.0068 0 0 1 1
gene 0 23 26 3.47352 0 0 1 1
gene 0 24 26 1.81422 0 0 1 1
gene 0 25 26 -4.54964 0 0 1 1
gene 0 1 27 3.30859 0 0 1 1
gene 0 2 27 3.80526 0 0 1 1
gene 0 3 27 1.77188 0 0 1 1
gene 0 4 27 0.216972 0 0 1 1
gene 0 5 27 3.4932 0 0 1 1
gene 0 6 27 -1.69289 0 0 1 1
gene 0 7 27 1.11039 0 0 1 1
gene 0 8 27 -3.72559 0 0 1 1
gene 0 9 27 -4.29587 0 0 1 1
gene 0 10 27 0.256082 0 0 1 1
gene 0 11 27 1.96759 0 0 1 1
gene 0 12 27 3.01461 0 0 1 1
gene 0 13 27 -0.96108 0 0 1 1
gene 0 14 27 3.43657 0 0 1 1
gene 0 15 27 1.24251 0 0 1 1
gene 0 16 27 2.6822 0 0 1 1
gene 0 17 27 -4.88007 0 0 1 1
gene 0 18 27 -2.13311 0 0 1 1
gene 0 19 27 -2.31358 0 0 1 1
gene 0 20 27 0.186919 0 0 1 1
gene 0 21 27 5 0 0 1 1
gene 0 22 27 -2.25326 0 0 1 1
gene 0 23 27 -4.03351 0 0 1 1
gene 0 24 27 2.99322 0 0 1 1
gene 0 25 27 2.23245 0 0 1 1
genomeend 1
