# Supplementary material for: Empirical assessment and comparison of neuro-evolutionary methods for the automatic off-line design of robot swarms
Source: Nat Commun. 2021 Jul 16;12:4345. doi: 10.1038/s41467-021-24642-3 (PMC8285396; doi:10.1038/s41467-021-24642-3)
Supplement: Supplementary file 10 — Source Data [file 41467_2021_24642_MOESM10_ESM.zip › SD1-source_code/Design/XOR-Aggregation/CMAES_slp/champ_gen_4]

/*Fitness: 28418.6*/
genomestart 1
node 1 0 1 1
node 2 0 1 1
node 3 0 1 1
node 4 0 1 1
node 5 0 1 1
node 6 0 1 1
node 7 0 1 1
node 8 0 1 1
node 9 0 1 1
node 10 0 1 1
node 11 0 1 1
node 12 0 1 1
node 13 0 1 1
node 14 0 1 1
node 15 0 1 1
node 16 0 1 1
node 17 0 1 1
node 18 0 1 1
node 19 0 1 1
node 20 0 1 1
node 21 0 1 1
node 22 0 1 1
node 23 0 1 1
node 24 0 1 1
node 25 0 1 3
node 26 0 0 2
node 27 0 0 2
gene 0 1 26 -2.44601 0 0 1 1
gene 0 2 26 -3.26564 0 0 1 1
gene 0 3 26 -0.268448 0 0 1 1
gene 0 4 26 -0.698142 0 0 1 1
gene 0 5 26 -1.49692 0 0 1 1
gene 0 6 26 -2.5569 0 0 1 1
gene 0 7 26 -4.02344 0 0 1 1
gene 0 8 26 -2.75182 0 0 1 1
gene 0 9 26 2.11898 0 0 1 1
gene 0 10 26 -1.66701 0 0 1 1
gene 0 11 26 3.05183 0 0 1 1
gene 0 12 26 -1.13347 0 0 1 1
gene 0 13 26 -2.20406 0 0 1 1
gene 0 14 26 -0.146188 0 0 1 1
gene 0 15 26 2.53444 0 0 1 1
gene 0 16 26 -1.82947 0 0 1 1
gene 0 17 26 -2.94159 0 0 1 1
gene 0 18 26 -4.42791 0 0 1 1
gene 0 19 26 -1.53556 0 0 1 1
gene 0 20 26 -2.79901 0 0 1 1
gene 0 21 26 0.568554 0 0 1 1
gene 0 22 26 1.46415 0 0 1 1
gene 0 23 26 0.00430101 0 0 1 1
gene 0 24 26 3.16007 0 0 1 1
gene 0 25 26 -0.895902 0 0 1 1
gene 0 1 27 4.7941 0 0 1 1
gene 0 2 27 3.6249 0 0 1 1
gene 0 3 27 1.61542 0 0 1 1
gene 0 4 27 0.525437 0 0 1 1
gene 0 5 27 1.96242 0 0 1 1
gene 0 6 27 -0.396861 0 0 1 1
gene 0 7 27 -2.37289 0 0 1 1
gene 0 8 27 -3.30945 0 0 1 1
gene 0 9 27 -1.27484 0 0 1 1
gene 0 10 27 -0.901996 0 0 1 1
gene 0 11 27 1.4816 0 0 1 1
gene 0 12 27 2.39771 0 0 1 1
gene 0 13 27 2.95442 0 0 1 1
gene 0 14 27 -0.828181 0 0 1 1
gene 0 15 27 -0.426204 0 0 1 1
gene 0 16 27 1.77553 0 0 1 1
gene 0 17 27 -4.43419 0 0 1 1
gene 0 18 27 -2.83821 0 0 1 1
gene 0 19 27 -4.45761 0 0 1 1
gene 0 20 27 -0.0472723 0 0 1 1
gene 0 21 27 5 0 0 1 1
gene 0 22 27 -2.51888 0 0 1 1
gene 0 23 27 -4.53511 0 0 1 1
gene 0 24 27 3.4556 0 0 1 1
gene 0 25 27 3.3427 0 0 1 1
genomeend 1
