# Supplementary material for: Empirical assessment and comparison of neuro-evolutionary methods for the automatic off-line design of robot swarms
Source: Nat Commun. 2021 Jul 16;12:4345. doi: 10.1038/s41467-021-24642-3 (PMC8285396; doi:10.1038/s41467-021-24642-3)
Supplement: Supplementary file 10 — Source Data [file 41467_2021_24642_MOESM10_ESM.zip › SD1-source_code/Design/XOR-Aggregation/CMAES_slp/champ_gen_9]

/*Fitness: 29062.5*/
genomestart 1
node 1 0 1 1
node 2 0 1 1
node 3 0 1 1
node 4 0 1 1
node 5 0 1 1
node 6 0 1 1
node 7 0 1 1
node 8 0 1 1
node 9 0 1 1
node 10 0 1 1
node 11 0 1 1
node 12 0 1 1
node 13 0 1 1
node 14 0 1 1
node 15 0 1 1
node 16 0 1 1
node 17 0 1 1
node 18 0 1 1
node 19 0 1 1
node 20 0 1 1
node 21 0 1 1
node 22 0 1 1
node 23 0 1 1
node 24 0 1 1
node 25 0 1 3
node 26 0 0 2
node 27 0 0 2
gene 0 1 26 -1.69984 0 0 1 1
gene 0 2 26 -2.16071 0 0 1 1
gene 0 3 26 -0.566521 0 0 1 1
gene 0 4 26 1.00274 0 0 1 1
gene 0 5 26 1.67954 0 0 1 1
gene 0 6 26 1.25364 0 0 1 1
gene 0 7 26 2.07169 0 0 1 1
gene 0 8 26 -2.93679 0 0 1 1
gene 0 9 26 -0.530447 0 0 1 1
gene 0 10 26 1.16605 0 0 1 1
gene 0 11 26 -2.50899 0 0 1 1
gene 0 12 26 1.01245 0 0 1 1
gene 0 13 26 -1.81166 0 0 1 1
gene 0 14 26 -1.73205 0 0 1 1
gene 0 15 26 2.31598 0 0 1 1
gene 0 16 26 2.09863 0 0 1 1
gene 0 17 26 -3.83991 0 0 1 1
gene 0 18 26 -4.25273 0 0 1 1
gene 0 19 26 -0.341598 0 0 1 1
gene 0 20 26 1.0491 0 0 1 1
gene 0 21 26 5 0 0 1 1
gene 0 22 26 -1.71541 0 0 1 1
gene 0 23 26 -4.15518 0 0 1 1
gene 0 24 26 3.58341 0 0 1 1
gene 0 25 26 1.1932 0 0 1 1
gene 0 1 27 -3.71792 0 0 1 1
gene 0 2 27 -1.77228 0 0 1 1
gene 0 3 27 -2.11161 0 0 1 1
gene 0 4 27 2.50831 0 0 1 1
gene 0 5 27 -2.65907 0 0 1 1
gene 0 6 27 -0.967135 0 0 1 1
gene 0 7 27 -3.87077 0 0 1 1
gene 0 8 27 -2.37966 0 0 1 1
gene 0 9 27 -0.600641 0 0 1 1
gene 0 10 27 -0.76652 0 0 1 1
gene 0 11 27 -1.05906 0 0 1 1
gene 0 12 27 3.04133 0 0 1 1
gene 0 13 27 -1.04493 0 0 1 1
gene 0 14 27 -1.54842 0 0 1 1
gene 0 15 27 0.646039 0 0 1 1
gene 0 16 27 -2.7052 0 0 1 1
gene 0 17 27 -4.22029 0 0 1 1
gene 0 18 27 -4.9244 0 0 1 1
gene 0 19 27 -2.60025 0 0 1 1
gene 0 20 27 -3.49036 0 0 1 1
gene 0 21 27 2.03213 0 0 1 1
gene 0 22 27 1.42218 0 0 1 1
gene 0 23 27 4.62924 0 0 1 1
gene 0 24 27 -5 0 0 1 1
gene 0 25 27 1.52092 0 0 1 1
genomeend 1
