# Supplementary material for: Empirical assessment and comparison of neuro-evolutionary methods for the automatic off-line design of robot swarms
Source: Nat Commun. 2021 Jul 16;12:4345. doi: 10.1038/s41467-021-24642-3 (PMC8285396; doi:10.1038/s41467-021-24642-3)
Supplement: Supplementary file 10 — Source Data [file 41467_2021_24642_MOESM10_ESM.zip › SD1-source_code/Design/XOR-Aggregation/CMAES_slp/champ_gen_6]

/*Fitness: 28070.7*/
genomestart 1
node 1 0 1 1
node 2 0 1 1
node 3 0 1 1
node 4 0 1 1
node 5 0 1 1
node 6 0 1 1
node 7 0 1 1
node 8 0 1 1
node 9 0 1 1
node 10 0 1 1
node 11 0 1 1
node 12 0 1 1
node 13 0 1 1
node 14 0 1 1
node 15 0 1 1
node 16 0 1 1
node 17 0 1 1
node 18 0 1 1
node 19 0 1 1
node 20 0 1 1
node 21 0 1 1
node 22 0 1 1
node 23 0 1 1
node 24 0 1 1
node 25 0 1 3
node 26 0 0 2
node 27 0 0 2
gene 0 1 26 -5 0 0 1 1
gene 0 2 26 -4.32543 0 0 1 1
gene 0 3 26 -1.79282 0 0 1 1
gene 0 4 26 1.17176 0 0 1 1
gene 0 5 26 3.77881 0 0 1 1
gene 0 6 26 0.693501 0 0 1 1
gene 0 7 26 -1.46651 0 0 1 1
gene 0 8 26 -0.198894 0 0 1 1
gene 0 9 26 -2.61527 0 0 1 1
gene 0 10 26 -0.946969 0 0 1 1
gene 0 11 26 2.21532 0 0 1 1
gene 0 12 26 -1.05229 0 0 1 1
gene 0 13 26 1.24462 0 0 1 1
gene 0 14 26 0.290778 0 0 1 1
gene 0 15 26 2.28905 0 0 1 1
gene 0 16 26 1.37636 0 0 1 1
gene 0 17 26 -3.24155 0 0 1 1
gene 0 18 26 -2.33984 0 0 1 1
gene 0 19 26 -2.80307 0 0 1 1
gene 0 20 26 2.18635 0 0 1 1
gene 0 21 26 4.19927 0 0 1 1
gene 0 22 26 -3.73917 0 0 1 1
gene 0 23 26 -2.98958 0 0 1 1
gene 0 24 26 4.62148 0 0 1 1
gene 0 25 26 1.36104 0 0 1 1
gene 0 1 27 -3.52604 0 0 1 1
gene 0 2 27 2.50959 0 0 1 1
gene 0 3 27 -0.391948 0 0 1 1
gene 0 4 27 0.253802 0 0 1 1
gene 0 5 27 -0.623893 0 0 1 1
gene 0 6 27 1.16703 0 0 1 1
gene 0 7 27 0.167072 0 0 1 1
gene 0 8 27 0.020033 0 0 1 1
gene 0 9 27 2.02648 0 0 1 1
gene 0 10 27 0.0298825 0 0 1 1
gene 0 11 27 -2.18618 0 0 1 1
gene 0 12 27 -3.91053 0 0 1 1
gene 0 13 27 -2.84364 0 0 1 1
gene 0 14 27 2.07517 0 0 1 1
gene 0 15 27 2.7297 0 0 1 1
gene 0 16 27 -0.844945 0 0 1 1
gene 0 17 27 -1.96838 0 0 1 1
gene 0 18 27 -0.705283 0 0 1 1
gene 0 19 27 -0.34868 0 0 1 1
gene 0 20 27 -3.95467 0 0 1 1
gene 0 21 27 -0.360196 0 0 1 1
gene 0 22 27 -3.32827 0 0 1 1
gene 0 23 27 1.61108 0 0 1 1
gene 0 24 27 1.02653 0 0 1 1
gene 0 25 27 -4.36439 0 0 1 1
genomeend 1
