# Supplementary material for: Empirical assessment and comparison of neuro-evolutionary methods for the automatic off-line design of robot swarms
Source: Nat Commun. 2021 Jul 16;12:4345. doi: 10.1038/s41467-021-24642-3 (PMC8285396; doi:10.1038/s41467-021-24642-3)
Supplement: Supplementary file 10 — Source Data [file 41467_2021_24642_MOESM10_ESM.zip › SD1-source_code/Design/XOR-Aggregation/CMAES_slp/champ_gen_7]

/*Fitness: 30709.1*/
genomestart 1
node 1 0 1 1
node 2 0 1 1
node 3 0 1 1
node 4 0 1 1
node 5 0 1 1
node 6 0 1 1
node 7 0 1 1
node 8 0 1 1
node 9 0 1 1
node 10 0 1 1
node 11 0 1 1
node 12 0 1 1
node 13 0 1 1
node 14 0 1 1
node 15 0 1 1
node 16 0 1 1
node 17 0 1 1
node 18 0 1 1
node 19 0 1 1
node 20 0 1 1
node 21 0 1 1
node 22 0 1 1
node 23 0 1 1
node 24 0 1 1
node 25 0 1 3
node 26 0 0 2
node 27 0 0 2
gene 0 1 26 0.357194 0 0 1 1
gene 0 2 26 -0.0135733 0 0 1 1
gene 0 3 26 3.24812 0 0 1 1
gene 0 4 26 -1.98961 0 0 1 1
gene 0 5 26 3.71817 0 0 1 1
gene 0 6 26 -0.211182 0 0 1 1
gene 0 7 26 0.106208 0 0 1 1
gene 0 8 26 -4.13872 0 0 1 1
gene 0 9 26 0.340617 0 0 1 1
gene 0 10 26 -2.35856 0 0 1 1
gene 0 11 26 -0.103845 0 0 1 1
gene 0 12 26 1.08449 0 0 1 1
gene 0 13 26 -1.70061 0 0 1 1
gene 0 14 26 0.908651 0 0 1 1
gene 0 15 26 -1.59756 0 0 1 1
gene 0 16 26 1.35944 0 0 1 1
gene 0 17 26 -2.44096 0 0 1 1
gene 0 18 26 -3.85143 0 0 1 1
gene 0 19 26 -0.422111 0 0 1 1
gene 0 20 26 2.81922 0 0 1 1
gene 0 21 26 -1.92673 0 0 1 1
gene 0 22 26 0.488711 0 0 1 1
gene 0 23 26 -3.31189 0 0 1 1
gene 0 24 26 4.20974 0 0 1 1
gene 0 25 26 -2.83371 0 0 1 1
gene 0 1 27 1.45452 0 0 1 1
gene 0 2 27 4.35985 0 0 1 1
gene 0 3 27 0.816969 0 0 1 1
gene 0 4 27 1.18779 0 0 1 1
gene 0 5 27 2.02033 0 0 1 1
gene 0 6 27 1.41632 0 0 1 1
gene 0 7 27 -1.91542 0 0 1 1
gene 0 8 27 -0.260792 0 0 1 1
gene 0 9 27 -0.87362 0 0 1 1
gene 0 10 27 1.12824 0 0 1 1
gene 0 11 27 4.07033 0 0 1 1
gene 0 12 27 1.99793 0 0 1 1
gene 0 13 27 3.02449 0 0 1 1
gene 0 14 27 0.212969 0 0 1 1
gene 0 15 27 1.22528 0 0 1 1
gene 0 16 27 2.14449 0 0 1 1
gene 0 17 27 -4.41002 0 0 1 1
gene 0 18 27 -1.58561 0 0 1 1
gene 0 19 27 -2.06558 0 0 1 1
gene 0 20 27 0.699122 0 0 1 1
gene 0 21 27 4.50201 0 0 1 1
gene 0 22 27 -3.81096 0 0 1 1
gene 0 23 27 -4.18083 0 0 1 1
gene 0 24 27 2.8748 0 0 1 1
gene 0 25 27 1.59545 0 0 1 1
genomeend 1
