# Supplementary material for: Empirical assessment and comparison of neuro-evolutionary methods for the automatic off-line design of robot swarms
Source: Nat Commun. 2021 Jul 16;12:4345. doi: 10.1038/s41467-021-24642-3 (PMC8285396; doi:10.1038/s41467-021-24642-3)
Supplement: Supplementary file 10 — Source Data [file 41467_2021_24642_MOESM10_ESM.zip › SD1-source_code/Design/XOR-Aggregation/NEAT-A-slp/champ_gen_2]

/* Organism #15 Fitness: 0.807500 Time: 0 */
genomestart 15
trait 1 0.032468 0.069734 0.091844 0.000000 0.000000 0.442863 0.069851 0.109140 
node 1 1 1 1
node 2 1 1 1
node 3 1 1 1
node 4 1 1 1
node 5 1 1 1
node 6 1 1 1
node 7 1 1 1
node 8 1 1 1
node 9 1 1 1
node 10 1 1 1
node 11 1 1 1
node 12 1 1 1
node 13 1 1 1
node 14 1 1 1
node 15 1 1 1
node 16 1 1 1
node 17 1 1 1
node 18 1 1 1
node 19 1 1 1
node 20 1 1 1
node 21 1 1 1
node 22 1 1 1
node 23 1 1 1
node 24 1 1 1
node 25 1 1 3
node 26 1 0 2
node 27 1 0 2
node 35 1 0 0
node 38 1 0 0
node 46 1 0 0
node 76 1 0 0
node 82 1 0 0
node 120 1 0 0
node 127 1 0 0
node 175 1 0 0
node 178 1 0 0
node 203 1 0 0
node 210 1 0 0
node 219 1 0 0
node 264 1 0 0
node 276 1 0 0
node 286 1 0 0
node 304 1 0 0
node 316 1 0 0
node 325 1 0 0
node 331 1 0 0
node 342 1 0 0
node 381 1 0 0
node 419 1 0 0
node 441 1 0 0
node 495 1 0 0
gene 1 1 26 -1.43528 0 1 -1.43528 1
gene 1 1 27 -4.48258 0 2 -4.48258 1
gene 1 2 26 -7.55592 0 3 -7.55592 1
gene 1 2 27 0.598363 0 4 0.598363 1
gene 1 3 26 -3.15755 0 5 -3.15755 1
gene 1 3 27 7.71271 0 6 7.71271 1
gene 1 4 26 -1.17607 0 7 -1.17607 1
gene 1 4 27 4.35366 0 8 4.35366 1
gene 1 5 26 -3.371 0 9 -3.371 1
gene 1 5 27 0.239667 0 10 0.239667 1
gene 1 6 26 2.42932 0 11 2.42932 1
gene 1 6 27 -0.663936 0 12 -0.663936 1
gene 1 7 26 -6.00115 0 13 -6.00115 1
gene 1 7 27 1.66915 0 14 1.66915 1
gene 1 8 26 2.80467 0 15 2.80467 1
gene 1 8 27 1.86232 0 16 1.86232 1
gene 1 9 26 -1.49977 0 17 -1.49977 1
gene 1 9 27 -3.60559 0 18 -3.60559 1
gene 1 10 26 1.47831 0 19 1.47831 1
gene 1 10 27 7.51411 0 20 7.51411 1
gene 1 11 26 0.443643 0 21 0.443643 1
gene 1 11 27 1.61413 0 22 1.61413 1
gene 1 12 26 -5.44335 0 23 -5.44335 1
gene 1 12 27 1.3386 0 24 1.3386 1
gene 1 13 26 3.59487 0 25 3.59487 1
gene 1 13 27 0.31392 0 26 0.31392 1
gene 1 14 26 1.59238 0 27 1.59238 1
gene 1 14 27 0.761026 0 28 0.761026 1
gene 1 15 26 -2.41635 0 29 -2.41635 1
gene 1 15 27 -6.64747 0 30 -6.64747 1
gene 1 16 26 7.53079 0 31 7.53079 1
gene 1 16 27 0.573697 0 32 0.573697 1
gene 1 17 26 2.69189 0 33 2.69189 1
gene 1 17 27 0.501871 0 34 0.501871 1
gene 1 18 26 7.3691 0 35 7.3691 1
gene 1 18 27 -4.73404 0 36 -4.73404 1
gene 1 19 26 1.03573 0 37 1.03573 1
gene 1 19 27 -3.82104 0 38 -3.82104 1
gene 1 20 26 -0.185574 0 39 -0.185574 1
gene 1 20 27 4.11315 0 40 4.11315 1
gene 1 21 26 -0.963801 0 41 -0.963801 1
gene 1 21 27 4.72879 0 42 4.72879 1
gene 1 22 26 0.759398 0 43 0.759398 1
gene 1 22 27 1.53518 0 44 1.53518 1
gene 1 23 26 -3.74623 0 45 -3.74623 1
gene 1 23 27 -1.20805 0 46 -1.20805 1
gene 1 24 26 2.69517 0 47 2.69517 1
gene 1 24 27 7.18251 0 48 7.18251 1
gene 1 25 26 0.438409 0 49 0.438409 1
gene 1 25 27 -1.58625 0 50 -1.58625 1
gene 1 7 35 -2.80805 0 68 -2.80805 1
gene 1 35 26 -7.47082 0 69 -7.47082 1
gene 1 6 38 -1.50615 0 77 -1.50615 1
gene 1 38 26 -4.84859 0 78 -4.84859 1
gene 1 12 46 -3.53887 0 95 -3.53887 1
gene 1 46 26 -1.49531 0 96 -1.49531 1
gene 1 9 76 -2.85539 0 191 -2.85539 1
gene 1 76 26 4.17386 0 192 4.17386 1
gene 1 21 35 -7.65072 0 210 -7.65072 1
gene 1 19 82 0.6176 0 215 0.6176 0
gene 1 82 26 0.651111 0 216 0.651111 1
gene 1 14 46 -7.07022 0 292 -7.07022 1
gene 1 7 46 2.3804 0 338 2.3804 1
gene 1 7 120 -1.80636 0 345 -1.80636 1
gene 1 120 35 4.16876 0 346 4.16876 1
gene 1 8 127 0.572969 0 368 0.572969 1
gene 1 127 26 -0.261284 0 369 -0.261284 1
gene 1 25 76 -2.04925 0 463 -2.04925 1
gene 1 16 76 3.03026 0 473 3.03026 1
gene 1 2 35 -0.258101 0 490 -0.258101 1
gene 1 4 82 -3.42691 0 508 -3.42691 1
gene 1 24 76 0.677771 0 529 0.677771 1
gene 1 11 46 7.39855 0 549 7.39855 1
gene 1 21 82 0.316005 0 564 0.316005 1
gene 1 5 175 -4.36901 0 574 -4.36901 1
gene 1 175 26 -3.42162 0 575 -3.42162 1
gene 1 21 178 0.0301953 0 581 0.0301953 1
gene 1 178 35 0.339443 0 582 0.339443 1
gene 1 15 76 1.00425 0 607 1.00425 1
gene 1 46 127 0.8316 0 652 0.8316 1
gene 1 175 203 7.17027 0 663 7.17027 1
gene 1 203 26 -3.05606 0 664 -3.05606 1
gene 1 4 210 -1.77693 0 685 -1.77693 1
gene 1 210 26 6.08719 0 686 6.08719 1
gene 1 127 210 -4.14197 0 702 -4.14197 1
gene 1 1 219 -2.77454 0 714 -2.77454 1
gene 1 219 26 -3.58498 0 715 -3.58498 1
gene 1 10 178 4.5665 0 817 4.5665 1
gene 1 35 82 2.99825 0 849 2.99825 1
gene 1 16 264 -2.96025 0 882 -2.96025 1
gene 1 264 76 2.49331 0 883 2.49331 1
gene 1 10 276 0.131228 0 947 0.131228 1
gene 1 276 178 -0.783173 0 948 -0.783173 1
gene 1 20 286 -2.24171 0 1000 -2.24171 1
gene 1 286 26 -2.76546 0 1001 -2.76546 1
gene 1 38 219 1.25303 0 1046 1.25303 1
gene 1 2 304 -0.819976 0 1070 -0.819976 1
gene 1 304 26 -7.73784 0 1071 -7.73784 1
gene 1 35 316 2.79684 0 1100 2.79684 1
gene 1 316 82 -0.423721 0 1101 -0.423721 1
gene 1 19 210 1.87496 0 1119 1.87496 1
gene 1 82 46 4.71935 0 1136 4.71935 1
gene 1 8 325 2.25246 0 1147 2.25246 1
gene 1 325 26 0.852875 0 1148 0.852875 1
gene 1 18 331 -6.0759 0 1165 -6.0759 1
gene 1 331 27 4.46767 0 1166 4.46767 1
gene 1 264 342 0.802778 0 1208 0.802778 1
gene 1 342 76 1.31405 0 1209 1.31405 1
gene 1 7 342 0.12943 0 1259 0.12943 1
gene 1 25 210 -1.3466 0 1288 -1.3466 1
gene 1 210 76 -1.13196 0 1296 -1.13196 1
gene 1 304 331 -1.87427 0 1335 -1.87427 1
gene 1 15 381 -0.323482 0 1379 -0.323482 1
gene 1 381 26 0.962984 0 1380 0.962984 1
gene 1 219 381 2.26518 0 1397 2.26518 1
gene 1 9 127 -0.58785 0 1448 -0.58785 1
gene 1 46 325 -0.141636 0 1505 -0.141636 1
gene 1 46 342 0.667027 0 1525 0.667027 1
gene 1 127 419 4.04091 0 1533 4.04091 1
gene 1 419 210 -1.20592 0 1534 -1.20592 1
gene 1 1 120 3.41036 0 1560 3.41036 1
gene 1 120 203 0.0273226 0 1575 0.0273226 1
gene 1 19 441 3.05449 0 1605 3.05449 1
gene 1 441 82 1.47817 0 1606 1.47817 1
gene 1 331 82 -2.46258 0 1644 -2.46258 1
gene 1 25 304 1.18905 0 1736 1.18905 1
gene 1 7 219 3.91001 0 1802 3.91001 1
gene 1 8 495 1.12532 0 1827 1.12532 1
gene 1 495 325 2.83242 0 1828 2.83242 1
gene 1 8 342 1.1475 0 1837 1.1475 1
gene 1 15 175 0.971646 0 1876 0.971646 1
gene 1 203 441 0.36649 0 1933 0.36649 1
genomeend 15
