# Supplementary material for: Empirical assessment and comparison of neuro-evolutionary methods for the automatic off-line design of robot swarms
Source: Nat Commun. 2021 Jul 16;12:4345. doi: 10.1038/s41467-021-24642-3 (PMC8285396; doi:10.1038/s41467-021-24642-3)
Supplement: Supplementary file 10 — Source Data [file 41467_2021_24642_MOESM10_ESM.zip › SD1-source_code/Design/XOR-Aggregation/NEAT-A-slp/champ_gen_5]

/* Organism #55 Fitness: 0.745000 Time: 0 */
genomestart 55
trait 1 0.657044 0.856156 0.519086 0.722733 0.817388 0.025770 0.060124 0.000000 
node 1 1 1 1
node 2 1 1 1
node 3 1 1 1
node 4 1 1 1
node 5 1 1 1
node 6 1 1 1
node 7 1 1 1
node 8 1 1 1
node 9 1 1 1
node 10 1 1 1
node 11 1 1 1
node 12 1 1 1
node 13 1 1 1
node 14 1 1 1
node 15 1 1 1
node 16 1 1 1
node 17 1 1 1
node 18 1 1 1
node 19 1 1 1
node 20 1 1 1
node 21 1 1 1
node 22 1 1 1
node 23 1 1 1
node 24 1 1 1
node 25 1 1 3
node 26 1 0 2
node 27 1 0 2
node 41 1 0 0
node 117 1 0 0
node 147 1 0 0
node 168 1 0 0
node 199 1 0 0
node 201 1 0 0
node 221 1 0 0
node 259 1 0 0
node 321 1 0 0
node 336 1 0 0
node 368 1 0 0
node 411 1 0 0
node 426 1 0 0
node 436 1 0 0
node 457 1 0 0
node 489 1 0 0
node 500 1 0 0
node 505 1 0 0
gene 1 1 26 -1.78393 0 1 -1.78393 1
gene 1 1 27 -2.06199 0 2 -2.06199 1
gene 1 2 26 -0.0671927 0 3 -0.0671927 1
gene 1 2 27 1.49966 0 4 1.49966 1
gene 1 3 26 4.98688 0 5 4.98688 1
gene 1 3 27 -7.52514 0 6 -7.52514 0
gene 1 4 26 4.60199 0 7 4.60199 1
gene 1 4 27 2.04973 0 8 2.04973 1
gene 1 5 26 5.5907 0 9 5.5907 1
gene 1 5 27 -0.613629 0 10 -0.613629 1
gene 1 6 26 6.25052 0 11 6.25052 1
gene 1 6 27 -2.11193 0 12 -2.11193 1
gene 1 7 26 7.82018 0 13 7.82018 1
gene 1 7 27 -3.25248 0 14 -3.25248 1
gene 1 8 26 -8 0 15 -8 1
gene 1 8 27 -6.29686 0 16 -6.29686 1
gene 1 9 26 -3.84356 0 17 -3.84356 1
gene 1 9 27 2.23661 0 18 2.23661 1
gene 1 10 26 -1.56851 0 19 -1.56851 1
gene 1 10 27 -4.8882 0 20 -4.8882 1
gene 1 11 26 -2.50338 0 21 -2.50338 1
gene 1 11 27 3.73034 0 22 3.73034 1
gene 1 12 26 8 0 23 8 1
gene 1 12 27 -4.95668 0 24 -4.95668 1
gene 1 13 26 -3.27952 0 25 -3.27952 1
gene 1 13 27 0.0442052 0 26 0.0442052 1
gene 1 14 26 -2.86447 0 27 -2.86447 1
gene 1 14 27 -0.886012 0 28 -0.886012 1
gene 1 15 26 0.731853 0 29 0.731853 1
gene 1 15 27 1.33639 0 30 1.33639 1
gene 1 16 26 6.93003 0 31 6.93003 1
gene 1 16 27 1.03801 0 32 1.03801 1
gene 1 17 26 -3.2943 0 33 -3.2943 1
gene 1 17 27 4.32324 0 34 4.32324 0
gene 1 18 26 -4.3027 0 35 -4.3027 1
gene 1 18 27 -3.521 0 36 -3.521 1
gene 1 19 26 -7.19191 0 37 -7.19191 1
gene 1 19 27 1.07648 0 38 1.07648 1
gene 1 20 26 7.25607 0 39 7.25607 1
gene 1 20 27 -8 0 40 -8 1
gene 1 21 26 8 0 41 8 1
gene 1 21 27 3.29101 0 42 3.29101 1
gene 1 22 26 -3.06593 0 43 -3.06593 1
gene 1 22 27 -5.69381 0 44 -5.69381 1
gene 1 23 26 1.04976 0 45 1.04976 1
gene 1 23 27 8 0 46 8 1
gene 1 24 26 8 0 47 8 1
gene 1 24 27 6.76105 0 48 6.76105 1
gene 1 25 26 -2.62142 0 49 -2.62142 1
gene 1 25 27 -4.53181 0 50 -4.53181 1
gene 1 16 41 7.10447 0 86 7.10447 1
gene 1 41 27 5.89085 0 87 5.89085 1
gene 1 1 41 8 0 100 8 1
gene 1 10 41 -2.42922 0 116 -2.42922 1
gene 1 13 41 -4.39015 0 241 -4.39015 1
gene 1 24 41 1.1386 0 250 1.1386 1
gene 1 7 41 6.26582 0 259 6.26582 1
gene 1 16 117 -5.06114 0 369 -5.06114 1
gene 1 117 26 2.81248 0 370 2.81248 1
gene 1 41 117 -1.16988 0 374 -1.16988 1
gene 1 17 117 1.34811 0 415 1.34811 1
gene 1 8 147 0.413637 0 488 0.413637 1
gene 1 147 27 -3.0263 0 489 -3.0263 1
gene 1 10 168 -4.51733 0 560 -4.51733 1
gene 1 168 26 1.31258 0 561 1.31258 1
gene 1 22 199 -0.17525 0 668 -0.17525 1
gene 1 199 27 -5.09623 0 669 -5.09623 1
gene 1 7 201 3.66769 0 675 3.66769 1
gene 1 201 27 2.30137 0 676 2.30137 1
gene 1 147 199 1.3667 0 692 1.3667 1
gene 1 15 168 3.39253 0 708 3.39253 1
gene 1 22 221 -0.715746 0 751 -0.715746 1
gene 1 221 199 5.47091 0 752 5.47091 1
gene 1 23 199 7.67705 0 799 7.67705 1
gene 1 117 221 0.463117 0 841 0.463117 1
gene 1 20 259 2.12418 0 879 2.12418 1
gene 1 259 27 -3.72405 0 880 -3.72405 1
gene 1 22 41 6.34597 0 901 6.34597 0
gene 1 9 117 1.64352 0 928 1.64352 1
gene 1 168 221 1.79193 0 946 1.79193 0
gene 1 199 201 -2.29714 0 967 -2.29714 1
gene 1 168 41 -0.909022 0 977 -0.909022 1
gene 1 18 117 1.17316 0 1016 1.17316 1
gene 1 20 199 0.564551 0 1065 0.564551 1
gene 1 11 221 2.51774 0 1081 2.51774 1
gene 1 4 199 -1.54033 0 1126 -1.54033 1
gene 1 1 321 0.944037 0 1140 0.944037 1
gene 1 321 41 3.38561 0 1141 3.38561 1
gene 1 16 336 0.632791 0 1191 0.632791 1
gene 1 336 117 -4.20371 0 1192 -4.20371 1
gene 1 4 117 0.511635 0 1219 0.511635 1
gene 1 3 368 1.69282 0 1332 1.69282 1
gene 1 368 27 -7.45055 0 1333 -7.45055 1
gene 1 14 117 2.66036 0 1392 2.66036 1
gene 1 336 201 0.569819 0 1480 0.569819 1
gene 1 11 411 0.410021 0 1498 0.410021 1
gene 1 411 27 0.0355323 0 1499 0.0355323 1
gene 1 20 41 -0.605883 0 1518 -0.605883 1
gene 1 168 426 2.08148 0 1548 2.08148 1
gene 1 426 41 -1.7324 0 1549 -1.7324 1
gene 1 20 436 -1.55778 0 1579 -1.55778 1
gene 1 436 199 -1.06655 0 1580 -1.06655 1
gene 1 117 368 -1.92547 0 1619 -1.92547 1
gene 1 4 321 -1.54714 0 1626 -1.54714 0
gene 1 24 336 -3.3771 0 1655 -3.3771 1
gene 1 168 368 -0.532114 0 1676 -0.532114 1
gene 1 22 457 1.72823 0 1686 1.72823 1
gene 1 457 41 3.23393 0 1687 3.23393 1
gene 1 12 457 -1.47932 0 1703 -1.47932 1
gene 1 368 199 -0.839694 0 1723 -0.839694 1
gene 1 12 321 1.99497 0 1761 1.99497 1
gene 1 117 201 -4.70951 0 1792 -4.70951 1
gene 1 4 489 1.56273 0 1802 1.56273 1
gene 1 489 321 -2.38868 0 1803 -2.38868 1
gene 1 168 500 3.24762 0 1842 3.24762 1
gene 1 500 221 -2.58385 0 1843 -2.58385 1
gene 1 20 117 -0.589027 0 1876 -0.589027 1
gene 1 17 505 -2.44468 0 1885 -2.44468 1
gene 1 505 27 6.09677 0 1886 6.09677 1
genomeend 55
