# Supplementary material for: Empirical assessment and comparison of neuro-evolutionary methods for the automatic off-line design of robot swarms
Source: Nat Commun. 2021 Jul 16;12:4345. doi: 10.1038/s41467-021-24642-3 (PMC8285396; doi:10.1038/s41467-021-24642-3)
Supplement: Supplementary file 10 — Source Data [file 41467_2021_24642_MOESM10_ESM.zip › SD1-source_code/Design/XOR-Aggregation/NEAT-A-slp/champ_gen_1]

/* Organism #52 Fitness: 0.787500 Time: 0 */
genomestart 52
trait 1 0.282359 0.200741 0.000000 0.400142 1.000000 1.000000 0.342408 0.000000 
node 1 1 1 1
node 2 1 1 1
node 3 1 1 1
node 4 1 1 1
node 5 1 1 1
node 6 1 1 1
node 7 1 1 1
node 8 1 1 1
node 9 1 1 1
node 10 1 1 1
node 11 1 1 1
node 12 1 1 1
node 13 1 1 1
node 14 1 1 1
node 15 1 1 1
node 16 1 1 1
node 17 1 1 1
node 18 1 1 1
node 19 1 1 1
node 20 1 1 1
node 21 1 1 1
node 22 1 1 1
node 23 1 1 1
node 24 1 1 1
node 25 1 1 3
node 26 1 0 2
node 27 1 0 2
node 51 1 0 0
node 62 1 0 0
node 198 1 0 0
node 222 1 0 0
node 239 1 0 0
node 283 1 0 0
node 289 1 0 0
node 307 1 0 0
node 315 1 0 0
node 316 1 0 0
node 320 1 0 0
node 327 1 0 0
node 341 1 0 0
node 377 1 0 0
node 412 1 0 0
node 423 1 0 0
node 441 1 0 0
node 448 1 0 0
node 461 1 0 0
node 499 1 0 0
node 514 1 0 0
node 526 1 0 0
gene 1 1 26 -4.90025 0 1 -4.90025 1
gene 1 1 27 1.08366 0 2 1.08366 1
gene 1 2 26 -2.89003 0 3 -2.89003 1
gene 1 2 27 -0.695675 0 4 -0.695675 1
gene 1 3 26 0.647119 0 5 0.647119 1
gene 1 3 27 1.10962 0 6 1.10962 1
gene 1 4 26 0.857695 0 7 0.857695 1
gene 1 4 27 -5.40742 0 8 -5.40742 1
gene 1 5 26 7.13188 0 9 7.13188 1
gene 1 5 27 -0.942695 0 10 -0.942695 1
gene 1 6 26 5.80553 0 11 5.80553 1
gene 1 6 27 -5.04726 0 12 -5.04726 1
gene 1 7 26 2.48518 0 13 2.48518 1
gene 1 7 27 0.596329 0 14 0.596329 1
gene 1 8 26 -5.1977 0 15 -5.1977 1
gene 1 8 27 2.54895 0 16 2.54895 1
gene 1 9 26 -3.69825 0 17 -3.69825 1
gene 1 9 27 1.83858 0 18 1.83858 1
gene 1 10 26 -0.218899 0 19 -0.218899 1
gene 1 10 27 4.27733 0 20 4.27733 1
gene 1 11 26 4.25799 0 21 4.25799 1
gene 1 11 27 -1.68761 0 22 -1.68761 1
gene 1 12 26 -2.52176 0 23 -2.52176 1
gene 1 12 27 -0.94745 0 24 -0.94745 1
gene 1 13 26 2.38956 0 25 2.38956 1
gene 1 13 27 -2.61391 0 26 -2.61391 0
gene 1 14 26 -1.75225 0 27 -1.75225 1
gene 1 14 27 -3.60567 0 28 -3.60567 1
gene 1 15 26 -5.12677 0 29 -5.12677 1
gene 1 15 27 3.83024 0 30 3.83024 1
gene 1 16 26 -1.81634 0 31 -1.81634 1
gene 1 16 27 -0.128894 0 32 -0.128894 1
gene 1 17 26 -4.05377 0 33 -4.05377 1
gene 1 17 27 -1.21108 0 34 -1.21108 1
gene 1 18 26 2.59544 0 35 2.59544 1
gene 1 18 27 -0.658709 0 36 -0.658709 1
gene 1 19 26 -4.97339 0 37 -4.97339 1
gene 1 19 27 -2.91711 0 38 -2.91711 1
gene 1 20 26 2.80081 0 39 2.80081 1
gene 1 20 27 -3.43325 0 40 -3.43325 1
gene 1 21 26 7.17347 0 41 7.17347 1
gene 1 21 27 -1.58181 0 42 -1.58181 1
gene 1 22 26 -1.51307 0 43 -1.51307 1
gene 1 22 27 -1.64987 0 44 -1.64987 0
gene 1 23 26 3.55488 0 45 3.55488 1
gene 1 23 27 0.660551 0 46 0.660551 0
gene 1 24 26 7.63905 0 47 7.63905 1
gene 1 24 27 -0.657824 0 48 -0.657824 1
gene 1 25 26 -1.60599 0 49 -1.60599 1
gene 1 25 27 -2.45027 0 50 -2.45027 1
gene 1 12 51 -1.95903 0 121 -1.95903 1
gene 1 51 26 -1.16655 0 122 -1.16655 1
gene 1 24 62 -3.88142 0 154 -3.88142 1
gene 1 62 27 -0.803364 0 155 -0.803364 1
gene 1 1 51 3.30182 0 175 3.30182 1
gene 1 4 51 0.598447 0 309 0.598447 0
gene 1 4 62 0.84835 0 452 0.84835 1
gene 1 5 51 0.465799 0 462 0.465799 1
gene 1 10 62 1.39559 0 477 1.39559 1
gene 1 16 51 1.28381 0 540 1.28381 1
gene 1 9 62 -2.16545 0 556 -2.16545 1
gene 1 13 51 -0.415082 0 570 -0.415082 1
gene 1 62 26 1.84092 0 649 1.84092 1
gene 1 14 198 0.391305 0 656 0.391305 1
gene 1 198 26 4.3376 0 657 4.3376 1
gene 1 15 222 -1.3283 0 733 -1.3283 1
gene 1 222 27 -0.509404 0 734 -0.509404 0
gene 1 4 239 1.21245 0 816 1.21245 0
gene 1 239 62 -1.71361 0 817 -1.71361 1
gene 1 18 62 -2.06204 0 826 -2.06204 1
gene 1 24 283 2.11397 0 975 2.11397 0
gene 1 283 27 0.422523 0 976 0.422523 1
gene 1 22 289 0.926408 0 995 0.926408 1
gene 1 289 27 -1.91341 0 996 -1.91341 1
gene 1 17 289 2.30721 0 1006 2.30721 0
gene 1 8 222 -2.1626 0 1028 -2.1626 1
gene 1 1 307 2.77926 0 1062 2.77926 0
gene 1 307 51 1.12149 0 1063 1.12149 0
gene 1 20 222 0.234142 0 1083 0.234142 1
gene 1 1 315 1.74924 0 1107 1.74924 1
gene 1 315 307 0.730322 0 1108 0.730322 1
gene 1 1 316 0.95969 0 1113 0.95969 1
gene 1 316 315 1.67594 0 1114 1.67594 1
gene 1 239 316 0.0397304 0 1122 0.0397304 1
gene 1 62 320 -1.34718 0 1133 -1.34718 1
gene 1 320 27 -0.958719 0 1134 -0.958719 1
gene 1 24 327 3.03774 0 1155 3.03774 1
gene 1 327 283 0.601017 0 1156 0.601017 1
gene 1 20 307 -1.19182 0 1175 -1.19182 1
gene 1 2 51 1.75814 0 1204 1.75814 1
gene 1 16 341 1.32137 0 1214 1.32137 1
gene 1 341 26 0.0283997 0 1215 0.0283997 1
gene 1 22 327 -0.298707 0 1263 -0.298707 1
gene 1 13 377 -0.0684411 0 1332 -0.0684411 1
gene 1 377 27 -2.88914 0 1333 -1.0297 0
gene 1 8 198 -1.80527 0 1415 -1.80527 1
gene 1 19 341 -0.571049 0 1426 -0.571049 1
gene 1 307 412 1 0 1462 0 1
gene 1 412 51 1.12149 0 1463 0 1
gene 1 15 423 1 0 1496 0 1
gene 1 423 222 -1.3283 0 1497 0 1
gene 1 27 307 0.0144272 0 1533 0.0144272 1
gene 1 14 412 0.727566 0 1545 0.727566 1
gene 1 14 239 0.413501 0 1557 0.413501 1
gene 1 198 315 0.0516913 0 1567 0.0516913 1
gene 1 4 441 1 0 1576 0 1
gene 1 441 239 1.21245 0 1577 0 1
gene 1 17 448 1 0 1600 0 1
gene 1 448 289 2.30721 0 1601 0 1
gene 1 5 448 -0.756267 0 1607 -0.756267 1
gene 1 23 461 1 0 1653 0 1
gene 1 461 27 0.660551 0 1654 0 1
gene 1 327 307 0.867096 0 1715 0.867096 1
gene 1 20 283 -0.229683 0 1738 -0.229683 1
gene 1 2 412 0.487963 0 1748 0.487963 1
gene 1 222 499 1 0 1821 0 1
gene 1 499 27 -0.509404 0 1822 0 1
gene 1 5 514 1 0 1867 0 1
gene 1 514 51 0.465799 0 1868 0 1
gene 1 4 526 1 0 1916 0 1
gene 1 526 51 0.598447 0 1917 0 1
gene 1 14 289 -0.398921 0 1993 -0.398921 1
genomeend 52
