# Supplementary material for: Empirical assessment and comparison of neuro-evolutionary methods for the automatic off-line design of robot swarms
Source: Nat Commun. 2021 Jul 16;12:4345. doi: 10.1038/s41467-021-24642-3 (PMC8285396; doi:10.1038/s41467-021-24642-3)
Supplement: Supplementary file 10 — Source Data [file 41467_2021_24642_MOESM10_ESM.zip › SD1-source_code/Design/XOR-Aggregation/NEAT-A-slp/champ_gen_8]

/* Organism #98 Fitness: 0.797500 Time: 0 */
genomestart 98
trait 1 0.432814 0.806994 0.628896 0.202959 0.635392 0.790130 0.620928 0.000000 
node 1 1 1 1
node 2 1 1 1
node 3 1 1 1
node 4 1 1 1
node 5 1 1 1
node 6 1 1 1
node 7 1 1 1
node 8 1 1 1
node 9 1 1 1
node 10 1 1 1
node 11 1 1 1
node 12 1 1 1
node 13 1 1 1
node 14 1 1 1
node 15 1 1 1
node 16 1 1 1
node 17 1 1 1
node 18 1 1 1
node 19 1 1 1
node 20 1 1 1
node 21 1 1 1
node 22 1 1 1
node 23 1 1 1
node 24 1 1 1
node 25 1 1 3
node 26 1 0 2
node 27 1 0 2
node 38 1 0 0
node 41 1 0 0
node 47 1 0 0
node 79 1 0 0
node 87 1 0 0
node 114 1 0 0
node 121 1 0 0
node 154 1 0 0
node 160 1 0 0
node 163 1 0 0
node 239 1 0 0
node 246 1 0 0
node 276 1 0 0
node 294 1 0 0
node 301 1 0 0
node 332 1 0 0
node 342 1 0 0
node 433 1 0 0
node 445 1 0 0
node 501 1 0 0
node 533 1 0 0
gene 1 1 26 -0.448865 0 1 -0.448865 1
gene 1 1 27 1.01187 0 2 1.01187 1
gene 1 2 26 -2.64181 0 3 -2.64181 1
gene 1 2 27 -0.614103 0 4 -0.614103 1
gene 1 3 26 -2.91127 0 5 -2.91127 1
gene 1 3 27 2.58538 0 6 2.58538 1
gene 1 4 26 2.37769 0 7 2.37769 1
gene 1 4 27 4.06124 0 8 4.06124 1
gene 1 5 26 -6.78103 0 9 -6.78103 1
gene 1 5 27 1.56755 0 10 1.56755 1
gene 1 6 26 -0.557356 0 11 -0.557356 1
gene 1 6 27 5.80946 0 12 5.80946 1
gene 1 7 26 3.83405 0 13 3.83405 1
gene 1 7 27 1.38798 0 14 1.38798 1
gene 1 8 26 1.13405 0 15 1.13405 1
gene 1 8 27 -0.653498 0 16 -0.653498 1
gene 1 9 26 5.31655 0 17 5.31655 0
gene 1 9 27 -0.883304 0 18 -0.883304 1
gene 1 10 26 3.14419 0 19 3.14419 1
gene 1 10 27 -2.72074 0 20 -2.72074 1
gene 1 11 26 5.40354 0 21 5.40354 1
gene 1 11 27 -4.55826 0 22 -4.55826 1
gene 1 12 26 2.3468 0 23 2.3468 1
gene 1 12 27 1.82974 0 24 1.82974 1
gene 1 13 26 6.5321 0 25 6.5321 1
gene 1 13 27 1.49398 0 26 1.49398 1
gene 1 14 26 -0.0134268 0 27 -0.0134268 1
gene 1 14 27 -1.76804 0 28 -1.76804 1
gene 1 15 26 0.774729 0 29 0.774729 0
gene 1 15 27 6.92778 0 30 6.92778 1
gene 1 16 26 -6.87731 0 31 -6.87731 0
gene 1 16 27 5.5069 0 32 5.5069 1
gene 1 17 26 0.164958 0 33 0.164958 1
gene 1 17 27 -1.84144 0 34 -1.84144 1
gene 1 18 26 -1.03589 0 35 -1.03589 1
gene 1 18 27 -7.14154 0 36 -7.14154 1
gene 1 19 26 -5.20776 0 37 -5.20776 1
gene 1 19 27 -1.46343 0 38 -1.46343 1
gene 1 20 26 2.65093 0 39 2.65093 1
gene 1 20 27 6.02788 0 40 6.02788 1
gene 1 21 26 -1.21167 0 41 -1.21167 1
gene 1 21 27 6.57581 0 42 6.57581 1
gene 1 22 26 4.26322 0 43 4.26322 1
gene 1 22 27 -2.29914 0 44 -2.29914 1
gene 1 23 26 1.1107 0 45 1.1107 1
gene 1 23 27 -1.41536 0 46 -1.41536 1
gene 1 24 26 1.64797 0 47 1.64797 1
gene 1 24 27 6.26937 0 48 6.26937 1
gene 1 25 26 -0.8206 0 49 -0.8206 1
gene 1 25 27 -2.14366 0 50 -2.14366 1
gene 1 7 38 0.868079 0 73 0.868079 1
gene 1 38 26 0.811703 0 74 0.811703 1
gene 1 22 41 -0.942709 0 79 -0.942709 1
gene 1 41 26 -4.13128 0 80 -4.13128 1
gene 1 11 47 2.38386 0 93 2.38386 1
gene 1 47 26 -2.53471 0 94 -2.53471 1
gene 1 3 38 -3.11844 0 113 -3.11844 1
gene 1 14 79 7.53582 0 204 7.53582 1
gene 1 79 26 -0.308024 0 205 -0.308024 1
gene 1 8 87 -5.80801 0 230 -5.80801 1
gene 1 87 26 -1.04182 0 231 -1.04182 1
gene 1 25 38 -1.02956 0 271 -1.02956 1
gene 1 12 79 4.06436 0 283 4.06436 1
gene 1 79 87 -1.84354 0 297 -1.84354 1
gene 1 6 41 0.279473 0 305 0.279473 1
gene 1 21 114 2.64938 0 329 2.64938 1
gene 1 114 26 0.715656 0 330 0.715656 1
gene 1 12 121 4.52113 0 352 4.52113 1
gene 1 121 26 4.35103 0 353 4.35103 1
gene 1 17 114 0.996894 0 388 0.996894 1
gene 1 5 154 7.06699 0 474 7.06699 1
gene 1 154 26 -7.83462 0 475 -7.83462 1
gene 1 7 160 3.03959 0 492 3.03959 1
gene 1 160 38 -7.90326 0 493 -7.90326 1
gene 1 17 163 -7.94056 0 503 -7.94056 1
gene 1 163 114 -4.90527 0 504 -4.90527 1
gene 1 24 121 4.55385 0 583 4.55385 1
gene 1 8 114 2.94939 0 742 2.94939 1
gene 1 15 47 1.22849 0 768 1.22849 1
gene 1 154 239 2.00666 0 782 2.00666 1
gene 1 239 26 1.8449 0 783 1.8449 1
gene 1 19 38 2.14156 0 829 2.14156 1
gene 1 12 246 1.8407 0 839 1.8407 1
gene 1 246 121 -2.75455 0 840 -2.75455 1
gene 1 6 121 -2.16763 0 855 -2.16763 1
gene 1 25 163 -1.69657 0 925 -1.69657 1
gene 1 14 276 -0.890894 0 937 -0.890894 1
gene 1 276 79 -1.91068 0 938 -1.91068 1
gene 1 87 163 0.92539 0 993 0.92539 1
gene 1 87 246 -4.34866 0 1011 -4.34866 1
gene 1 8 121 -3.3132 0 1026 -3.3132 1
gene 1 154 294 -0.396343 0 1030 -0.396343 1
gene 1 294 26 -6.92024 0 1031 -6.92024 1
gene 1 6 301 0.127389 0 1065 0.127389 1
gene 1 301 41 -3.05909 0 1066 -3.05909 1
gene 1 8 38 1.35218 0 1163 1.35218 1
gene 1 23 332 0.550071 0 1180 0.550071 1
gene 1 332 26 2.43346 0 1181 2.43346 1
gene 1 2 79 3.79501 0 1202 3.79501 1
gene 1 18 332 -1.03026 0 1228 -1.03026 1
gene 1 21 342 0.475432 0 1233 0.475432 1
gene 1 342 26 2.3776 0 1234 2.3776 1
gene 1 20 87 -1.56159 0 1256 -1.56159 1
gene 1 41 246 -1.75932 0 1273 -1.75932 1
gene 1 14 114 -0.0769722 0 1280 -0.0769722 1
gene 1 121 38 1.5018 0 1391 1.5018 1
gene 1 160 239 1.97413 0 1423 1.97413 1
gene 1 3 41 -1.27056 0 1431 -1.27056 1
gene 1 332 47 -1.25994 0 1453 -1.25994 1
gene 1 13 154 1.62842 0 1522 1.62842 1
gene 1 24 114 -0.352597 0 1541 -0.352597 1
gene 1 24 433 2.22224 0 1565 2.22224 1
gene 1 433 27 0.41975 0 1566 0.41975 1
gene 1 25 154 0.400039 0 1618 0.400039 1
gene 1 41 445 -1.28009 0 1623 -1.28009 1
gene 1 445 26 -8 0 1624 -8 1
gene 1 47 433 -4.21577 0 1724 -4.21577 1
gene 1 79 163 -1.46024 0 1776 -1.46024 1
gene 1 8 47 -0.144937 0 1835 -0.144937 1
gene 1 16 501 0.464801 0 1858 0.464801 1
gene 1 501 26 -1.27673 0 1859 -1.27673 1
gene 1 15 533 1 0 1979 0 1
gene 1 533 26 0.774729 0 1980 0 1
gene 1 18 433 0.190156 0 2012 0.190156 1
gene 1 3 87 0.846867 0 2027 0.846867 1
gene 1 16 246 0.416142 0 2065 0.416142 1
genomeend 98
