# Supplementary material for: Empirical assessment and comparison of neuro-evolutionary methods for the automatic off-line design of robot swarms
Source: Nat Commun. 2021 Jul 16;12:4345. doi: 10.1038/s41467-021-24642-3 (PMC8285396; doi:10.1038/s41467-021-24642-3)
Supplement: Supplementary file 10 — Source Data [file 41467_2021_24642_MOESM10_ESM.zip › SD1-source_code/Design/XOR-Aggregation/NEAT-A-slp/champ_gen_3]

/* Organism #64 Fitness: 0.702500 Time: 0 */
genomestart 64
trait 1 0.908570 0.000000 0.000000 0.124862 0.124773 0.026649 0.069669 0.000000 
node 1 1 1 1
node 2 1 1 1
node 3 1 1 1
node 4 1 1 1
node 5 1 1 1
node 6 1 1 1
node 7 1 1 1
node 8 1 1 1
node 9 1 1 1
node 10 1 1 1
node 11 1 1 1
node 12 1 1 1
node 13 1 1 1
node 14 1 1 1
node 15 1 1 1
node 16 1 1 1
node 17 1 1 1
node 18 1 1 1
node 19 1 1 1
node 20 1 1 1
node 21 1 1 1
node 22 1 1 1
node 23 1 1 1
node 24 1 1 1
node 25 1 1 3
node 26 1 0 2
node 27 1 0 2
node 36 1 0 0
node 39 1 0 0
node 42 1 0 0
node 47 1 0 0
node 70 1 0 0
node 87 1 0 0
node 134 1 0 0
node 212 1 0 0
node 237 1 0 0
node 244 1 0 0
node 270 1 0 0
node 276 1 0 0
node 290 1 0 0
node 358 1 0 0
node 364 1 0 0
node 428 1 0 0
node 467 1 0 0
gene 1 1 26 -7.49666 0 1 -7.49666 1
gene 1 1 27 4.9783 0 2 4.9783 1
gene 1 2 26 -2.27686 0 3 -2.27686 1
gene 1 2 27 -0.254413 0 4 -0.254413 1
gene 1 3 26 -2.71085 0 5 -2.71085 1
gene 1 3 27 -3.4354 0 6 -3.4354 1
gene 1 4 26 1.86182 0 7 1.86182 1
gene 1 4 27 0.338049 0 8 0.338049 1
gene 1 5 26 1.53127 0 9 1.53127 1
gene 1 5 27 3.53952 0 10 3.53952 1
gene 1 6 26 4.43649 0 11 4.43649 1
gene 1 6 27 4.41546 0 12 4.41546 1
gene 1 7 26 1.28156 0 13 1.28156 0
gene 1 7 27 2.4007 0 14 2.4007 1
gene 1 8 26 2.17659 0 15 2.17659 1
gene 1 8 27 -4.87066 0 16 -4.87066 1
gene 1 9 26 -0.313344 0 17 -0.313344 1
gene 1 9 27 3.1852 0 18 3.1852 1
gene 1 10 26 2.06588 0 19 2.06588 1
gene 1 10 27 7.40095 0 20 7.40095 1
gene 1 11 26 0.699738 0 21 0.699738 0
gene 1 11 27 8 0 22 8 1
gene 1 12 26 -5.04057 0 23 -5.04057 1
gene 1 12 27 -7.50992 0 24 -7.50992 1
gene 1 13 26 3.67242 0 25 3.67242 1
gene 1 13 27 5.20564 0 26 5.20564 1
gene 1 14 26 2.20558 0 27 2.20558 1
gene 1 14 27 -0.818478 0 28 -0.818478 1
gene 1 15 26 5.22673 0 29 5.22673 1
gene 1 15 27 -7.01631 0 30 -7.01631 1
gene 1 16 26 -4.01246 0 31 -4.01246 1
gene 1 16 27 -2.49955 0 32 -2.49955 1
gene 1 17 26 -5.46658 0 33 -5.46658 1
gene 1 17 27 -0.312323 0 34 -0.312323 1
gene 1 18 26 3.12003 0 35 3.12003 1
gene 1 18 27 -6.38211 0 36 -6.38211 1
gene 1 19 26 -4.67232 0 37 -4.67232 1
gene 1 19 27 -5.9885 0 38 -5.9885 1
gene 1 20 26 2.03659 0 39 2.03659 1
gene 1 20 27 0.272503 0 40 0.272503 1
gene 1 21 26 6.51762 0 41 6.51762 1
gene 1 21 27 0.597294 0 42 0.597294 1
gene 1 22 26 0.689043 0 43 0.689043 1
gene 1 22 27 5.21785 0 44 5.21785 1
gene 1 23 26 -2.33527 0 45 -2.33527 0
gene 1 23 27 -0.375277 0 46 -0.375277 1
gene 1 24 26 7.80926 0 47 7.80926 1
gene 1 24 27 0.0841094 0 48 0.0841094 1
gene 1 25 26 -2.37157 0 49 -2.37157 1
gene 1 25 27 -6.51848 0 50 -6.51848 1
gene 1 8 36 5.62582 0 72 5.62582 1
gene 1 36 26 2.33079 0 73 2.33079 1
gene 1 21 39 -5.89783 0 78 -5.89783 1
gene 1 39 26 -0.0753961 0 79 -0.0753961 1
gene 1 15 42 -1.53585 0 86 -1.53585 1
gene 1 42 27 0.752078 0 87 0.752078 1
gene 1 18 47 0.590034 0 100 0.590034 1
gene 1 47 27 1.83852 0 101 1.83852 1
gene 1 21 36 6.79909 0 161 6.79909 1
gene 1 24 70 -5.36448 0 170 -5.36448 1
gene 1 70 26 -0.176456 0 171 -0.176456 1
gene 1 1 87 4.85067 0 222 4.85067 1
gene 1 87 27 -7.34494 0 223 -7.34494 1
gene 1 9 42 -3.35444 0 226 -3.35444 1
gene 1 11 39 -1.0788 0 291 -1.0788 1
gene 1 7 134 1.87952 0 419 1.87952 1
gene 1 134 26 -0.922653 0 420 -0.922653 1
gene 1 22 39 1.57716 0 496 1.57716 1
gene 1 27 39 -6.91533 0 569 -6.91533 1
gene 1 7 212 3.78081 0 685 3.78081 1
gene 1 212 27 -1.81928 0 686 -1.81928 1
gene 1 5 36 -1.56219 0 742 -1.56219 1
gene 1 27 134 -6.76274 0 754 -6.76274 1
gene 1 10 237 -6.77524 0 766 -6.77524 1
gene 1 237 27 1.12757 0 767 1.12757 1
gene 1 36 212 -3.07901 0 799 -3.07901 1
gene 1 36 244 -4.45216 0 813 -4.45216 1
gene 1 244 212 -0.528421 0 814 -0.528421 1
gene 1 70 47 -2.27157 0 819 -2.27157 1
gene 1 12 36 -1.55064 0 874 -1.55064 1
gene 1 22 270 -7.92192 0 904 -7.92192 1
gene 1 270 27 3.96073 0 905 3.96073 1
gene 1 9 276 -5.33182 0 934 -5.33182 1
gene 1 276 27 2.48016 0 935 2.48016 1
gene 1 7 36 2.23432 0 966 2.23432 1
gene 1 4 212 7.07465 0 998 7.07465 1
gene 1 5 290 -3.49452 0 1004 -3.49452 1
gene 1 290 36 3.75588 0 1005 3.75588 1
gene 1 8 87 -0.828937 0 1010 -0.828937 1
gene 1 7 237 -0.23183 0 1084 -0.23183 1
gene 1 24 276 3.4235 0 1122 3.4235 1
gene 1 2 47 -2.2837 0 1136 -2.2837 1
gene 1 3 134 -0.509076 0 1154 -0.509076 1
gene 1 20 36 -1.50114 0 1164 -1.50114 1
gene 1 212 134 0.36703 0 1174 0.36703 1
gene 1 237 26 1.63127 0 1218 1.63127 1
gene 1 12 358 -1.2444 0 1315 -1.2444 1
gene 1 358 27 -3.09889 0 1316 -3.09889 1
gene 1 16 134 1.2409 0 1337 1.2409 1
gene 1 290 26 1.51434 0 1351 1.51434 1
gene 1 10 364 -0.286896 0 1358 -0.286896 1
gene 1 364 237 -1.6132 0 1359 -1.6132 1
gene 1 270 39 -0.88852 0 1382 -0.88852 1
gene 1 21 134 2.83977 0 1394 2.83977 1
gene 1 17 47 -1.10043 0 1400 -1.10043 1
gene 1 12 270 1.0417 0 1420 1.0417 1
gene 1 364 87 -0.325673 0 1473 -0.325673 1
gene 1 23 428 1.22602 0 1587 1.22602 1
gene 1 428 26 -0.978646 0 1588 -0.978646 1
gene 1 1 270 0.792883 0 1656 0.792883 1
gene 1 87 290 -0.338361 0 1669 -0.338361 1
gene 1 3 237 0.0230308 0 1734 0.0230308 1
gene 1 11 467 2.04974 0 1747 2.04974 1
gene 1 467 26 1.39959 0 1748 1.39959 1
genomeend 64
