# Supplementary material for: Empirical assessment and comparison of neuro-evolutionary methods for the automatic off-line design of robot swarms
Source: Nat Commun. 2021 Jul 16;12:4345. doi: 10.1038/s41467-021-24642-3 (PMC8285396; doi:10.1038/s41467-021-24642-3)
Supplement: Supplementary file 10 — Source Data [file 41467_2021_24642_MOESM10_ESM.zip › SD1-source_code/Design/XOR-Aggregation/NEAT-A-slp/champ_gen_0]

/* Organism #0 Fitness: 0.760000 Time: 0 */
genomestart 0
trait 1 0.000000 0.465928 1.000000 0.419649 0.842594 0.728709 0.616653 0.898871 
node 1 1 1 1
node 2 1 1 1
node 3 1 1 1
node 4 1 1 1
node 5 1 1 1
node 6 1 1 1
node 7 1 1 1
node 8 1 1 1
node 9 1 1 1
node 10 1 1 1
node 11 1 1 1
node 12 1 1 1
node 13 1 1 1
node 14 1 1 1
node 15 1 1 1
node 16 1 1 1
node 17 1 1 1
node 18 1 1 1
node 19 1 1 1
node 20 1 1 1
node 21 1 1 1
node 22 1 1 1
node 23 1 1 1
node 24 1 1 1
node 25 1 1 3
node 26 1 0 2
node 27 1 0 2
node 34 1 0 0
node 104 1 0 0
node 146 1 0 0
node 176 1 0 0
node 234 1 0 0
node 243 1 0 0
node 294 1 0 0
node 308 1 0 0
node 324 1 0 0
node 370 1 0 0
node 401 1 0 0
node 476 1 0 0
node 485 1 0 0
node 503 1 0 0
node 533 1 0 0
gene 1 1 26 -3.75839 0 1 -3.75839 1
gene 1 1 27 4.04537 0 2 4.04537 1
gene 1 2 26 2.13111 0 3 2.13111 1
gene 1 2 27 -3.65182 0 4 -3.65182 1
gene 1 3 26 -0.988573 0 5 -0.988573 1
gene 1 3 27 3.03941 0 6 3.03941 1
gene 1 4 26 3.70476 0 7 3.70476 1
gene 1 4 27 6.23783 0 8 6.23783 1
gene 1 5 26 1.86792 0 9 1.86792 1
gene 1 5 27 -3.85616 0 10 -3.85616 1
gene 1 6 26 6.36495 0 11 6.36495 1
gene 1 6 27 -2.49461 0 12 -2.49461 1
gene 1 7 26 4.46012 0 13 4.46012 1
gene 1 7 27 2.31143 0 14 2.31143 1
gene 1 8 26 -6.3659 0 15 -6.3659 1
gene 1 8 27 2.63731 0 16 2.63731 1
gene 1 9 26 5.27114 0 17 5.27114 1
gene 1 9 27 4.6165 0 18 4.6165 1
gene 1 10 26 2.46392 0 19 2.46392 1
gene 1 10 27 0.11412 0 20 0.11412 1
gene 1 11 26 5.87468 0 21 5.87468 1
gene 1 11 27 -4.5288 0 22 -4.5288 1
gene 1 12 26 -0.816815 0 23 -0.816815 1
gene 1 12 27 0.872371 0 24 0.872371 1
gene 1 13 26 2.40555 0 25 2.40555 1
gene 1 13 27 -3.0016 0 26 -3.0016 1
gene 1 14 26 -1.6761 0 27 -1.6761 1
gene 1 14 27 3.01973 0 28 3.01973 1
gene 1 15 26 -3.40332 0 29 -3.40332 1
gene 1 15 27 -0.500819 0 30 -0.500819 1
gene 1 16 26 -1.27996 0 31 -1.27996 1
gene 1 16 27 -0.737358 0 32 -0.737358 1
gene 1 17 26 -0.608125 0 33 -0.608125 1
gene 1 17 27 1.29603 0 34 1.29603 1
gene 1 18 26 -7.8457 0 35 -7.8457 1
gene 1 18 27 -6.594 0 36 -6.594 1
gene 1 19 26 -0.179713 0 37 -0.179713 1
gene 1 19 27 -5.35312 0 38 -5.35312 1
gene 1 20 26 3.69104 0 39 3.69104 1
gene 1 20 27 -2.15803 0 40 -2.15803 1
gene 1 21 26 4.5999 0 41 4.5999 1
gene 1 21 27 -3.15886 0 42 -3.15886 1
gene 1 22 26 -2.98466 0 43 -2.98466 1
gene 1 22 27 2.55494 0 44 2.55494 1
gene 1 23 26 1.03995 0 45 1.03995 1
gene 1 23 27 4.66261 0 46 4.66261 1
gene 1 24 26 8 0 47 8 1
gene 1 24 27 4.27213 0 48 4.27213 1
gene 1 25 26 -1.06627 0 49 -1.06627 1
gene 1 25 27 -2.26924 0 50 -2.26924 1
gene 1 1 34 -0.520324 0 70 -0.520324 1
gene 1 34 26 -2.50367 0 71 -2.50367 1
gene 1 6 34 -0.52695 0 201 -0.52695 1
gene 1 21 34 0.158863 0 254 0.158863 1
gene 1 27 26 1.421 0 300 1.421 1
gene 1 24 104 2.03974 0 316 2.03974 1
gene 1 104 27 -2.57896 0 317 -2.57896 1
gene 1 3 104 -2.78376 0 402 -2.78376 1
gene 1 15 34 6.32959 0 437 6.32959 1
gene 1 11 104 -2.20508 0 467 -2.20508 0
gene 1 10 146 -8 0 501 -8 1
gene 1 146 27 1.50888 0 502 1.50888 1
gene 1 25 104 6.72865 0 551 6.72865 1
gene 1 8 176 1.47648 0 623 1.47648 1
gene 1 176 27 0.261007 0 624 0.261007 1
gene 1 25 146 -2.54712 0 639 -2.54712 1
gene 1 5 146 3.04403 0 717 3.04403 1
gene 1 11 176 -2.79316 0 727 -2.79316 1
gene 1 6 104 0.579381 0 749 0.579381 1
gene 1 23 146 0.832771 0 773 0.832771 1
gene 1 4 234 0.206785 0 817 0.206785 1
gene 1 234 26 -0.168387 0 818 -0.168387 1
gene 1 146 234 -3.10279 0 852 -3.10279 1
gene 1 5 243 -0.316344 0 867 -0.316344 1
gene 1 243 146 1.10981 0 868 1.10981 1
gene 1 17 176 -1.4952 0 877 -1.4952 1
gene 1 20 243 3.82137 0 966 3.82137 0
gene 1 18 146 1.8738 0 979 1.8738 1
gene 1 7 176 2.43403 0 990 2.43403 1
gene 1 11 294 0.631714 0 1059 0.631714 1
gene 1 294 104 2.11211 0 1060 2.11211 1
gene 1 2 234 1.68896 0 1101 1.68896 1
gene 1 1 308 0.987442 0 1108 0.987442 1
gene 1 308 27 -1.51788 0 1109 -1.51788 1
gene 1 14 234 -4.00045 0 1121 -4.00045 1
gene 1 20 104 0.481218 0 1148 0.481218 1
gene 1 4 308 1.99014 0 1151 1.99014 0
gene 1 22 176 -0.283674 0 1176 -0.283674 1
gene 1 12 324 0.753767 0 1198 0.753767 1
gene 1 324 27 1.22214 0 1199 1.22214 1
gene 1 3 308 0.0713738 0 1257 0.0713738 0
gene 1 23 370 -2.09399 0 1333 -2.09399 1
gene 1 370 146 -1.62311 0 1334 -1.62311 1
gene 1 10 243 0.36254 0 1371 0.36254 1
gene 1 1 370 1.67968 0 1397 1.67968 1
gene 1 14 401 -1.84004 0 1472 -1.84004 1
gene 1 401 27 2.35741 0 1473 2.35741 1
gene 1 4 294 -6.58113 0 1619 -6.58113 1
gene 1 14 294 -6.34343 0 1641 -6.34343 1
gene 1 19 234 -1.45177 0 1724 -1.45177 1
gene 1 5 476 -0.205245 0 1730 -0.205245 1
gene 1 476 243 -0.814898 0 1731 -0.814898 1
gene 1 6 485 -0.244353 0 1749 -0.244353 1
gene 1 485 34 -1.69343 0 1750 -1.69343 1
gene 1 3 503 0.309965 0 1816 0.309965 1
gene 1 503 308 -1.96063 0 1817 -1.96063 1
gene 1 14 146 -2.49957 0 1842 -2.49957 1
gene 1 308 476 -1.63102 0 1862 -1.63102 1
gene 1 8 485 -0.16919 0 1925 -0.16919 1
gene 1 20 533 1 0 1949 0 1
gene 1 533 243 3.82137 0 1950 0 1
gene 1 324 294 0.961133 0 1971 0.961133 1
genomeend 0
