# Supplementary material for: Empirical assessment and comparison of neuro-evolutionary methods for the automatic off-line design of robot swarms
Source: Nat Commun. 2021 Jul 16;12:4345. doi: 10.1038/s41467-021-24642-3 (PMC8285396; doi:10.1038/s41467-021-24642-3)
Supplement: Supplementary file 10 — Source Data [file 41467_2021_24642_MOESM10_ESM.zip › SD1-source_code/Design/XOR-Aggregation/NEAT-A-slp/champ_gen_4]

/* Organism #21 Fitness: 0.792500 Time: 0 */
genomestart 21
trait 1 0.986984 0.315342 0.938541 0.374053 0.257587 0.062797 0.032757 0.363009 
node 1 1 1 1
node 2 1 1 1
node 3 1 1 1
node 4 1 1 1
node 5 1 1 1
node 6 1 1 1
node 7 1 1 1
node 8 1 1 1
node 9 1 1 1
node 10 1 1 1
node 11 1 1 1
node 12 1 1 1
node 13 1 1 1
node 14 1 1 1
node 15 1 1 1
node 16 1 1 1
node 17 1 1 1
node 18 1 1 1
node 19 1 1 1
node 20 1 1 1
node 21 1 1 1
node 22 1 1 1
node 23 1 1 1
node 24 1 1 1
node 25 1 1 3
node 26 1 0 2
node 27 1 0 2
node 37 1 0 0
node 120 1 0 0
node 142 1 0 0
node 152 1 0 0
node 162 1 0 0
node 208 1 0 0
node 239 1 0 0
node 246 1 0 0
node 286 1 0 0
node 345 1 0 0
node 359 1 0 0
node 480 1 0 0
node 508 1 0 0
gene 1 1 26 -1.27794 0 1 -1.27794 1
gene 1 1 27 2.63865 0 2 2.63865 1
gene 1 2 26 -5.39575 0 3 -5.39575 1
gene 1 2 27 -4.19989 0 4 -4.19989 1
gene 1 3 26 1.47952 0 5 1.47952 1
gene 1 3 27 -3.32036 0 6 -3.32036 1
gene 1 4 26 5.44293 0 7 5.44293 1
gene 1 4 27 1.2924 0 8 1.2924 1
gene 1 5 26 7.0627 0 9 7.0627 1
gene 1 5 27 1.69554 0 10 1.69554 1
gene 1 6 26 7.91087 0 11 7.91087 1
gene 1 6 27 -1.08695 0 12 -1.08695 1
gene 1 7 26 -3.51118 0 13 -3.51118 1
gene 1 7 27 4.3945 0 14 4.3945 1
gene 1 8 26 -8 0 15 -8 1
gene 1 8 27 4.25396 0 16 4.25396 1
gene 1 9 26 3.49702 0 17 3.49702 1
gene 1 9 27 -3.86087 0 18 -3.86087 1
gene 1 10 26 -1.80188 0 19 -1.80188 1
gene 1 10 27 -2.4368 0 20 -2.4368 1
gene 1 11 26 0.00154734 0 21 0.00154734 1
gene 1 11 27 -6.04796 0 22 -6.04796 1
gene 1 12 26 -4.60973 0 23 -4.60973 1
gene 1 12 27 -0.662717 0 24 -0.662717 1
gene 1 13 26 1.97772 0 25 1.97772 1
gene 1 13 27 -8 0 26 -8 1
gene 1 14 26 3.02398 0 27 3.02398 1
gene 1 14 27 0.722421 0 28 0.722421 1
gene 1 15 26 -2.92776 0 29 -2.92776 1
gene 1 15 27 7.39681 0 30 7.39681 1
gene 1 16 26 2.91188 0 31 2.91188 1
gene 1 16 27 7.39864 0 32 7.39864 1
gene 1 17 26 -1.25958 0 33 -1.25958 1
gene 1 17 27 2.58538 0 34 2.58538 1
gene 1 18 26 -5.30671 0 35 -5.30671 1
gene 1 18 27 -6.78378 0 36 -6.78378 1
gene 1 19 26 -3.21952 0 37 -3.21952 1
gene 1 19 27 -5.0769 0 38 -5.0769 1
gene 1 20 26 5.2366 0 39 5.2366 1
gene 1 20 27 2.75298 0 40 2.75298 1
gene 1 21 26 6.15128 0 41 6.15128 1
gene 1 21 27 3.35965 0 42 3.35965 1
gene 1 22 26 -4.56969 0 43 -4.56969 1
gene 1 22 27 -0.548358 0 44 -0.548358 1
gene 1 23 26 -1.42847 0 45 -1.42847 1
gene 1 23 27 -7.61146 0 46 -7.61146 1
gene 1 24 26 6.99536 0 47 6.99536 1
gene 1 24 27 -1.19205 0 48 -1.19205 1
gene 1 25 26 -0.879192 0 49 -0.879192 1
gene 1 25 27 -0.632951 0 50 -0.632951 1
gene 1 27 26 3.91319 0 61 3.91319 1
gene 1 10 37 0.80474 0 74 0.80474 1
gene 1 37 27 -6.07329 0 75 -6.07329 1
gene 1 15 37 7.7864 0 83 7.7864 1
gene 1 9 37 5.43359 0 215 5.43359 1
gene 1 12 37 -1.53817 0 246 -1.53817 1
gene 1 7 37 -4.07958 0 287 -4.07958 1
gene 1 23 120 -0.842683 0 350 -0.842683 1
gene 1 120 26 -1.62543 0 351 -1.62543 1
gene 1 20 120 -4.62626 0 372 -4.62626 1
gene 1 3 37 -6.13972 0 430 -6.13972 1
gene 1 12 142 4.02386 0 440 4.02386 1
gene 1 142 27 -2.97622 0 441 -2.97622 1
gene 1 8 152 -5.9648 0 477 -5.9648 1
gene 1 152 26 3.98867 0 478 3.98867 1
gene 1 20 37 -2.63648 0 514 -2.63648 1
gene 1 15 162 4.53085 0 522 4.53085 0
gene 1 162 27 -5.40214 0 523 -5.40214 1
gene 1 6 120 7.95497 0 533 7.95497 1
gene 1 13 37 -2.66303 0 623 -2.66303 1
gene 1 1 208 7.12362 0 675 7.12362 1
gene 1 208 26 -1.30221 0 676 -1.30221 1
gene 1 37 162 4.80144 0 781 4.80144 1
gene 1 15 239 0.639107 0 794 0.639107 1
gene 1 239 162 2.61764 0 795 2.61764 1
gene 1 23 246 1.93944 0 817 1.93944 1
gene 1 246 120 -4.11435 0 818 -4.11435 1
gene 1 17 152 -1.77579 0 874 -1.77579 1
gene 1 9 239 0.968826 0 908 0.968826 1
gene 1 120 286 -0.901499 0 961 -0.901499 1
gene 1 286 26 1.32762 0 962 1.32762 1
gene 1 27 120 2.69122 0 1018 2.69122 1
gene 1 16 246 1.52443 0 1030 1.52443 1
gene 1 20 246 0.487212 0 1075 0.487212 1
gene 1 20 239 1.06653 0 1090 1.06653 1
gene 1 246 345 1.96702 0 1182 1.96702 1
gene 1 345 120 -3.05462 0 1183 -3.05462 1
gene 1 1 246 -0.390452 0 1234 -0.390452 1
gene 1 15 142 1.62612 0 1243 1.62612 1
gene 1 20 359 -2.37149 0 1256 -2.37149 1
gene 1 359 27 -1.6307 0 1257 -1.6307 1
gene 1 11 345 -2.72982 0 1348 -2.72982 1
gene 1 18 345 4.4229 0 1362 4.4229 1
gene 1 2 120 -3.08498 0 1379 -3.08498 1
gene 1 21 152 0.911262 0 1394 0.911262 1
gene 1 6 37 0.443926 0 1414 0.443926 1
gene 1 239 152 -3.08743 0 1463 -3.08743 1
gene 1 22 142 -0.733327 0 1543 -0.733327 1
gene 1 5 120 0.86884 0 1573 0.86884 0
gene 1 18 142 -2.45725 0 1590 -2.45725 1
gene 1 14 345 1.05902 0 1601 1.05902 1
gene 1 16 208 -0.568012 0 1748 -0.568012 1
gene 1 152 208 0.370725 0 1759 0.370725 1
gene 1 15 480 -1.35417 0 1777 -1.35417 1
gene 1 480 162 5.41184 0 1778 5.41184 1
gene 1 11 246 0.755608 0 1838 0.755608 1
gene 1 239 37 -0.624774 0 1849 -0.624774 1
gene 1 5 508 1 0 1879 0 1
gene 1 508 120 0.86884 0 1880 0 1
genomeend 21
