# Supplementary material for: Empirical assessment and comparison of neuro-evolutionary methods for the automatic off-line design of robot swarms
Source: Nat Commun. 2021 Jul 16;12:4345. doi: 10.1038/s41467-021-24642-3 (PMC8285396; doi:10.1038/s41467-021-24642-3)
Supplement: Supplementary file 10 — Source Data [file 41467_2021_24642_MOESM10_ESM.zip › SD1-source_code/Design/XOR-Aggregation/NEAT-A-slp/champ_gen_9]

/* Organism #71 Fitness: 0.787500 Time: 0 */
genomestart 71
trait 1 0.537469 0.000000 0.053914 1.000000 0.000000 0.000000 0.174422 0.509202 
node 1 1 1 1
node 2 1 1 1
node 3 1 1 1
node 4 1 1 1
node 5 1 1 1
node 6 1 1 1
node 7 1 1 1
node 8 1 1 1
node 9 1 1 1
node 10 1 1 1
node 11 1 1 1
node 12 1 1 1
node 13 1 1 1
node 14 1 1 1
node 15 1 1 1
node 16 1 1 1
node 17 1 1 1
node 18 1 1 1
node 19 1 1 1
node 20 1 1 1
node 21 1 1 1
node 22 1 1 1
node 23 1 1 1
node 24 1 1 1
node 25 1 1 3
node 26 1 0 2
node 27 1 0 2
node 30 1 0 0
node 60 1 0 0
node 91 1 0 0
node 129 1 0 0
node 183 1 0 0
node 212 1 0 0
node 257 1 0 0
node 281 1 0 0
node 309 1 0 0
node 332 1 0 0
node 358 1 0 0
node 404 1 0 0
node 418 1 0 0
node 499 1 0 0
node 509 1 0 0
node 529 1 0 0
node 533 1 0 0
gene 1 1 26 1.7156 0 1 1.7156 1
gene 1 1 27 1.65352 0 2 1.65352 0
gene 1 2 26 -6.17391 0 3 -6.17391 1
gene 1 2 27 7.96972 0 4 7.96972 1
gene 1 3 26 -0.62183 0 5 -0.62183 1
gene 1 3 27 0.0352334 0 6 0.0352334 1
gene 1 4 26 -0.634668 0 7 -0.634668 1
gene 1 4 27 -3.84521 0 8 -3.84521 1
gene 1 5 26 5.97764 0 9 5.97764 1
gene 1 5 27 -3.45204 0 10 -3.45204 1
gene 1 6 26 4.48395 0 11 4.48395 1
gene 1 6 27 0.563826 0 12 0.563826 1
gene 1 7 26 4.49013 0 13 4.49013 1
gene 1 7 27 2.44204 0 14 2.44204 0
gene 1 8 26 -1.20482 0 15 -1.20482 1
gene 1 8 27 -0.762195 0 16 -0.762195 1
gene 1 9 26 1.04309 0 17 1.04309 1
gene 1 9 27 3.37675 0 18 3.37675 1
gene 1 10 26 3.94277 0 19 3.94277 1
gene 1 10 27 -1.42675 0 20 -1.42675 0
gene 1 11 26 -1.03049 0 21 -1.03049 1
gene 1 11 27 -4.3771 0 22 -4.3771 1
gene 1 12 26 0.217277 0 23 0.217277 1
gene 1 12 27 -0.11939 0 24 -0.11939 1
gene 1 13 26 -4.21531 0 25 -4.21531 1
gene 1 13 27 -1.76512 0 26 -1.76512 1
gene 1 14 26 -3.2422 0 27 -3.2422 1
gene 1 14 27 -0.269932 0 28 -0.269932 1
gene 1 15 26 4.03911 0 29 4.03911 1
gene 1 15 27 2.30327 0 30 2.30327 1
gene 1 16 26 2.67779 0 31 2.67779 1
gene 1 16 27 -0.584606 0 32 -0.584606 1
gene 1 17 26 0.338592 0 33 0.338592 1
gene 1 17 27 -2.47147 0 34 -2.47147 1
gene 1 18 26 -3.53215 0 35 -3.53215 1
gene 1 18 27 -0.327651 0 36 -0.327651 1
gene 1 19 26 -4.81623 0 37 -4.81623 1
gene 1 19 27 -2.10306 0 38 -2.10306 1
gene 1 20 26 4.66825 0 39 4.66825 1
gene 1 20 27 -1.34786 0 40 -1.34786 1
gene 1 21 26 8 0 41 8 1
gene 1 21 27 -4.59604 0 42 -4.59604 1
gene 1 22 26 -2.97671 0 43 -2.97671 1
gene 1 22 27 -0.883146 0 44 -0.883146 1
gene 1 23 26 -1.76796 0 45 -1.76796 1
gene 1 23 27 1.89406 0 46 1.89406 1
gene 1 24 26 8 0 47 8 1
gene 1 24 27 -1.34769 0 48 -1.34769 1
gene 1 25 26 -1.54734 0 49 -1.54734 1
gene 1 25 27 -7.88919 0 50 -7.88919 1
gene 1 12 30 -8 0 57 -8 1
gene 1 30 27 0.877842 0 58 0.877842 1
gene 1 1 30 3.87504 0 71 3.87504 1
gene 1 2 30 -2.07736 0 137 -2.07736 1
gene 1 1 60 2.5393 0 151 2.5393 1
gene 1 60 30 1.49877 0 152 1.49877 1
gene 1 17 30 0.0570986 0 183 0.0570986 1
gene 1 2 60 1.88501 0 206 1.88501 1
gene 1 14 60 3.53184 0 215 3.53184 1
gene 1 11 30 -4.60748 0 237 -4.60748 1
gene 1 12 91 2.88682 0 244 2.88682 1
gene 1 91 26 0.235077 0 245 0.235077 1
gene 1 6 60 2.48807 0 364 2.48807 1
gene 1 5 60 3.02264 0 375 3.02264 0
gene 1 16 129 1.56828 0 384 1.56828 1
gene 1 129 27 -2.16257 0 385 -2.16257 1
gene 1 5 129 0.0332864 0 398 0.0332864 1
gene 1 9 60 -1.66749 0 511 -1.66749 1
gene 1 18 183 2.07336 0 589 2.07336 1
gene 1 183 27 -4.31396 0 590 -4.31396 1
gene 1 9 91 3.27422 0 623 3.27422 1
gene 1 22 91 0.632834 0 637 0.632834 1
gene 1 1 212 1.02851 0 684 1.02851 1
gene 1 212 27 6.20066 0 685 6.20066 1
gene 1 212 183 1.27221 0 735 1.27221 1
gene 1 183 129 1.48127 0 753 1.48127 1
gene 1 4 212 -3.03681 0 844 -3.03681 1
gene 1 20 212 -1.22189 0 851 -1.22189 1
gene 1 30 257 -2.77046 0 860 -2.77046 0
gene 1 257 27 -0.23856 0 861 -0.23856 1
gene 1 7 183 -0.267613 0 876 -0.267613 1
gene 1 16 60 -1.52532 0 927 -1.52532 1
gene 1 19 60 4.01236 0 938 4.01236 1
gene 1 212 26 -0.065462 0 952 -0.065462 1
gene 1 30 281 1.37003 0 958 1.37003 1
gene 1 281 257 0.247969 0 959 0.247969 1
gene 1 257 91 0.0498332 0 977 0.0498332 1
gene 1 6 129 -0.188736 0 986 -0.188736 1
gene 1 281 129 3.30419 0 1035 3.30419 1
gene 1 16 309 -1.66418 0 1072 -1.66418 1
gene 1 309 60 -0.901115 0 1073 -0.901115 1
gene 1 16 212 1.02403 0 1085 1.02403 1
gene 1 2 332 -0.509794 0 1161 -0.509794 1
gene 1 332 27 3.29666 0 1162 3.29666 1
gene 1 15 183 -0.383713 0 1170 -0.383713 0
gene 1 14 30 1.50648 0 1241 1.50648 1
gene 1 281 358 -3.01991 0 1273 -3.01991 1
gene 1 358 257 2.63769 0 1274 2.63769 1
gene 1 24 358 2.83905 0 1359 2.83905 1
gene 1 23 309 -3.15241 0 1452 -3.15241 1
gene 1 4 281 2.07069 0 1457 2.07069 1
gene 1 281 404 1.80743 0 1472 1.80743 1
gene 1 404 257 0.216647 0 1473 0.216647 1
gene 1 7 418 -0.0817543 0 1517 -0.0817543 1
gene 1 418 27 3.07296 0 1518 3.07296 1
gene 1 10 404 -0.947651 0 1647 -0.947651 1
gene 1 3 358 0.681537 0 1661 0.681537 1
gene 1 404 418 0.923848 0 1672 0.923848 1
gene 1 14 212 -1.13774 0 1693 -1.13774 1
gene 1 60 27 1.03834 0 1737 1.03834 1
gene 1 4 129 -1.32838 0 1799 -1.32838 1
gene 1 10 499 -1.34602 0 1821 -1.34602 1
gene 1 499 27 2.53196 0 1822 2.53196 1
gene 1 16 91 1.69322 0 1858 1.69322 1
gene 1 30 509 4.65833 0 1874 4.65833 1
gene 1 509 257 0.584244 0 1875 0.584244 1
gene 1 7 509 -4.05619 0 1914 -4.05619 1
gene 1 5 529 1.9252 0 1948 1.9252 1
gene 1 529 60 2.28193 0 1949 2.28193 1
gene 1 15 533 -1.11376 0 1959 -1.11376 1
gene 1 533 183 -0.0872846 0 1960 -0.0872846 1
genomeend 71
