# Supplementary material for: Empirical assessment and comparison of neuro-evolutionary methods for the automatic off-line design of robot swarms
Source: Nat Commun. 2021 Jul 16;12:4345. doi: 10.1038/s41467-021-24642-3 (PMC8285396; doi:10.1038/s41467-021-24642-3)
Supplement: Supplementary file 10 — Source Data [file 41467_2021_24642_MOESM10_ESM.zip › SD1-source_code/Design/XOR-Aggregation/NEAT-A-slp/champ_gen_6]

/* Organism #68 Fitness: 0.747500 Time: 0 */
genomestart 68
trait 1 0.000000 0.000000 0.000000 0.294862 0.191823 0.709789 0.344811 0.319807 
node 1 1 1 1
node 2 1 1 1
node 3 1 1 1
node 4 1 1 1
node 5 1 1 1
node 6 1 1 1
node 7 1 1 1
node 8 1 1 1
node 9 1 1 1
node 10 1 1 1
node 11 1 1 1
node 12 1 1 1
node 13 1 1 1
node 14 1 1 1
node 15 1 1 1
node 16 1 1 1
node 17 1 1 1
node 18 1 1 1
node 19 1 1 1
node 20 1 1 1
node 21 1 1 1
node 22 1 1 1
node 23 1 1 1
node 24 1 1 1
node 25 1 1 3
node 26 1 0 2
node 27 1 0 2
node 41 1 0 0
node 84 1 0 0
node 106 1 0 0
node 130 1 0 0
node 156 1 0 0
node 170 1 0 0
node 174 1 0 0
node 178 1 0 0
node 218 1 0 0
node 224 1 0 0
node 273 1 0 0
node 290 1 0 0
node 303 1 0 0
node 306 1 0 0
node 313 1 0 0
node 328 1 0 0
node 358 1 0 0
node 370 1 0 0
node 383 1 0 0
node 422 1 0 0
node 478 1 0 0
gene 1 1 26 -5.03017 0 1 -5.03017 1
gene 1 1 27 0.449153 0 2 0.449153 1
gene 1 2 26 -1.7824 0 3 -1.7824 1
gene 1 2 27 -3.9991 0 4 -3.9991 1
gene 1 3 26 2.50891 0 5 2.50891 1
gene 1 3 27 4.52572 0 6 4.52572 1
gene 1 4 26 -1.43162 0 7 -1.43162 0
gene 1 4 27 5.7557 0 8 5.7557 1
gene 1 5 26 -2.50135 0 9 -2.50135 1
gene 1 5 27 -0.153182 0 10 -0.153182 1
gene 1 6 26 -3.95853 0 11 -3.95853 1
gene 1 6 27 -1.42522 0 12 -1.42522 1
gene 1 7 26 -0.772013 0 13 -0.772013 1
gene 1 7 27 -1.47075 0 14 -1.47075 1
gene 1 8 26 -5.42088 0 15 -5.42088 1
gene 1 8 27 -7.62425 0 16 -7.62425 1
gene 1 9 26 2.04212 0 17 2.04212 1
gene 1 9 27 -7.20738 0 18 -7.20738 1
gene 1 10 26 -5.33606 0 19 -5.33606 1
gene 1 10 27 1.11267 0 20 1.11267 1
gene 1 11 26 2.97664 0 21 2.97664 1
gene 1 11 27 5.37327 0 22 5.37327 0
gene 1 12 26 -7.77879 0 23 -7.77879 0
gene 1 12 27 0.685056 0 24 0.685056 1
gene 1 13 26 -5.97155 0 25 -5.97155 1
gene 1 13 27 6.66727 0 26 6.66727 1
gene 1 14 26 -8 0 27 -8 1
gene 1 14 27 2.81359 0 28 2.81359 1
gene 1 15 26 8 0 29 8 1
gene 1 15 27 5.28026 0 30 5.28026 1
gene 1 16 26 -0.250181 0 31 -0.250181 1
gene 1 16 27 3.85672 0 32 3.85672 1
gene 1 17 26 -5.82974 0 33 -5.82974 1
gene 1 17 27 -6.86376 0 34 -6.86376 1
gene 1 18 26 -4.87754 0 35 -4.87754 1
gene 1 18 27 -4.75723 0 36 -4.75723 1
gene 1 19 26 -0.785714 0 37 -0.785714 1
gene 1 19 27 -1.49243 0 38 -1.49243 1
gene 1 20 26 -1.01719 0 39 -1.01719 0
gene 1 20 27 8 0 40 8 1
gene 1 21 26 -0.484706 0 41 -0.484706 1
gene 1 21 27 7.74946 0 42 7.74946 1
gene 1 22 26 -4.7075 0 43 -4.7075 1
gene 1 22 27 -1.82206 0 44 -1.82206 0
gene 1 23 26 1.87182 0 45 1.87182 1
gene 1 23 27 -3.55504 0 46 -3.55504 1
gene 1 24 26 3.46985 0 47 3.46985 1
gene 1 24 27 5.23198 0 48 5.23198 1
gene 1 25 26 -7.34735 0 49 -7.34735 1
gene 1 25 27 -3.97695 0 50 -3.97695 1
gene 1 9 41 3.84056 0 89 3.84056 1
gene 1 41 26 3.16881 0 90 3.16881 1
gene 1 18 41 3.38105 0 98 3.38105 1
gene 1 25 41 5.99348 0 175 5.99348 1
gene 1 3 41 2.91047 0 226 2.91047 1
gene 1 8 84 -8 0 252 -8 1
gene 1 84 26 -3.89837 0 253 -3.89837 1
gene 1 23 41 -6.45101 0 289 -6.45101 1
gene 1 24 41 -3.46523 0 294 -3.46523 1
gene 1 16 84 3.04653 0 299 3.04653 1
gene 1 4 106 -5.00192 0 348 -5.00192 1
gene 1 106 26 2.129 0 349 2.129 1
gene 1 3 106 5.49545 0 448 5.49545 1
gene 1 14 130 6.56636 0 454 6.56636 1
gene 1 130 27 1.20342 0 455 1.20342 1
gene 1 6 41 0.0790079 0 469 0.0790079 1
gene 1 23 130 3.63473 0 526 3.63473 1
gene 1 13 156 -3.37836 0 547 -3.37836 1
gene 1 156 26 -1.87259 0 548 -1.87259 1
gene 1 23 106 0.638034 0 586 0.638034 0
gene 1 4 41 8 0 596 8 1
gene 1 16 170 2.74265 0 604 2.74265 1
gene 1 170 84 3.22781 0 605 3.22781 0
gene 1 19 156 -2.59302 0 609 -2.59302 1
gene 1 18 174 1.5446 0 616 1.5446 1
gene 1 174 27 -0.51217 0 617 -0.51217 1
gene 1 22 178 0.743631 0 628 0.743631 1
gene 1 178 27 1.56562 0 629 1.56562 1
gene 1 18 178 3.60907 0 696 3.60907 1
gene 1 27 156 1.90644 0 710 1.90644 1
gene 1 12 218 0.4388 0 794 0.4388 1
gene 1 218 26 -5.05026 0 795 -5.05026 0
gene 1 14 41 3.23012 0 816 3.23012 1
gene 1 11 224 4.4153 0 824 4.4153 1
gene 1 224 27 0.739672 0 825 0.739672 1
gene 1 1 106 2.28425 0 837 2.28425 1
gene 1 4 130 -2.37896 0 888 -2.37896 1
gene 1 7 156 1.13182 0 917 1.13182 1
gene 1 41 130 0.590849 0 926 0.590849 1
gene 1 2 224 2.6005 0 999 2.6005 1
gene 1 14 273 -2.39652 0 1010 -2.39652 1
gene 1 273 130 -0.71952 0 1011 -0.71952 1
gene 1 5 224 -0.299079 0 1044 -0.299079 1
gene 1 4 290 2.42319 0 1068 2.42319 1
gene 1 290 26 -1.69002 0 1069 -1.69002 1
gene 1 12 273 0.266249 0 1095 0.266249 1
gene 1 7 303 2.63422 0 1114 2.63422 1
gene 1 303 26 2.21307 0 1115 2.21307 1
gene 1 174 273 0.0886383 0 1121 0.0886383 1
gene 1 170 306 2.47414 0 1131 2.47414 1
gene 1 306 84 -0.569241 0 1132 -0.569241 1
gene 1 11 174 -0.810202 0 1139 -0.810202 1
gene 1 16 106 -1.19386 0 1157 -1.19386 1
gene 1 5 313 3.25974 0 1182 3.25974 1
gene 1 313 26 0.860338 0 1183 0.860338 1
gene 1 218 328 -1.25541 0 1240 -1.25541 1
gene 1 328 26 -6.5563 0 1241 -6.5563 1
gene 1 17 358 -0.500404 0 1343 -0.500404 1
gene 1 358 26 -6.38822 0 1344 -6.38822 1
gene 1 218 313 1.41571 0 1386 1.41571 1
gene 1 13 306 -3.37947 0 1396 -3.37947 1
gene 1 23 370 -3.06075 0 1410 -3.06075 1
gene 1 370 106 0.455935 0 1411 0.455935 1
gene 1 12 383 1 0 1456 1 1
gene 1 383 218 -4.3548 0 1457 -4.3548 1
gene 1 17 106 0.279581 0 1523 0.279581 1
gene 1 16 41 -0.509605 0 1581 -0.509605 1
gene 1 41 106 1.84256 0 1620 1.84256 1
gene 1 20 422 1 0 1632 1 1
gene 1 422 26 -2.36961 0 1633 -2.36961 1
gene 1 5 422 0.954958 0 1720 0.954958 1
gene 1 224 106 -0.01195 0 1783 -0.01195 1
gene 1 11 106 -0.420295 0 1823 -0.420295 0
gene 1 11 478 1.77617 0 1842 1.77617 1
gene 1 478 106 0.478047 0 1843 0.478047 1
genomeend 68
