# Supplementary material for: Empirical assessment and comparison of neuro-evolutionary methods for the automatic off-line design of robot swarms
Source: Nat Commun. 2021 Jul 16;12:4345. doi: 10.1038/s41467-021-24642-3 (PMC8285396; doi:10.1038/s41467-021-24642-3)
Supplement: Supplementary file 10 — Source Data [file 41467_2021_24642_MOESM10_ESM.zip › SD1-source_code/Design/XOR-Aggregation/NEAT-A-slp/champ_gen_7]

/* Organism #7 Fitness: 0.775000 Time: 0 */
genomestart 7
trait 1 0.399123 0.147699 0.989958 0.014070 0.036729 0.437822 0.617849 0.024290 
node 1 1 1 1
node 2 1 1 1
node 3 1 1 1
node 4 1 1 1
node 5 1 1 1
node 6 1 1 1
node 7 1 1 1
node 8 1 1 1
node 9 1 1 1
node 10 1 1 1
node 11 1 1 1
node 12 1 1 1
node 13 1 1 1
node 14 1 1 1
node 15 1 1 1
node 16 1 1 1
node 17 1 1 1
node 18 1 1 1
node 19 1 1 1
node 20 1 1 1
node 21 1 1 1
node 22 1 1 1
node 23 1 1 1
node 24 1 1 1
node 25 1 1 3
node 26 1 0 2
node 27 1 0 2
node 29 1 0 0
node 40 1 0 0
node 91 1 0 0
node 145 1 0 0
node 166 1 0 0
node 281 1 0 0
node 283 1 0 0
node 363 1 0 0
node 391 1 0 0
node 395 1 0 0
node 437 1 0 0
node 469 1 0 0
node 477 1 0 0
gene 1 1 26 -1.7463 0 1 -1.7463 1
gene 1 1 27 0.304784 0 2 0.304784 0
gene 1 2 26 -1.75154 0 3 -1.75154 1
gene 1 2 27 -7.46179 0 4 -7.46179 1
gene 1 3 26 -1.65045 0 5 -1.65045 1
gene 1 3 27 0.518684 0 6 0.518684 1
gene 1 4 26 6.63676 0 7 6.63676 1
gene 1 4 27 1.19523 0 8 1.19523 1
gene 1 5 26 -0.035875 0 9 -0.035875 1
gene 1 5 27 -0.718697 0 10 -0.718697 1
gene 1 6 26 8 0 11 8 1
gene 1 6 27 0.095082 0 12 0.095082 1
gene 1 7 26 0.0731817 0 13 0.0731817 1
gene 1 7 27 3.4296 0 14 3.4296 1
gene 1 8 26 -3.01958 0 15 -3.01958 1
gene 1 8 27 -2.10429 0 16 -2.10429 1
gene 1 9 26 0.47955 0 17 0.47955 1
gene 1 9 27 -0.378931 0 18 -0.378931 1
gene 1 10 26 2.81552 0 19 2.81552 1
gene 1 10 27 0.13419 0 20 0.13419 0
gene 1 11 26 -3.62258 0 21 -3.62258 1
gene 1 11 27 3.76386 0 22 3.76386 1
gene 1 12 26 1.19824 0 23 1.19824 1
gene 1 12 27 -6.48538 0 24 -6.48538 1
gene 1 13 26 1.98607 0 25 1.98607 1
gene 1 13 27 -3.6144 0 26 -3.6144 1
gene 1 14 26 -1.83848 0 27 -1.83848 1
gene 1 14 27 -1.16065 0 28 -1.16065 1
gene 1 15 26 1.42899 0 29 1.42899 1
gene 1 15 27 -1.98148 0 30 -1.98148 1
gene 1 16 26 -3.04199 0 31 -3.04199 1
gene 1 16 27 -0.939944 0 32 -0.939944 1
gene 1 17 26 -3.9008 0 33 -3.9008 1
gene 1 17 27 -2.52138 0 34 -2.52138 1
gene 1 18 26 -2.78418 0 35 -2.78418 1
gene 1 18 27 1.27809 0 36 1.27809 1
gene 1 19 26 -2.75035 0 37 -2.75035 1
gene 1 19 27 5.31014 0 38 5.31014 1
gene 1 20 26 6.95588 0 39 6.95588 1
gene 1 20 27 -0.766168 0 40 -0.766168 1
gene 1 21 26 7.24378 0 41 7.24378 1
gene 1 21 27 2.61791 0 42 2.61791 1
gene 1 22 26 -8 0 43 -8 1
gene 1 22 27 -7.50694 0 44 -7.50694 1
gene 1 23 26 -4.59094 0 45 -4.59094 1
gene 1 23 27 -2.43185 0 46 -2.43185 1
gene 1 24 26 6.03809 0 47 6.03809 1
gene 1 24 27 7.72765 0 48 7.72765 1
gene 1 25 26 0.503933 0 49 0.503933 1
gene 1 25 27 -0.760861 0 50 -0.760861 1
gene 1 20 29 -6.29327 0 53 -6.29327 1
gene 1 29 27 -6.10064 0 54 -6.10064 1
gene 1 26 27 -0.822308 0 59 -0.822308 1
gene 1 2 40 -8 0 83 -8 1
gene 1 40 27 -6.47736 0 84 -6.47736 1
gene 1 20 40 7.12445 0 94 7.12445 1
gene 1 3 29 2.7156 0 181 2.7156 1
gene 1 10 29 -0.736168 0 230 -0.736168 1
gene 1 14 91 -1.86265 0 254 -1.86265 1
gene 1 91 27 -5.34898 0 255 -5.34898 1
gene 1 29 91 -1.41326 0 284 -1.41326 1
gene 1 9 40 6.78169 0 292 6.78169 1
gene 1 15 29 -4.63313 0 393 -4.63313 1
gene 1 1 40 1.28058 0 412 1.28058 1
gene 1 91 145 2.83841 0 474 2.83841 1
gene 1 145 27 2.58611 0 475 2.58611 1
gene 1 11 40 -5.13044 0 486 -5.13044 1
gene 1 17 29 -2.55168 0 525 -2.55168 1
gene 1 22 40 1.38132 0 532 1.38132 1
gene 1 15 166 -2.0833 0 546 -2.0833 1
gene 1 166 29 2.2717 0 547 2.2717 1
gene 1 91 26 -1.63174 0 569 -1.63174 1
gene 1 9 166 2.22528 0 636 2.22528 1
gene 1 11 166 4.22258 0 659 4.22258 1
gene 1 21 40 7.44206 0 757 7.44206 1
gene 1 17 40 0.792107 0 777 0.792107 1
gene 1 14 166 6.21736 0 854 6.21736 1
gene 1 22 145 0.232368 0 882 0.232368 1
gene 1 40 26 -2.13284 0 904 -2.13284 1
gene 1 7 145 2.4415 0 927 2.4415 1
gene 1 21 145 -0.352072 0 989 -0.352072 1
gene 1 91 40 3.15356 0 1000 3.15356 0
gene 1 21 281 2.15334 0 1029 2.15334 1
gene 1 281 145 3.58206 0 1030 3.58206 1
gene 1 9 283 4.98894 0 1039 4.98894 1
gene 1 283 166 4.40687 0 1040 4.40687 1
gene 1 25 281 3.07958 0 1260 3.07958 1
gene 1 13 40 -0.60901 0 1311 -0.60901 1
gene 1 3 40 1.12501 0 1328 1.12501 1
gene 1 1 363 -0.673359 0 1358 -0.673359 1
gene 1 363 27 -2.54475 0 1359 -2.54475 1
gene 1 25 145 2.3423 0 1390 2.3423 1
gene 1 1 166 0.148631 0 1409 0.148631 1
gene 1 16 391 0.0614322 0 1451 0.0614322 1
gene 1 391 27 -2.90095 0 1452 -2.90095 1
gene 1 20 395 -0.0267514 0 1468 -0.0267514 1
gene 1 395 40 -0.043208 0 1469 -0.043208 1
gene 1 16 29 0.949069 0 1490 0.949069 1
gene 1 4 395 1.3911 0 1496 1.3911 1
gene 1 10 437 0.377228 0 1629 0.377228 1
gene 1 437 27 1.19079 0 1630 1.19079 1
gene 1 19 391 0.0149543 0 1665 0.0149543 1
gene 1 5 166 0.664469 0 1683 0.664469 1
gene 1 395 283 -1.43265 0 1730 -1.43265 1
gene 1 26 281 -0.113158 0 1774 -0.113158 1
gene 1 12 469 -0.19291 0 1782 -0.19291 1
gene 1 469 27 -3.00706 0 1783 -3.00706 1
gene 1 20 477 1.48435 0 1817 1.48435 1
gene 1 477 40 5.64928 0 1818 5.64928 1
gene 1 469 477 -0.0431849 0 1872 -0.0431849 1
gene 1 21 283 -0.627937 0 1961 -0.627937 1
genomeend 7
