# Supplementary material for: Empirical assessment and comparison of neuro-evolutionary methods for the automatic off-line design of robot swarms
Source: Nat Commun. 2021 Jul 16;12:4345. doi: 10.1038/s41467-021-24642-3 (PMC8285396; doi:10.1038/s41467-021-24642-3)
Supplement: Supplementary file 10 — Source Data [file 41467_2021_24642_MOESM10_ESM.zip › SD1-source_code/Design/XOR-Aggregation/XNES_slp/champ_gen_8]

/*Fitness: 26408.5*/
genomestart 1
node 1 0 1 1
node 2 0 1 1
node 3 0 1 1
node 4 0 1 1
node 5 0 1 1
node 6 0 1 1
node 7 0 1 1
node 8 0 1 1
node 9 0 1 1
node 10 0 1 1
node 11 0 1 1
node 12 0 1 1
node 13 0 1 1
node 14 0 1 1
node 15 0 1 1
node 16 0 1 1
node 17 0 1 1
node 18 0 1 1
node 19 0 1 1
node 20 0 1 1
node 21 0 1 1
node 22 0 1 1
node 23 0 1 1
node 24 0 1 1
node 25 0 1 3
node 26 0 0 2
node 27 0 0 2
gene 0 1 26 3.14531 0 0 1 1
gene 0 2 26 -5 0 0 1 1
gene 0 3 26 -2.84635 0 0 1 1
gene 0 4 26 -5 0 0 1 1
gene 0 5 26 -5 0 0 1 1
gene 0 6 26 5 0 0 1 1
gene 0 7 26 5 0 0 1 1
gene 0 8 26 -3.86498 0 0 1 1
gene 0 9 26 5 0 0 1 1
gene 0 10 26 1.11865 0 0 1 1
gene 0 11 26 -5 0 0 1 1
gene 0 12 26 4.47542 0 0 1 1
gene 0 13 26 -5 0 0 1 1
gene 0 14 26 3.52587 0 0 1 1
gene 0 15 26 -1.10885 0 0 1 1
gene 0 16 26 -5 0 0 1 1
gene 0 17 26 -5 0 0 1 1
gene 0 18 26 0.424264 0 0 1 1
gene 0 19 26 5 0 0 1 1
gene 0 20 26 5 0 0 1 1
gene 0 21 26 -5 0 0 1 1
gene 0 22 26 4.0323 0 0 1 1
gene 0 23 26 -5 0 0 1 1
gene 0 24 26 -1.01986 0 0 1 1
gene 0 25 26 -5 0 0 1 1
gene 0 1 27 -5 0 0 1 1
gene 0 2 27 5 0 0 1 1
gene 0 3 27 5 0 0 1 1
gene 0 4 27 5 0 0 1 1
gene 0 5 27 5 0 0 1 1
gene 0 6 27 4.62496 0 0 1 1
gene 0 7 27 -4.41212 0 0 1 1
gene 0 8 27 -5 0 0 1 1
gene 0 9 27 0.00512112 0 0 1 1
gene 0 10 27 -5 0 0 1 1
gene 0 11 27 5 0 0 1 1
gene 0 12 27 -5 0 0 1 1
gene 0 13 27 -5 0 0 1 1
gene 0 14 27 -3.18419 0 0 1 1
gene 0 15 27 4.23257 0 0 1 1
gene 0 16 27 -0.293943 0 0 1 1
gene 0 17 27 -5 0 0 1 1
gene 0 18 27 -5 0 0 1 1
gene 0 19 27 -5 0 0 1 1
gene 0 20 27 -3.53222 0 0 1 1
gene 0 21 27 5 0 0 1 1
gene 0 22 27 -4.38332 0 0 1 1
gene 0 23 27 -5 0 0 1 1
gene 0 24 27 5 0 0 1 1
gene 0 25 27 5 0 0 1 1
genomeend 1
