# Supplementary material for: Empirical assessment and comparison of neuro-evolutionary methods for the automatic off-line design of robot swarms
Source: Nat Commun. 2021 Jul 16;12:4345. doi: 10.1038/s41467-021-24642-3 (PMC8285396; doi:10.1038/s41467-021-24642-3)
Supplement: Supplementary file 10 — Source Data [file 41467_2021_24642_MOESM10_ESM.zip › SD1-source_code/Design/XOR-Aggregation/XNES_mlp/champ_gen_2]

/*Fitness: 26817*/
genomestart 1
node 1 0 1 1
node 2 0 1 1
node 3 0 1 1
node 4 0 1 1
node 5 0 1 1
node 6 0 1 1
node 7 0 1 1
node 8 0 1 1
node 9 0 1 1
node 10 0 1 1
node 11 0 1 1
node 12 0 1 1
node 13 0 1 1
node 14 0 1 1
node 15 0 1 1
node 16 0 1 1
node 17 0 1 1
node 18 0 1 1
node 19 0 1 1
node 20 0 1 1
node 21 0 1 1
node 22 0 1 1
node 23 0 1 1
node 24 0 1 1
node 25 0 1 3
node 26 0 0 0
node 27 0 0 0
node 28 0 0 0
node 29 0 0 0
node 30 0 0 0
node 31 0 0 0
node 32 0 0 0
node 33 0 0 0
node 34 0 0 0
node 35 0 0 0
node 36 0 0 0
node 37 0 0 0
node 38 0 0 0
node 39 0 0 2
node 40 0 0 2
gene 0 25 39 5 0 0 1 1
gene 0 26 39 5 0 0 1 1
gene 0 1 26 0.959294 0 0 1 1
gene 0 2 26 -0.804725 0 0 1 1
gene 0 3 26 3.70053 0 0 1 1
gene 0 4 26 3.11639 0 0 1 1
gene 0 5 26 5 0 0 1 1
gene 0 6 26 -4.4005 0 0 1 1
gene 0 7 26 -5 0 0 1 1
gene 0 8 26 3.68808 0 0 1 1
gene 0 9 26 -5 0 0 1 1
gene 0 10 26 -5 0 0 1 1
gene 0 11 26 5 0 0 1 1
gene 0 12 26 5 0 0 1 1
gene 0 13 26 4.09116 0 0 1 1
gene 0 14 26 -5 0 0 1 1
gene 0 15 26 5 0 0 1 1
gene 0 16 26 5 0 0 1 1
gene 0 17 26 -5 0 0 1 1
gene 0 18 26 -5 0 0 1 1
gene 0 19 26 -5 0 0 1 1
gene 0 20 26 5 0 0 1 1
gene 0 21 26 -5 0 0 1 1
gene 0 22 26 -5 0 0 1 1
gene 0 23 26 5 0 0 1 1
gene 0 24 26 3.49863 0 0 1 1
gene 0 25 26 -5 0 0 1 1
gene 0 27 39 5 0 0 1 1
gene 0 1 27 -5 0 0 1 1
gene 0 2 27 -1.50113 0 0 1 1
gene 0 3 27 -5 0 0 1 1
gene 0 4 27 0.147012 0 0 1 1
gene 0 5 27 -5 0 0 1 1
gene 0 6 27 -5 0 0 1 1
gene 0 7 27 5 0 0 1 1
gene 0 8 27 -3.25915 0 0 1 1
gene 0 9 27 -5 0 0 1 1
gene 0 10 27 -5 0 0 1 1
gene 0 11 27 -1.09453 0 0 1 1
gene 0 12 27 -5 0 0 1 1
gene 0 13 27 5 0 0 1 1
gene 0 14 27 -5 0 0 1 1
gene 0 15 27 5 0 0 1 1
gene 0 16 27 -5 0 0 1 1
gene 0 17 27 4.4391 0 0 1 1
gene 0 18 27 5 0 0 1 1
gene 0 19 27 5 0 0 1 1
gene 0 20 27 -5 0 0 1 1
gene 0 21 27 -5 0 0 1 1
gene 0 22 27 -0.851025 0 0 1 1
gene 0 23 27 -5 0 0 1 1
gene 0 24 27 -5 0 0 1 1
gene 0 25 27 -5 0 0 1 1
gene 0 28 39 -5 0 0 1 1
gene 0 1 28 0.706572 0 0 1 1
gene 0 2 28 5 0 0 1 1
gene 0 3 28 5 0 0 1 1
gene 0 4 28 5 0 0 1 1
gene 0 5 28 5 0 0 1 1
gene 0 6 28 -5 0 0 1 1
gene 0 7 28 5 0 0 1 1
gene 0 8 28 5 0 0 1 1
gene 0 9 28 5 0 0 1 1
gene 0 10 28 5 0 0 1 1
gene 0 11 28 -3.37214 0 0 1 1
gene 0 12 28 -5 0 0 1 1
gene 0 13 28 -5 0 0 1 1
gene 0 14 28 -1.65822 0 0 1 1
gene 0 15 28 -5 0 0 1 1
gene 0 16 28 -5 0 0 1 1
gene 0 17 28 5 0 0 1 1
gene 0 18 28 5 0 0 1 1
gene 0 19 28 5 0 0 1 1
gene 0 20 28 -5 0 0 1 1
gene 0 21 28 -5 0 0 1 1
gene 0 22 28 5 0 0 1 1
gene 0 23 28 -5 0 0 1 1
gene 0 24 28 -5 0 0 1 1
gene 0 25 28 -5 0 0 1 1
gene 0 29 39 -5 0 0 1 1
gene 0 1 29 5 0 0 1 1
gene 0 2 29 5 0 0 1 1
gene 0 3 29 -5 0 0 1 1
gene 0 4 29 3.33177 0 0 1 1
gene 0 5 29 -5 0 0 1 1
gene 0 6 29 5 0 0 1 1
gene 0 7 29 5 0 0 1 1
gene 0 8 29 5 0 0 1 1
gene 0 9 29 -5 0 0 1 1
gene 0 10 29 5 0 0 1 1
gene 0 11 29 -0.797977 0 0 1 1
gene 0 12 29 -5 0 0 1 1
gene 0 13 29 -5 0 0 1 1
gene 0 14 29 -5 0 0 1 1
gene 0 15 29 -3.91221 0 0 1 1
gene 0 16 29 -5 0 0 1 1
gene 0 17 29 5 0 0 1 1
gene 0 18 29 5 0 0 1 1
gene 0 19 29 5 0 0 1 1
gene 0 20 29 5 0 0 1 1
gene 0 21 29 -5 0 0 1 1
gene 0 22 29 5 0 0 1 1
gene 0 23 29 5 0 0 1 1
gene 0 24 29 -5 0 0 1 1
gene 0 25 29 -5 0 0 1 1
gene 0 30 39 -2.98243 0 0 1 1
gene 0 1 30 -5 0 0 1 1
gene 0 2 30 -4.72834 0 0 1 1
gene 0 3 30 -3.63105 0 0 1 1
gene 0 4 30 5 0 0 1 1
gene 0 5 30 -5 0 0 1 1
gene 0 6 30 -5 0 0 1 1
gene 0 7 30 5 0 0 1 1
gene 0 8 30 5 0 0 1 1
gene 0 9 30 -5 0 0 1 1
gene 0 10 30 -1.84933 0 0 1 1
gene 0 11 30 -5 0 0 1 1
gene 0 12 30 -5 0 0 1 1
gene 0 13 30 5 0 0 1 1
gene 0 14 30 -5 0 0 1 1
gene 0 15 30 -5 0 0 1 1
gene 0 16 30 5 0 0 1 1
gene 0 17 30 2.22706 0 0 1 1
gene 0 18 30 5 0 0 1 1
gene 0 19 30 -5 0 0 1 1
gene 0 20 30 1.66607 0 0 1 1
gene 0 21 30 -5 0 0 1 1
gene 0 22 30 -5 0 0 1 1
gene 0 23 30 -5 0 0 1 1
gene 0 24 30 -5 0 0 1 1
gene 0 25 30 -4.04831 0 0 1 1
gene 0 31 39 -5 0 0 1 1
gene 0 1 31 -0.540814 0 0 1 1
gene 0 2 31 -5 0 0 1 1
gene 0 3 31 5 0 0 1 1
gene 0 4 31 -5 0 0 1 1
gene 0 5 31 -5 0 0 1 1
gene 0 6 31 -5 0 0 1 1
gene 0 7 31 1.77809 0 0 1 1
gene 0 8 31 5 0 0 1 1
gene 0 9 31 -5 0 0 1 1
gene 0 10 31 3.17333 0 0 1 1
gene 0 11 31 4.91052 0 0 1 1
gene 0 12 31 5 0 0 1 1
gene 0 13 31 -5 0 0 1 1
gene 0 14 31 -5 0 0 1 1
gene 0 15 31 -5 0 0 1 1
gene 0 16 31 -1.06729 0 0 1 1
gene 0 17 31 -5 0 0 1 1
gene 0 18 31 4.5506 0 0 1 1
gene 0 19 31 0.827113 0 0 1 1
gene 0 20 31 4.54507 0 0 1 1
gene 0 21 31 -3.58012 0 0 1 1
gene 0 22 31 -1.63665 0 0 1 1
gene 0 23 31 -5 0 0 1 1
gene 0 24 31 4.27152 0 0 1 1
gene 0 25 31 -5 0 0 1 1
gene 0 32 39 5 0 0 1 1
gene 0 1 32 -1.12595 0 0 1 1
gene 0 2 32 -5 0 0 1 1
gene 0 3 32 -5 0 0 1 1
gene 0 4 32 5 0 0 1 1
gene 0 5 32 5 0 0 1 1
gene 0 6 32 -5 0 0 1 1
gene 0 7 32 -3.49841 0 0 1 1
gene 0 8 32 -5 0 0 1 1
gene 0 9 32 -5 0 0 1 1
gene 0 10 32 -5 0 0 1 1
gene 0 11 32 -5 0 0 1 1
gene 0 12 32 5 0 0 1 1
gene 0 13 32 -3.72802 0 0 1 1
gene 0 14 32 -5 0 0 1 1
gene 0 15 32 5 0 0 1 1
gene 0 16 32 5 0 0 1 1
gene 0 17 32 -5 0 0 1 1
gene 0 18 32 -5 0 0 1 1
gene 0 19 32 -5 0 0 1 1
gene 0 20 32 5 0 0 1 1
gene 0 21 32 5 0 0 1 1
gene 0 22 32 -5 0 0 1 1
gene 0 23 32 -5 0 0 1 1
gene 0 24 32 5 0 0 1 1
gene 0 25 32 5 0 0 1 1
gene 0 33 39 -5 0 0 1 1
gene 0 1 33 5 0 0 1 1
gene 0 2 33 5 0 0 1 1
gene 0 3 33 -5 0 0 1 1
gene 0 4 33 5 0 0 1 1
gene 0 5 33 5 0 0 1 1
gene 0 6 33 0.761012 0 0 1 1
gene 0 7 33 -5 0 0 1 1
gene 0 8 33 5 0 0 1 1
gene 0 9 33 -2.07059 0 0 1 1
gene 0 10 33 -5 0 0 1 1
gene 0 11 33 -4.96803 0 0 1 1
gene 0 12 33 -5 0 0 1 1
gene 0 13 33 -5 0 0 1 1
gene 0 14 33 -1.15636 0 0 1 1
gene 0 15 33 -4.98257 0 0 1 1
gene 0 16 33 -2.19396 0 0 1 1
gene 0 17 33 5 0 0 1 1
gene 0 18 33 5 0 0 1 1
gene 0 19 33 4.72743 0 0 1 1
gene 0 20 33 -5 0 0 1 1
gene 0 21 33 -2.48468 0 0 1 1
gene 0 22 33 4.69646 0 0 1 1
gene 0 23 33 -5 0 0 1 1
gene 0 24 33 -5 0 0 1 1
gene 0 25 33 -5 0 0 1 1
gene 0 34 39 -5 0 0 1 1
gene 0 1 34 -5 0 0 1 1
gene 0 2 34 -5 0 0 1 1
gene 0 3 34 -5 0 0 1 1
gene 0 4 34 -5 0 0 1 1
gene 0 5 34 -5 0 0 1 1
gene 0 6 34 -5 0 0 1 1
gene 0 7 34 -5 0 0 1 1
gene 0 8 34 4.32159 0 0 1 1
gene 0 9 34 0.45223 0 0 1 1
gene 0 10 34 5 0 0 1 1
gene 0 11 34 -2.84305 0 0 1 1
gene 0 12 34 -2.58644 0 0 1 1
gene 0 13 34 5 0 0 1 1
gene 0 14 34 -5 0 0 1 1
gene 0 15 34 -5 0 0 1 1
gene 0 16 34 4.98061 0 0 1 1
gene 0 17 34 5 0 0 1 1
gene 0 18 34 -0.0227669 0 0 1 1
gene 0 19 34 2.28245 0 0 1 1
gene 0 20 34 2.56815 0 0 1 1
gene 0 21 34 -5 0 0 1 1
gene 0 22 34 3.71737 0 0 1 1
gene 0 23 34 5 0 0 1 1
gene 0 24 34 -3.97211 0 0 1 1
gene 0 25 34 5 0 0 1 1
gene 0 35 39 5 0 0 1 1
gene 0 1 35 -5 0 0 1 1
gene 0 2 35 4.89311 0 0 1 1
gene 0 3 35 5 0 0 1 1
gene 0 4 35 5 0 0 1 1
gene 0 5 35 -5 0 0 1 1
gene 0 6 35 4.79851 0 0 1 1
gene 0 7 35 5 0 0 1 1
gene 0 8 35 -5 0 0 1 1
gene 0 9 35 -5 0 0 1 1
gene 0 10 35 -5 0 0 1 1
gene 0 11 35 2.53208 0 0 1 1
gene 0 12 35 3.99029 0 0 1 1
gene 0 13 35 3.08511 0 0 1 1
gene 0 14 35 5 0 0 1 1
gene 0 15 35 -4.73911 0 0 1 1
gene 0 16 35 -5 0 0 1 1
gene 0 17 35 -5 0 0 1 1
gene 0 18 35 -5 0 0 1 1
gene 0 19 35 -5 0 0 1 1
gene 0 20 35 5 0 0 1 1
gene 0 21 35 -5 0 0 1 1
gene 0 22 35 3.3305 0 0 1 1
gene 0 23 35 5 0 0 1 1
gene 0 24 35 5 0 0 1 1
gene 0 25 35 -5 0 0 1 1
gene 0 36 39 -5 0 0 1 1
gene 0 1 36 5 0 0 1 1
gene 0 2 36 5 0 0 1 1
gene 0 3 36 5 0 0 1 1
gene 0 4 36 -4.54265 0 0 1 1
gene 0 5 36 -5 0 0 1 1
gene 0 6 36 5 0 0 1 1
gene 0 7 36 5 0 0 1 1
gene 0 8 36 5 0 0 1 1
gene 0 9 36 5 0 0 1 1
gene 0 10 36 5 0 0 1 1
gene 0 11 36 -5 0 0 1 1
gene 0 12 36 5 0 0 1 1
gene 0 13 36 -5 0 0 1 1
gene 0 14 36 -3.94654 0 0 1 1
gene 0 15 36 2.3842 0 0 1 1
gene 0 16 36 -5 0 0 1 1
gene 0 17 36 5 0 0 1 1
gene 0 18 36 5 0 0 1 1
gene 0 19 36 -1.05029 0 0 1 1
gene 0 20 36 5 0 0 1 1
gene 0 21 36 -5 0 0 1 1
gene 0 22 36 5 0 0 1 1
gene 0 23 36 -1.73126 0 0 1 1
gene 0 24 36 -5 0 0 1 1
gene 0 25 36 -5 0 0 1 1
gene 0 37 39 5 0 0 1 1
gene 0 1 37 5 0 0 1 1
gene 0 2 37 -5 0 0 1 1
gene 0 3 37 5 0 0 1 1
gene 0 4 37 5 0 0 1 1
gene 0 5 37 5 0 0 1 1
gene 0 6 37 -4.69432 0 0 1 1
gene 0 7 37 5 0 0 1 1
gene 0 8 37 -5 0 0 1 1
gene 0 9 37 -5 0 0 1 1
gene 0 10 37 -5 0 0 1 1
gene 0 11 37 -5 0 0 1 1
gene 0 12 37 5 0 0 1 1
gene 0 13 37 -0.577941 0 0 1 1
gene 0 14 37 5 0 0 1 1
gene 0 15 37 5 0 0 1 1
gene 0 16 37 5 0 0 1 1
gene 0 17 37 -5 0 0 1 1
gene 0 18 37 -5 0 0 1 1
gene 0 19 37 -5 0 0 1 1
gene 0 20 37 -5 0 0 1 1
gene 0 21 37 -0.748221 0 0 1 1
gene 0 22 37 -5 0 0 1 1
gene 0 23 37 -5 0 0 1 1
gene 0 24 37 5 0 0 1 1
gene 0 25 37 5 0 0 1 1
gene 0 38 39 5 0 0 1 1
gene 0 1 38 2.00685 0 0 1 1
gene 0 2 38 5 0 0 1 1
gene 0 3 38 -1.62271 0 0 1 1
gene 0 4 38 -4.12832 0 0 1 1
gene 0 5 38 -1.38919 0 0 1 1
gene 0 6 38 -5 0 0 1 1
gene 0 7 38 -5 0 0 1 1
gene 0 8 38 5 0 0 1 1
gene 0 9 38 -5 0 0 1 1
gene 0 10 38 -2.66567 0 0 1 1
gene 0 11 38 5 0 0 1 1
gene 0 12 38 -5 0 0 1 1
gene 0 13 38 5 0 0 1 1
gene 0 14 38 -5 0 0 1 1
gene 0 15 38 -5 0 0 1 1
gene 0 16 38 5 0 0 1 1
gene 0 17 38 3.06295 0 0 1 1
gene 0 18 38 -5 0 0 1 1
gene 0 19 38 -0.663414 0 0 1 1
gene 0 20 38 5 0 0 1 1
gene 0 21 38 3.91575 0 0 1 1
gene 0 22 38 -5 0 0 1 1
gene 0 23 38 3.33991 0 0 1 1
gene 0 24 38 -5 0 0 1 1
gene 0 25 38 -5 0 0 1 1
gene 0 25 40 5 0 0 1 1
gene 0 26 40 -5 0 0 1 1
gene 0 27 40 0.654878 0 0 1 1
gene 0 28 40 -5 0 0 1 1
gene 0 29 40 -5 0 0 1 1
gene 0 30 40 5 0 0 1 1
gene 0 31 40 -5 0 0 1 1
gene 0 32 40 -5 0 0 1 1
gene 0 33 40 -5 0 0 1 1
gene 0 34 40 -5 0 0 1 1
gene 0 35 40 -5 0 0 1 1
gene 0 36 40 -2.6542 0 0 1 1
gene 0 37 40 -5 0 0 1 1
gene 0 38 40 1.67179 0 0 1 1
genomeend 1
