# Supplementary material for: Empirical assessment and comparison of neuro-evolutionary methods for the automatic off-line design of robot swarms
Source: Nat Commun. 2021 Jul 16;12:4345. doi: 10.1038/s41467-021-24642-3 (PMC8285396; doi:10.1038/s41467-021-24642-3)
Supplement: Supplementary file 10 — Source Data [file 41467_2021_24642_MOESM10_ESM.zip › SD1-source_code/Design/XOR-Aggregation/XNES_mlp/champ_gen_5]

/*Fitness: 26496*/
genomestart 1
node 1 0 1 1
node 2 0 1 1
node 3 0 1 1
node 4 0 1 1
node 5 0 1 1
node 6 0 1 1
node 7 0 1 1
node 8 0 1 1
node 9 0 1 1
node 10 0 1 1
node 11 0 1 1
node 12 0 1 1
node 13 0 1 1
node 14 0 1 1
node 15 0 1 1
node 16 0 1 1
node 17 0 1 1
node 18 0 1 1
node 19 0 1 1
node 20 0 1 1
node 21 0 1 1
node 22 0 1 1
node 23 0 1 1
node 24 0 1 1
node 25 0 1 3
node 26 0 0 0
node 27 0 0 0
node 28 0 0 0
node 29 0 0 0
node 30 0 0 0
node 31 0 0 0
node 32 0 0 0
node 33 0 0 0
node 34 0 0 0
node 35 0 0 0
node 36 0 0 0
node 37 0 0 0
node 38 0 0 0
node 39 0 0 2
node 40 0 0 2
gene 0 25 39 -5 0 0 1 1
gene 0 26 39 5 0 0 1 1
gene 0 1 26 5 0 0 1 1
gene 0 2 26 0.437399 0 0 1 1
gene 0 3 26 5 0 0 1 1
gene 0 4 26 -5 0 0 1 1
gene 0 5 26 5 0 0 1 1
gene 0 6 26 -5 0 0 1 1
gene 0 7 26 -5 0 0 1 1
gene 0 8 26 -5 0 0 1 1
gene 0 9 26 -2.26935 0 0 1 1
gene 0 10 26 -3.04779 0 0 1 1
gene 0 11 26 -5 0 0 1 1
gene 0 12 26 -1.39579 0 0 1 1
gene 0 13 26 -5 0 0 1 1
gene 0 14 26 -1.29729 0 0 1 1
gene 0 15 26 5 0 0 1 1
gene 0 16 26 5 0 0 1 1
gene 0 17 26 2.39535 0 0 1 1
gene 0 18 26 -5 0 0 1 1
gene 0 19 26 5 0 0 1 1
gene 0 20 26 -5 0 0 1 1
gene 0 21 26 0.829728 0 0 1 1
gene 0 22 26 -5 0 0 1 1
gene 0 23 26 5 0 0 1 1
gene 0 24 26 -5 0 0 1 1
gene 0 25 26 -5 0 0 1 1
gene 0 27 39 5 0 0 1 1
gene 0 1 27 -5 0 0 1 1
gene 0 2 27 1.74939 0 0 1 1
gene 0 3 27 2.99106 0 0 1 1
gene 0 4 27 -2.92842 0 0 1 1
gene 0 5 27 3.02008 0 0 1 1
gene 0 6 27 3.01287 0 0 1 1
gene 0 7 27 5 0 0 1 1
gene 0 8 27 0.563513 0 0 1 1
gene 0 9 27 -5 0 0 1 1
gene 0 10 27 -3.54473 0 0 1 1
gene 0 11 27 5 0 0 1 1
gene 0 12 27 5 0 0 1 1
gene 0 13 27 4.87321 0 0 1 1
gene 0 14 27 5 0 0 1 1
gene 0 15 27 5 0 0 1 1
gene 0 16 27 5 0 0 1 1
gene 0 17 27 0.679028 0 0 1 1
gene 0 18 27 -5 0 0 1 1
gene 0 19 27 -5 0 0 1 1
gene 0 20 27 -5 0 0 1 1
gene 0 21 27 -0.99253 0 0 1 1
gene 0 22 27 -5 0 0 1 1
gene 0 23 27 -5 0 0 1 1
gene 0 24 27 -5 0 0 1 1
gene 0 25 27 -5 0 0 1 1
gene 0 28 39 5 0 0 1 1
gene 0 1 28 -5 0 0 1 1
gene 0 2 28 4.45783 0 0 1 1
gene 0 3 28 -5 0 0 1 1
gene 0 4 28 5 0 0 1 1
gene 0 5 28 1.77078 0 0 1 1
gene 0 6 28 -5 0 0 1 1
gene 0 7 28 5 0 0 1 1
gene 0 8 28 -5 0 0 1 1
gene 0 9 28 -5 0 0 1 1
gene 0 10 28 -5 0 0 1 1
gene 0 11 28 -3.13572 0 0 1 1
gene 0 12 28 5 0 0 1 1
gene 0 13 28 5 0 0 1 1
gene 0 14 28 3.52641 0 0 1 1
gene 0 15 28 5 0 0 1 1
gene 0 16 28 -4.8477 0 0 1 1
gene 0 17 28 1.94137 0 0 1 1
gene 0 18 28 -2.46949 0 0 1 1
gene 0 19 28 -5 0 0 1 1
gene 0 20 28 0.705204 0 0 1 1
gene 0 21 28 5 0 0 1 1
gene 0 22 28 -5 0 0 1 1
gene 0 23 28 0.0599623 0 0 1 1
gene 0 24 28 2.11803 0 0 1 1
gene 0 25 28 -5 0 0 1 1
gene 0 29 39 -5 0 0 1 1
gene 0 1 29 -0.175458 0 0 1 1
gene 0 2 29 -5 0 0 1 1
gene 0 3 29 5 0 0 1 1
gene 0 4 29 1.02351 0 0 1 1
gene 0 5 29 -5 0 0 1 1
gene 0 6 29 -5 0 0 1 1
gene 0 7 29 5 0 0 1 1
gene 0 8 29 5 0 0 1 1
gene 0 9 29 -5 0 0 1 1
gene 0 10 29 1.8682 0 0 1 1
gene 0 11 29 5 0 0 1 1
gene 0 12 29 5 0 0 1 1
gene 0 13 29 -5 0 0 1 1
gene 0 14 29 -5 0 0 1 1
gene 0 15 29 5 0 0 1 1
gene 0 16 29 -3.82234 0 0 1 1
gene 0 17 29 5 0 0 1 1
gene 0 18 29 5 0 0 1 1
gene 0 19 29 5 0 0 1 1
gene 0 20 29 -3.39199 0 0 1 1
gene 0 21 29 -5 0 0 1 1
gene 0 22 29 5 0 0 1 1
gene 0 23 29 1.74284 0 0 1 1
gene 0 24 29 -5 0 0 1 1
gene 0 25 29 -5 0 0 1 1
gene 0 30 39 2.40599 0 0 1 1
gene 0 1 30 0.00989035 0 0 1 1
gene 0 2 30 -5 0 0 1 1
gene 0 3 30 -5 0 0 1 1
gene 0 4 30 5 0 0 1 1
gene 0 5 30 1.26691 0 0 1 1
gene 0 6 30 -5 0 0 1 1
gene 0 7 30 -3.95528 0 0 1 1
gene 0 8 30 2.21011 0 0 1 1
gene 0 9 30 5 0 0 1 1
gene 0 10 30 5 0 0 1 1
gene 0 11 30 5 0 0 1 1
gene 0 12 30 0.616078 0 0 1 1
gene 0 13 30 3.01085 0 0 1 1
gene 0 14 30 -5 0 0 1 1
gene 0 15 30 0.79872 0 0 1 1
gene 0 16 30 5 0 0 1 1
gene 0 17 30 -5 0 0 1 1
gene 0 18 30 -3.08165 0 0 1 1
gene 0 19 30 -5 0 0 1 1
gene 0 20 30 5 0 0 1 1
gene 0 21 30 5 0 0 1 1
gene 0 22 30 1.20983 0 0 1 1
gene 0 23 30 1.51411 0 0 1 1
gene 0 24 30 5 0 0 1 1
gene 0 25 30 -5 0 0 1 1
gene 0 31 39 -5 0 0 1 1
gene 0 1 31 5 0 0 1 1
gene 0 2 31 -2.56238 0 0 1 1
gene 0 3 31 -5 0 0 1 1
gene 0 4 31 3.63517 0 0 1 1
gene 0 5 31 -5 0 0 1 1
gene 0 6 31 5 0 0 1 1
gene 0 7 31 -4.4525 0 0 1 1
gene 0 8 31 -1.31561 0 0 1 1
gene 0 9 31 -5 0 0 1 1
gene 0 10 31 5 0 0 1 1
gene 0 11 31 -1.81869 0 0 1 1
gene 0 12 31 5 0 0 1 1
gene 0 13 31 5 0 0 1 1
gene 0 14 31 2.06201 0 0 1 1
gene 0 15 31 2.8564 0 0 1 1
gene 0 16 31 -5 0 0 1 1
gene 0 17 31 2.64822 0 0 1 1
gene 0 18 31 5 0 0 1 1
gene 0 19 31 5 0 0 1 1
gene 0 20 31 -5 0 0 1 1
gene 0 21 31 -5 0 0 1 1
gene 0 22 31 5 0 0 1 1
gene 0 23 31 5 0 0 1 1
gene 0 24 31 -5 0 0 1 1
gene 0 25 31 -5 0 0 1 1
gene 0 32 39 -5 0 0 1 1
gene 0 1 32 -5 0 0 1 1
gene 0 2 32 -0.223216 0 0 1 1
gene 0 3 32 -2.49197 0 0 1 1
gene 0 4 32 -5 0 0 1 1
gene 0 5 32 -1.82399 0 0 1 1
gene 0 6 32 5 0 0 1 1
gene 0 7 32 -5 0 0 1 1
gene 0 8 32 5 0 0 1 1
gene 0 9 32 5 0 0 1 1
gene 0 10 32 5 0 0 1 1
gene 0 11 32 -2.21709 0 0 1 1
gene 0 12 32 -5 0 0 1 1
gene 0 13 32 5 0 0 1 1
gene 0 14 32 -5 0 0 1 1
gene 0 15 32 5 0 0 1 1
gene 0 16 32 0.879183 0 0 1 1
gene 0 17 32 5 0 0 1 1
gene 0 18 32 5 0 0 1 1
gene 0 19 32 5 0 0 1 1
gene 0 20 32 3.36436 0 0 1 1
gene 0 21 32 -5 0 0 1 1
gene 0 22 32 5 0 0 1 1
gene 0 23 32 -5 0 0 1 1
gene 0 24 32 -5 0 0 1 1
gene 0 25 32 -5 0 0 1 1
gene 0 33 39 5 0 0 1 1
gene 0 1 33 -5 0 0 1 1
gene 0 2 33 -5 0 0 1 1
gene 0 3 33 -5 0 0 1 1
gene 0 4 33 5 0 0 1 1
gene 0 5 33 5 0 0 1 1
gene 0 6 33 -4.76197 0 0 1 1
gene 0 7 33 -5 0 0 1 1
gene 0 8 33 -5 0 0 1 1
gene 0 9 33 -1.82486 0 0 1 1
gene 0 10 33 5 0 0 1 1
gene 0 11 33 -5 0 0 1 1
gene 0 12 33 -5 0 0 1 1
gene 0 13 33 0.0305423 0 0 1 1
gene 0 14 33 5 0 0 1 1
gene 0 15 33 -1.66339 0 0 1 1
gene 0 16 33 -1.00957 0 0 1 1
gene 0 17 33 -5 0 0 1 1
gene 0 18 33 2.28116 0 0 1 1
gene 0 19 33 -1.57438 0 0 1 1
gene 0 20 33 4.23738 0 0 1 1
gene 0 21 33 -5 0 0 1 1
gene 0 22 33 5 0 0 1 1
gene 0 23 33 -5 0 0 1 1
gene 0 24 33 -5 0 0 1 1
gene 0 25 33 -5 0 0 1 1
gene 0 34 39 5 0 0 1 1
gene 0 1 34 5 0 0 1 1
gene 0 2 34 -5 0 0 1 1
gene 0 3 34 5 0 0 1 1
gene 0 4 34 5 0 0 1 1
gene 0 5 34 5 0 0 1 1
gene 0 6 34 -1.95293 0 0 1 1
gene 0 7 34 -5 0 0 1 1
gene 0 8 34 -5 0 0 1 1
gene 0 9 34 5 0 0 1 1
gene 0 10 34 -5 0 0 1 1
gene 0 11 34 5 0 0 1 1
gene 0 12 34 -2.15184 0 0 1 1
gene 0 13 34 3.29686 0 0 1 1
gene 0 14 34 -5 0 0 1 1
gene 0 15 34 -0.148881 0 0 1 1
gene 0 16 34 0.384424 0 0 1 1
gene 0 17 34 -5 0 0 1 1
gene 0 18 34 -5 0 0 1 1
gene 0 19 34 -5 0 0 1 1
gene 0 20 34 3.38933 0 0 1 1
gene 0 21 34 2.55077 0 0 1 1
gene 0 22 34 -5 0 0 1 1
gene 0 23 34 -5 0 0 1 1
gene 0 24 34 -5 0 0 1 1
gene 0 25 34 -5 0 0 1 1
gene 0 35 39 5 0 0 1 1
gene 0 1 35 5 0 0 1 1
gene 0 2 35 -0.436358 0 0 1 1
gene 0 3 35 0.738027 0 0 1 1
gene 0 4 35 5 0 0 1 1
gene 0 5 35 5 0 0 1 1
gene 0 6 35 -5 0 0 1 1
gene 0 7 35 -5 0 0 1 1
gene 0 8 35 -5 0 0 1 1
gene 0 9 35 -3.56215 0 0 1 1
gene 0 10 35 -2.97757 0 0 1 1
gene 0 11 35 -0.955808 0 0 1 1
gene 0 12 35 2.72045 0 0 1 1
gene 0 13 35 5 0 0 1 1
gene 0 14 35 5 0 0 1 1
gene 0 15 35 -1.95519 0 0 1 1
gene 0 16 35 5 0 0 1 1
gene 0 17 35 -5 0 0 1 1
gene 0 18 35 -5 0 0 1 1
gene 0 19 35 -5 0 0 1 1
gene 0 20 35 -4.37626 0 0 1 1
gene 0 21 35 5 0 0 1 1
gene 0 22 35 -5 0 0 1 1
gene 0 23 35 -5 0 0 1 1
gene 0 24 35 5 0 0 1 1
gene 0 25 35 5 0 0 1 1
gene 0 36 39 5 0 0 1 1
gene 0 1 36 0.430557 0 0 1 1
gene 0 2 36 2.81172 0 0 1 1
gene 0 3 36 -5 0 0 1 1
gene 0 4 36 5 0 0 1 1
gene 0 5 36 -5 0 0 1 1
gene 0 6 36 5 0 0 1 1
gene 0 7 36 -0.165528 0 0 1 1
gene 0 8 36 -4.18976 0 0 1 1
gene 0 9 36 -5 0 0 1 1
gene 0 10 36 5 0 0 1 1
gene 0 11 36 1.77364 0 0 1 1
gene 0 12 36 5 0 0 1 1
gene 0 13 36 -5 0 0 1 1
gene 0 14 36 2.42666 0 0 1 1
gene 0 15 36 -2.80777 0 0 1 1
gene 0 16 36 -5 0 0 1 1
gene 0 17 36 -5 0 0 1 1
gene 0 18 36 5 0 0 1 1
gene 0 19 36 -5 0 0 1 1
gene 0 20 36 5 0 0 1 1
gene 0 21 36 5 0 0 1 1
gene 0 22 36 -5 0 0 1 1
gene 0 23 36 5 0 0 1 1
gene 0 24 36 5 0 0 1 1
gene 0 25 36 -5 0 0 1 1
gene 0 37 39 5 0 0 1 1
gene 0 1 37 -3.90172 0 0 1 1
gene 0 2 37 -1.97667 0 0 1 1
gene 0 3 37 5 0 0 1 1
gene 0 4 37 -5 0 0 1 1
gene 0 5 37 5 0 0 1 1
gene 0 6 37 -5 0 0 1 1
gene 0 7 37 -5 0 0 1 1
gene 0 8 37 5 0 0 1 1
gene 0 9 37 -5 0 0 1 1
gene 0 10 37 -0.846099 0 0 1 1
gene 0 11 37 5 0 0 1 1
gene 0 12 37 5 0 0 1 1
gene 0 13 37 5 0 0 1 1
gene 0 14 37 5 0 0 1 1
gene 0 15 37 -1.53604 0 0 1 1
gene 0 16 37 5 0 0 1 1
gene 0 17 37 -5 0 0 1 1
gene 0 18 37 2.84964 0 0 1 1
gene 0 19 37 -5 0 0 1 1
gene 0 20 37 -4.63174 0 0 1 1
gene 0 21 37 4.66435 0 0 1 1
gene 0 22 37 5 0 0 1 1
gene 0 23 37 5 0 0 1 1
gene 0 24 37 5 0 0 1 1
gene 0 25 37 -5 0 0 1 1
gene 0 38 39 5 0 0 1 1
gene 0 1 38 -2.7344 0 0 1 1
gene 0 2 38 -3.72379 0 0 1 1
gene 0 3 38 5 0 0 1 1
gene 0 4 38 -5 0 0 1 1
gene 0 5 38 5 0 0 1 1
gene 0 6 38 5 0 0 1 1
gene 0 7 38 -4.24614 0 0 1 1
gene 0 8 38 -5 0 0 1 1
gene 0 9 38 5 0 0 1 1
gene 0 10 38 -0.446011 0 0 1 1
gene 0 11 38 -5 0 0 1 1
gene 0 12 38 2.60367 0 0 1 1
gene 0 13 38 -5 0 0 1 1
gene 0 14 38 -0.206307 0 0 1 1
gene 0 15 38 -1.60164 0 0 1 1
gene 0 16 38 -2.42701 0 0 1 1
gene 0 17 38 -5 0 0 1 1
gene 0 18 38 -5 0 0 1 1
gene 0 19 38 -5 0 0 1 1
gene 0 20 38 5 0 0 1 1
gene 0 21 38 5 0 0 1 1
gene 0 22 38 -5 0 0 1 1
gene 0 23 38 -5 0 0 1 1
gene 0 24 38 5 0 0 1 1
gene 0 25 38 5 0 0 1 1
gene 0 25 40 -5 0 0 1 1
gene 0 26 40 1.08999 0 0 1 1
gene 0 27 40 -2.70181 0 0 1 1
gene 0 28 40 5 0 0 1 1
gene 0 29 40 4.6919 0 0 1 1
gene 0 30 40 1.00823 0 0 1 1
gene 0 31 40 -5 0 0 1 1
gene 0 32 40 -5 0 0 1 1
gene 0 33 40 -5 0 0 1 1
gene 0 34 40 -5 0 0 1 1
gene 0 35 40 -5 0 0 1 1
gene 0 36 40 -5 0 0 1 1
gene 0 37 40 -0.445604 0 0 1 1
gene 0 38 40 -5 0 0 1 1
genomeend 1
