# Supplementary material for: Empirical assessment and comparison of neuro-evolutionary methods for the automatic off-line design of robot swarms
Source: Nat Commun. 2021 Jul 16;12:4345. doi: 10.1038/s41467-021-24642-3 (PMC8285396; doi:10.1038/s41467-021-24642-3)
Supplement: Supplementary file 10 — Source Data [file 41467_2021_24642_MOESM10_ESM.zip › SD1-source_code/Design/XOR-Aggregation/XNES_mlp/champ_gen_1]

/*Fitness: 28332*/
genomestart 1
node 1 0 1 1
node 2 0 1 1
node 3 0 1 1
node 4 0 1 1
node 5 0 1 1
node 6 0 1 1
node 7 0 1 1
node 8 0 1 1
node 9 0 1 1
node 10 0 1 1
node 11 0 1 1
node 12 0 1 1
node 13 0 1 1
node 14 0 1 1
node 15 0 1 1
node 16 0 1 1
node 17 0 1 1
node 18 0 1 1
node 19 0 1 1
node 20 0 1 1
node 21 0 1 1
node 22 0 1 1
node 23 0 1 1
node 24 0 1 1
node 25 0 1 3
node 26 0 0 0
node 27 0 0 0
node 28 0 0 0
node 29 0 0 0
node 30 0 0 0
node 31 0 0 0
node 32 0 0 0
node 33 0 0 0
node 34 0 0 0
node 35 0 0 0
node 36 0 0 0
node 37 0 0 0
node 38 0 0 0
node 39 0 0 2
node 40 0 0 2
gene 0 25 39 -5 0 0 1 1
gene 0 26 39 1.59072 0 0 1 1
gene 0 1 26 5 0 0 1 1
gene 0 2 26 -5 0 0 1 1
gene 0 3 26 5 0 0 1 1
gene 0 4 26 -5 0 0 1 1
gene 0 5 26 -5 0 0 1 1
gene 0 6 26 -1.67019 0 0 1 1
gene 0 7 26 -0.135251 0 0 1 1
gene 0 8 26 2.51732 0 0 1 1
gene 0 9 26 -5 0 0 1 1
gene 0 10 26 -5 0 0 1 1
gene 0 11 26 5 0 0 1 1
gene 0 12 26 5 0 0 1 1
gene 0 13 26 -1.08813 0 0 1 1
gene 0 14 26 -5 0 0 1 1
gene 0 15 26 5 0 0 1 1
gene 0 16 26 2.09435 0 0 1 1
gene 0 17 26 2.4759 0 0 1 1
gene 0 18 26 -5 0 0 1 1
gene 0 19 26 -3.04172 0 0 1 1
gene 0 20 26 5 0 0 1 1
gene 0 21 26 5 0 0 1 1
gene 0 22 26 5 0 0 1 1
gene 0 23 26 0.794977 0 0 1 1
gene 0 24 26 5 0 0 1 1
gene 0 25 26 -5 0 0 1 1
gene 0 27 39 -4.42062 0 0 1 1
gene 0 1 27 -5 0 0 1 1
gene 0 2 27 -5 0 0 1 1
gene 0 3 27 -5 0 0 1 1
gene 0 4 27 -5 0 0 1 1
gene 0 5 27 5 0 0 1 1
gene 0 6 27 -5 0 0 1 1
gene 0 7 27 -5 0 0 1 1
gene 0 8 27 -0.81058 0 0 1 1
gene 0 9 27 5 0 0 1 1
gene 0 10 27 -5 0 0 1 1
gene 0 11 27 -5 0 0 1 1
gene 0 12 27 -5 0 0 1 1
gene 0 13 27 5 0 0 1 1
gene 0 14 27 5 0 0 1 1
gene 0 15 27 -5 0 0 1 1
gene 0 16 27 -5 0 0 1 1
gene 0 17 27 5 0 0 1 1
gene 0 18 27 5 0 0 1 1
gene 0 19 27 5 0 0 1 1
gene 0 20 27 5 0 0 1 1
gene 0 21 27 -5 0 0 1 1
gene 0 22 27 -1.72866 0 0 1 1
gene 0 23 27 5 0 0 1 1
gene 0 24 27 -5 0 0 1 1
gene 0 25 27 -5 0 0 1 1
gene 0 28 39 -4.67378 0 0 1 1
gene 0 1 28 5 0 0 1 1
gene 0 2 28 -5 0 0 1 1
gene 0 3 28 -5 0 0 1 1
gene 0 4 28 4.9878 0 0 1 1
gene 0 5 28 -5 0 0 1 1
gene 0 6 28 5 0 0 1 1
gene 0 7 28 5 0 0 1 1
gene 0 8 28 -5 0 0 1 1
gene 0 9 28 5 0 0 1 1
gene 0 10 28 0.488978 0 0 1 1
gene 0 11 28 -5 0 0 1 1
gene 0 12 28 5 0 0 1 1
gene 0 13 28 -5 0 0 1 1
gene 0 14 28 5 0 0 1 1
gene 0 15 28 5 0 0 1 1
gene 0 16 28 5 0 0 1 1
gene 0 17 28 5 0 0 1 1
gene 0 18 28 5 0 0 1 1
gene 0 19 28 5 0 0 1 1
gene 0 20 28 5 0 0 1 1
gene 0 21 28 -5 0 0 1 1
gene 0 22 28 5 0 0 1 1
gene 0 23 28 5 0 0 1 1
gene 0 24 28 -5 0 0 1 1
gene 0 25 28 -5 0 0 1 1
gene 0 29 39 5 0 0 1 1
gene 0 1 29 5 0 0 1 1
gene 0 2 29 -5 0 0 1 1
gene 0 3 29 -5 0 0 1 1
gene 0 4 29 -5 0 0 1 1
gene 0 5 29 -5 0 0 1 1
gene 0 6 29 -5 0 0 1 1
gene 0 7 29 3.28086 0 0 1 1
gene 0 8 29 5 0 0 1 1
gene 0 9 29 5 0 0 1 1
gene 0 10 29 5 0 0 1 1
gene 0 11 29 -3.85214 0 0 1 1
gene 0 12 29 5 0 0 1 1
gene 0 13 29 -5 0 0 1 1
gene 0 14 29 4.34524 0 0 1 1
gene 0 15 29 -0.265784 0 0 1 1
gene 0 16 29 5 0 0 1 1
gene 0 17 29 5 0 0 1 1
gene 0 18 29 5 0 0 1 1
gene 0 19 29 5 0 0 1 1
gene 0 20 29 5 0 0 1 1
gene 0 21 29 -5 0 0 1 1
gene 0 22 29 5 0 0 1 1
gene 0 23 29 4.02516 0 0 1 1
gene 0 24 29 -5 0 0 1 1
gene 0 25 29 -5 0 0 1 1
gene 0 30 39 -5 0 0 1 1
gene 0 1 30 5 0 0 1 1
gene 0 2 30 -5 0 0 1 1
gene 0 3 30 5 0 0 1 1
gene 0 4 30 -5 0 0 1 1
gene 0 5 30 2.5426 0 0 1 1
gene 0 6 30 -4.65606 0 0 1 1
gene 0 7 30 -5 0 0 1 1
gene 0 8 30 -5 0 0 1 1
gene 0 9 30 -3.80834 0 0 1 1
gene 0 10 30 1.62351 0 0 1 1
gene 0 11 30 5 0 0 1 1
gene 0 12 30 -5 0 0 1 1
gene 0 13 30 0.272106 0 0 1 1
gene 0 14 30 5 0 0 1 1
gene 0 15 30 0.999998 0 0 1 1
gene 0 16 30 5 0 0 1 1
gene 0 17 30 5 0 0 1 1
gene 0 18 30 5 0 0 1 1
gene 0 19 30 5 0 0 1 1
gene 0 20 30 5 0 0 1 1
gene 0 21 30 -5 0 0 1 1
gene 0 22 30 -5 0 0 1 1
gene 0 23 30 -3.48699 0 0 1 1
gene 0 24 30 -5 0 0 1 1
gene 0 25 30 -5 0 0 1 1
gene 0 31 39 -5 0 0 1 1
gene 0 1 31 -5 0 0 1 1
gene 0 2 31 5 0 0 1 1
gene 0 3 31 4.90804 0 0 1 1
gene 0 4 31 5 0 0 1 1
gene 0 5 31 -4.69602 0 0 1 1
gene 0 6 31 5 0 0 1 1
gene 0 7 31 -1.29719 0 0 1 1
gene 0 8 31 -5 0 0 1 1
gene 0 9 31 2.91139 0 0 1 1
gene 0 10 31 5 0 0 1 1
gene 0 11 31 -3.50786 0 0 1 1
gene 0 12 31 -5 0 0 1 1
gene 0 13 31 -5 0 0 1 1
gene 0 14 31 -3.10512 0 0 1 1
gene 0 15 31 -5 0 0 1 1
gene 0 16 31 -5 0 0 1 1
gene 0 17 31 -5 0 0 1 1
gene 0 18 31 1.54992 0 0 1 1
gene 0 19 31 -5 0 0 1 1
gene 0 20 31 5 0 0 1 1
gene 0 21 31 5 0 0 1 1
gene 0 22 31 -5 0 0 1 1
gene 0 23 31 5 0 0 1 1
gene 0 24 31 5 0 0 1 1
gene 0 25 31 5 0 0 1 1
gene 0 32 39 -0.255163 0 0 1 1
gene 0 1 32 -5 0 0 1 1
gene 0 2 32 0.832641 0 0 1 1
gene 0 3 32 -5 0 0 1 1
gene 0 4 32 5 0 0 1 1
gene 0 5 32 5 0 0 1 1
gene 0 6 32 2.47466 0 0 1 1
gene 0 7 32 5 0 0 1 1
gene 0 8 32 -5 0 0 1 1
gene 0 9 32 4.31114 0 0 1 1
gene 0 10 32 3.10413 0 0 1 1
gene 0 11 32 -5 0 0 1 1
gene 0 12 32 -5 0 0 1 1
gene 0 13 32 5 0 0 1 1
gene 0 14 32 -5 0 0 1 1
gene 0 15 32 2.28095 0 0 1 1
gene 0 16 32 -5 0 0 1 1
gene 0 17 32 -5 0 0 1 1
gene 0 18 32 -4.97629 0 0 1 1
gene 0 19 32 -3.30024 0 0 1 1
gene 0 20 32 -5 0 0 1 1
gene 0 21 32 5 0 0 1 1
gene 0 22 32 5 0 0 1 1
gene 0 23 32 1.3651 0 0 1 1
gene 0 24 32 5 0 0 1 1
gene 0 25 32 -5 0 0 1 1
gene 0 33 39 -5 0 0 1 1
gene 0 1 33 2.68259 0 0 1 1
gene 0 2 33 5 0 0 1 1
gene 0 3 33 -5 0 0 1 1
gene 0 4 33 5 0 0 1 1
gene 0 5 33 0.451555 0 0 1 1
gene 0 6 33 -5 0 0 1 1
gene 0 7 33 1.1021 0 0 1 1
gene 0 8 33 -0.968643 0 0 1 1
gene 0 9 33 0.479808 0 0 1 1
gene 0 10 33 4.67916 0 0 1 1
gene 0 11 33 5 0 0 1 1
gene 0 12 33 -5 0 0 1 1
gene 0 13 33 4.3321 0 0 1 1
gene 0 14 33 5 0 0 1 1
gene 0 15 33 5 0 0 1 1
gene 0 16 33 5 0 0 1 1
gene 0 17 33 -2.82676 0 0 1 1
gene 0 18 33 3.92729 0 0 1 1
gene 0 19 33 5 0 0 1 1
gene 0 20 33 -5 0 0 1 1
gene 0 21 33 -5 0 0 1 1
gene 0 22 33 0.606149 0 0 1 1
gene 0 23 33 -5 0 0 1 1
gene 0 24 33 3.73776 0 0 1 1
gene 0 25 33 -5 0 0 1 1
gene 0 34 39 -5 0 0 1 1
gene 0 1 34 2.60576 0 0 1 1
gene 0 2 34 -5 0 0 1 1
gene 0 3 34 -3.20468 0 0 1 1
gene 0 4 34 -5 0 0 1 1
gene 0 5 34 5 0 0 1 1
gene 0 6 34 0.647451 0 0 1 1
gene 0 7 34 3.25842 0 0 1 1
gene 0 8 34 0.0776719 0 0 1 1
gene 0 9 34 5 0 0 1 1
gene 0 10 34 5 0 0 1 1
gene 0 11 34 -4.91086 0 0 1 1
gene 0 12 34 2.77936 0 0 1 1
gene 0 13 34 -5 0 0 1 1
gene 0 14 34 -5 0 0 1 1
gene 0 15 34 -5 0 0 1 1
gene 0 16 34 5 0 0 1 1
gene 0 17 34 5 0 0 1 1
gene 0 18 34 5 0 0 1 1
gene 0 19 34 5 0 0 1 1
gene 0 20 34 1.10631 0 0 1 1
gene 0 21 34 -5 0 0 1 1
gene 0 22 34 -5 0 0 1 1
gene 0 23 34 5 0 0 1 1
gene 0 24 34 -5 0 0 1 1
gene 0 25 34 -5 0 0 1 1
gene 0 35 39 -5 0 0 1 1
gene 0 1 35 5 0 0 1 1
gene 0 2 35 4.08852 0 0 1 1
gene 0 3 35 5 0 0 1 1
gene 0 4 35 5 0 0 1 1
gene 0 5 35 5 0 0 1 1
gene 0 6 35 5 0 0 1 1
gene 0 7 35 1.95983 0 0 1 1
gene 0 8 35 -4.90874 0 0 1 1
gene 0 9 35 -5 0 0 1 1
gene 0 10 35 5 0 0 1 1
gene 0 11 35 -5 0 0 1 1
gene 0 12 35 5 0 0 1 1
gene 0 13 35 -2.25609 0 0 1 1
gene 0 14 35 -1.49485 0 0 1 1
gene 0 15 35 -2.18531 0 0 1 1
gene 0 16 35 -2.29778 0 0 1 1
gene 0 17 35 5 0 0 1 1
gene 0 18 35 -3.88637 0 0 1 1
gene 0 19 35 -0.891282 0 0 1 1
gene 0 20 35 -3.72427 0 0 1 1
gene 0 21 35 5 0 0 1 1
gene 0 22 35 1.45196 0 0 1 1
gene 0 23 35 -3.98021 0 0 1 1
gene 0 24 35 -1.54866 0 0 1 1
gene 0 25 35 -5 0 0 1 1
gene 0 36 39 -5 0 0 1 1
gene 0 1 36 3.12353 0 0 1 1
gene 0 2 36 5 0 0 1 1
gene 0 3 36 5 0 0 1 1
gene 0 4 36 4.62226 0 0 1 1
gene 0 5 36 -5 0 0 1 1
gene 0 6 36 5 0 0 1 1
gene 0 7 36 -5 0 0 1 1
gene 0 8 36 -5 0 0 1 1
gene 0 9 36 5 0 0 1 1
gene 0 10 36 4.15132 0 0 1 1
gene 0 11 36 5 0 0 1 1
gene 0 12 36 5 0 0 1 1
gene 0 13 36 -5 0 0 1 1
gene 0 14 36 2.39325 0 0 1 1
gene 0 15 36 1.40291 0 0 1 1
gene 0 16 36 -5 0 0 1 1
gene 0 17 36 -5 0 0 1 1
gene 0 18 36 -5 0 0 1 1
gene 0 19 36 -5 0 0 1 1
gene 0 20 36 -0.40186 0 0 1 1
gene 0 21 36 2.27956 0 0 1 1
gene 0 22 36 2.20976 0 0 1 1
gene 0 23 36 -5 0 0 1 1
gene 0 24 36 0.102485 0 0 1 1
gene 0 25 36 -0.372058 0 0 1 1
gene 0 37 39 5 0 0 1 1
gene 0 1 37 -5 0 0 1 1
gene 0 2 37 0.783401 0 0 1 1
gene 0 3 37 -5 0 0 1 1
gene 0 4 37 3.18614 0 0 1 1
gene 0 5 37 5 0 0 1 1
gene 0 6 37 -5 0 0 1 1
gene 0 7 37 -4.50058 0 0 1 1
gene 0 8 37 -5 0 0 1 1
gene 0 9 37 1.15727 0 0 1 1
gene 0 10 37 5 0 0 1 1
gene 0 11 37 -2.2683 0 0 1 1
gene 0 12 37 5 0 0 1 1
gene 0 13 37 0.213457 0 0 1 1
gene 0 14 37 0.667448 0 0 1 1
gene 0 15 37 -5 0 0 1 1
gene 0 16 37 5 0 0 1 1
gene 0 17 37 5 0 0 1 1
gene 0 18 37 0.768514 0 0 1 1
gene 0 19 37 1.77512 0 0 1 1
gene 0 20 37 -3.5824 0 0 1 1
gene 0 21 37 -5 0 0 1 1
gene 0 22 37 -5 0 0 1 1
gene 0 23 37 -5 0 0 1 1
gene 0 24 37 -5 0 0 1 1
gene 0 25 37 5 0 0 1 1
gene 0 38 39 5 0 0 1 1
gene 0 1 38 -5 0 0 1 1
gene 0 2 38 -5 0 0 1 1
gene 0 3 38 5 0 0 1 1
gene 0 4 38 0.58979 0 0 1 1
gene 0 5 38 -1.98891 0 0 1 1
gene 0 6 38 5 0 0 1 1
gene 0 7 38 -2.43084 0 0 1 1
gene 0 8 38 -1.92687 0 0 1 1
gene 0 9 38 5 0 0 1 1
gene 0 10 38 -4.29096 0 0 1 1
gene 0 11 38 5 0 0 1 1
gene 0 12 38 -1.2982 0 0 1 1
gene 0 13 38 -5 0 0 1 1
gene 0 14 38 -1.46485 0 0 1 1
gene 0 15 38 5 0 0 1 1
gene 0 16 38 -5 0 0 1 1
gene 0 17 38 -5 0 0 1 1
gene 0 18 38 -5 0 0 1 1
gene 0 19 38 5 0 0 1 1
gene 0 20 38 -5 0 0 1 1
gene 0 21 38 0.966697 0 0 1 1
gene 0 22 38 3.23109 0 0 1 1
gene 0 23 38 -0.784963 0 0 1 1
gene 0 24 38 -2.19604 0 0 1 1
gene 0 25 38 -5 0 0 1 1
gene 0 25 40 5 0 0 1 1
gene 0 26 40 3.39038 0 0 1 1
gene 0 27 40 -5 0 0 1 1
gene 0 28 40 -5 0 0 1 1
gene 0 29 40 -5 0 0 1 1
gene 0 30 40 -5 0 0 1 1
gene 0 31 40 5 0 0 1 1
gene 0 32 40 5 0 0 1 1
gene 0 33 40 5 0 0 1 1
gene 0 34 40 -5 0 0 1 1
gene 0 35 40 3.65043 0 0 1 1
gene 0 36 40 5 0 0 1 1
gene 0 37 40 -5 0 0 1 1
gene 0 38 40 4.65776 0 0 1 1
genomeend 1
