# Supplementary material for: Empirical assessment and comparison of neuro-evolutionary methods for the automatic off-line design of robot swarms
Source: Nat Commun. 2021 Jul 16;12:4345. doi: 10.1038/s41467-021-24642-3 (PMC8285396; doi:10.1038/s41467-021-24642-3)
Supplement: Supplementary file 10 — Source Data [file 41467_2021_24642_MOESM10_ESM.zip › SD1-source_code/Design/XOR-Aggregation/XNES_mlp/champ_gen_3]

/*Fitness: 26476*/
genomestart 1
node 1 0 1 1
node 2 0 1 1
node 3 0 1 1
node 4 0 1 1
node 5 0 1 1
node 6 0 1 1
node 7 0 1 1
node 8 0 1 1
node 9 0 1 1
node 10 0 1 1
node 11 0 1 1
node 12 0 1 1
node 13 0 1 1
node 14 0 1 1
node 15 0 1 1
node 16 0 1 1
node 17 0 1 1
node 18 0 1 1
node 19 0 1 1
node 20 0 1 1
node 21 0 1 1
node 22 0 1 1
node 23 0 1 1
node 24 0 1 1
node 25 0 1 3
node 26 0 0 0
node 27 0 0 0
node 28 0 0 0
node 29 0 0 0
node 30 0 0 0
node 31 0 0 0
node 32 0 0 0
node 33 0 0 0
node 34 0 0 0
node 35 0 0 0
node 36 0 0 0
node 37 0 0 0
node 38 0 0 0
node 39 0 0 2
node 40 0 0 2
gene 0 25 39 5 0 0 1 1
gene 0 26 39 0.969625 0 0 1 1
gene 0 1 26 2.60657 0 0 1 1
gene 0 2 26 5 0 0 1 1
gene 0 3 26 -5 0 0 1 1
gene 0 4 26 -5 0 0 1 1
gene 0 5 26 -2.06961 0 0 1 1
gene 0 6 26 -5 0 0 1 1
gene 0 7 26 -5 0 0 1 1
gene 0 8 26 -5 0 0 1 1
gene 0 9 26 2.66282 0 0 1 1
gene 0 10 26 5 0 0 1 1
gene 0 11 26 -5 0 0 1 1
gene 0 12 26 0.338662 0 0 1 1
gene 0 13 26 -5 0 0 1 1
gene 0 14 26 5 0 0 1 1
gene 0 15 26 5 0 0 1 1
gene 0 16 26 5 0 0 1 1
gene 0 17 26 -5 0 0 1 1
gene 0 18 26 5 0 0 1 1
gene 0 19 26 -4.04797 0 0 1 1
gene 0 20 26 -5 0 0 1 1
gene 0 21 26 -1.76482 0 0 1 1
gene 0 22 26 5 0 0 1 1
gene 0 23 26 -5 0 0 1 1
gene 0 24 26 5 0 0 1 1
gene 0 25 26 -5 0 0 1 1
gene 0 27 39 -5 0 0 1 1
gene 0 1 27 -5 0 0 1 1
gene 0 2 27 5 0 0 1 1
gene 0 3 27 0.0828711 0 0 1 1
gene 0 4 27 -5 0 0 1 1
gene 0 5 27 -5 0 0 1 1
gene 0 6 27 5 0 0 1 1
gene 0 7 27 5 0 0 1 1
gene 0 8 27 -5 0 0 1 1
gene 0 9 27 -3.72519 0 0 1 1
gene 0 10 27 5 0 0 1 1
gene 0 11 27 -5 0 0 1 1
gene 0 12 27 0.749539 0 0 1 1
gene 0 13 27 -5 0 0 1 1
gene 0 14 27 1.78668 0 0 1 1
gene 0 15 27 -1.44881 0 0 1 1
gene 0 16 27 5 0 0 1 1
gene 0 17 27 1.51523 0 0 1 1
gene 0 18 27 5 0 0 1 1
gene 0 19 27 5 0 0 1 1
gene 0 20 27 -5 0 0 1 1
gene 0 21 27 5 0 0 1 1
gene 0 22 27 5 0 0 1 1
gene 0 23 27 5 0 0 1 1
gene 0 24 27 -5 0 0 1 1
gene 0 25 27 -5 0 0 1 1
gene 0 28 39 -0.633909 0 0 1 1
gene 0 1 28 4.34967 0 0 1 1
gene 0 2 28 4.10322 0 0 1 1
gene 0 3 28 5 0 0 1 1
gene 0 4 28 -0.85455 0 0 1 1
gene 0 5 28 5 0 0 1 1
gene 0 6 28 -5 0 0 1 1
gene 0 7 28 5 0 0 1 1
gene 0 8 28 4.74836 0 0 1 1
gene 0 9 28 -5 0 0 1 1
gene 0 10 28 5 0 0 1 1
gene 0 11 28 -5 0 0 1 1
gene 0 12 28 5 0 0 1 1
gene 0 13 28 -5 0 0 1 1
gene 0 14 28 5 0 0 1 1
gene 0 15 28 5 0 0 1 1
gene 0 16 28 -5 0 0 1 1
gene 0 17 28 -5 0 0 1 1
gene 0 18 28 5 0 0 1 1
gene 0 19 28 4.73121 0 0 1 1
gene 0 20 28 5 0 0 1 1
gene 0 21 28 2.91998 0 0 1 1
gene 0 22 28 -5 0 0 1 1
gene 0 23 28 -5 0 0 1 1
gene 0 24 28 5 0 0 1 1
gene 0 25 28 -5 0 0 1 1
gene 0 29 39 -4.39982 0 0 1 1
gene 0 1 29 -5 0 0 1 1
gene 0 2 29 -1.83661 0 0 1 1
gene 0 3 29 3.67013 0 0 1 1
gene 0 4 29 2.98368 0 0 1 1
gene 0 5 29 -5 0 0 1 1
gene 0 6 29 -5 0 0 1 1
gene 0 7 29 -5 0 0 1 1
gene 0 8 29 4.50397 0 0 1 1
gene 0 9 29 -5 0 0 1 1
gene 0 10 29 5 0 0 1 1
gene 0 11 29 1.65902 0 0 1 1
gene 0 12 29 -0.947485 0 0 1 1
gene 0 13 29 -5 0 0 1 1
gene 0 14 29 -5 0 0 1 1
gene 0 15 29 2.03851 0 0 1 1
gene 0 16 29 -5 0 0 1 1
gene 0 17 29 1.43067 0 0 1 1
gene 0 18 29 -5 0 0 1 1
gene 0 19 29 5 0 0 1 1
gene 0 20 29 -5 0 0 1 1
gene 0 21 29 -0.351014 0 0 1 1
gene 0 22 29 4.75828 0 0 1 1
gene 0 23 29 -5 0 0 1 1
gene 0 24 29 2.69723 0 0 1 1
gene 0 25 29 -5 0 0 1 1
gene 0 30 39 -5 0 0 1 1
gene 0 1 30 5 0 0 1 1
gene 0 2 30 5 0 0 1 1
gene 0 3 30 5 0 0 1 1
gene 0 4 30 -1.12553 0 0 1 1
gene 0 5 30 -1.35736 0 0 1 1
gene 0 6 30 5 0 0 1 1
gene 0 7 30 -5 0 0 1 1
gene 0 8 30 5 0 0 1 1
gene 0 9 30 -5 0 0 1 1
gene 0 10 30 5 0 0 1 1
gene 0 11 30 -5 0 0 1 1
gene 0 12 30 5 0 0 1 1
gene 0 13 30 1.92702 0 0 1 1
gene 0 14 30 5 0 0 1 1
gene 0 15 30 -5 0 0 1 1
gene 0 16 30 -5 0 0 1 1
gene 0 17 30 5 0 0 1 1
gene 0 18 30 5 0 0 1 1
gene 0 19 30 -5 0 0 1 1
gene 0 20 30 -5 0 0 1 1
gene 0 21 30 -5 0 0 1 1
gene 0 22 30 0.0229042 0 0 1 1
gene 0 23 30 5 0 0 1 1
gene 0 24 30 -5 0 0 1 1
gene 0 25 30 5 0 0 1 1
gene 0 31 39 5 0 0 1 1
gene 0 1 31 0.585713 0 0 1 1
gene 0 2 31 -5 0 0 1 1
gene 0 3 31 5 0 0 1 1
gene 0 4 31 5 0 0 1 1
gene 0 5 31 -5 0 0 1 1
gene 0 6 31 3.98467 0 0 1 1
gene 0 7 31 -5 0 0 1 1
gene 0 8 31 -5 0 0 1 1
gene 0 9 31 5 0 0 1 1
gene 0 10 31 -5 0 0 1 1
gene 0 11 31 5 0 0 1 1
gene 0 12 31 5 0 0 1 1
gene 0 13 31 5 0 0 1 1
gene 0 14 31 5 0 0 1 1
gene 0 15 31 5 0 0 1 1
gene 0 16 31 -5 0 0 1 1
gene 0 17 31 -5 0 0 1 1
gene 0 18 31 -5 0 0 1 1
gene 0 19 31 -5 0 0 1 1
gene 0 20 31 -5 0 0 1 1
gene 0 21 31 5 0 0 1 1
gene 0 22 31 -5 0 0 1 1
gene 0 23 31 -5 0 0 1 1
gene 0 24 31 5 0 0 1 1
gene 0 25 31 5 0 0 1 1
gene 0 32 39 -5 0 0 1 1
gene 0 1 32 5 0 0 1 1
gene 0 2 32 -5 0 0 1 1
gene 0 3 32 -5 0 0 1 1
gene 0 4 32 4.07791 0 0 1 1
gene 0 5 32 -5 0 0 1 1
gene 0 6 32 5 0 0 1 1
gene 0 7 32 -1.39264 0 0 1 1
gene 0 8 32 -5 0 0 1 1
gene 0 9 32 2.26213 0 0 1 1
gene 0 10 32 -4.91634 0 0 1 1
gene 0 11 32 5 0 0 1 1
gene 0 12 32 3.6151 0 0 1 1
gene 0 13 32 -5 0 0 1 1
gene 0 14 32 -5 0 0 1 1
gene 0 15 32 4.90193 0 0 1 1
gene 0 16 32 5 0 0 1 1
gene 0 17 32 -3.95593 0 0 1 1
gene 0 18 32 5 0 0 1 1
gene 0 19 32 5 0 0 1 1
gene 0 20 32 2.56094 0 0 1 1
gene 0 21 32 -5 0 0 1 1
gene 0 22 32 5 0 0 1 1
gene 0 23 32 5 0 0 1 1
gene 0 24 32 2.21305 0 0 1 1
gene 0 25 32 5 0 0 1 1
gene 0 33 39 5 0 0 1 1
gene 0 1 33 -5 0 0 1 1
gene 0 2 33 -5 0 0 1 1
gene 0 3 33 5 0 0 1 1
gene 0 4 33 5 0 0 1 1
gene 0 5 33 -5 0 0 1 1
gene 0 6 33 5 0 0 1 1
gene 0 7 33 5 0 0 1 1
gene 0 8 33 -5 0 0 1 1
gene 0 9 33 -5 0 0 1 1
gene 0 10 33 -5 0 0 1 1
gene 0 11 33 -5 0 0 1 1
gene 0 12 33 5 0 0 1 1
gene 0 13 33 3.95183 0 0 1 1
gene 0 14 33 2.30978 0 0 1 1
gene 0 15 33 5 0 0 1 1
gene 0 16 33 0.57097 0 0 1 1
gene 0 17 33 -5 0 0 1 1
gene 0 18 33 -5 0 0 1 1
gene 0 19 33 -5 0 0 1 1
gene 0 20 33 -5 0 0 1 1
gene 0 21 33 5 0 0 1 1
gene 0 22 33 -5 0 0 1 1
gene 0 23 33 -5 0 0 1 1
gene 0 24 33 5 0 0 1 1
gene 0 25 33 5 0 0 1 1
gene 0 34 39 -5 0 0 1 1
gene 0 1 34 0.924379 0 0 1 1
gene 0 2 34 0.350356 0 0 1 1
gene 0 3 34 -5 0 0 1 1
gene 0 4 34 -4.63382 0 0 1 1
gene 0 5 34 -5 0 0 1 1
gene 0 6 34 -5 0 0 1 1
gene 0 7 34 5 0 0 1 1
gene 0 8 34 5 0 0 1 1
gene 0 9 34 3.39803 0 0 1 1
gene 0 10 34 5 0 0 1 1
gene 0 11 34 -5 0 0 1 1
gene 0 12 34 5 0 0 1 1
gene 0 13 34 5 0 0 1 1
gene 0 14 34 -0.965857 0 0 1 1
gene 0 15 34 5 0 0 1 1
gene 0 16 34 1.81868 0 0 1 1
gene 0 17 34 5 0 0 1 1
gene 0 18 34 -5 0 0 1 1
gene 0 19 34 5 0 0 1 1
gene 0 20 34 -5 0 0 1 1
gene 0 21 34 4.7841 0 0 1 1
gene 0 22 34 -5 0 0 1 1
gene 0 23 34 5 0 0 1 1
gene 0 24 34 5 0 0 1 1
gene 0 25 34 -5 0 0 1 1
gene 0 35 39 5 0 0 1 1
gene 0 1 35 2.26469 0 0 1 1
gene 0 2 35 -0.955276 0 0 1 1
gene 0 3 35 -5 0 0 1 1
gene 0 4 35 4.47955 0 0 1 1
gene 0 5 35 -2.51428 0 0 1 1
gene 0 6 35 -5 0 0 1 1
gene 0 7 35 5 0 0 1 1
gene 0 8 35 -1.08805 0 0 1 1
gene 0 9 35 -5 0 0 1 1
gene 0 10 35 -3.91085 0 0 1 1
gene 0 11 35 -1.44612 0 0 1 1
gene 0 12 35 5 0 0 1 1
gene 0 13 35 5 0 0 1 1
gene 0 14 35 -5 0 0 1 1
gene 0 15 35 5 0 0 1 1
gene 0 16 35 -4.08504 0 0 1 1
gene 0 17 35 -5 0 0 1 1
gene 0 18 35 -5 0 0 1 1
gene 0 19 35 -5 0 0 1 1
gene 0 20 35 -5 0 0 1 1
gene 0 21 35 5 0 0 1 1
gene 0 22 35 -5 0 0 1 1
gene 0 23 35 -0.642412 0 0 1 1
gene 0 24 35 0.750234 0 0 1 1
gene 0 25 35 5 0 0 1 1
gene 0 36 39 -5 0 0 1 1
gene 0 1 36 -5 0 0 1 1
gene 0 2 36 5 0 0 1 1
gene 0 3 36 5 0 0 1 1
gene 0 4 36 5 0 0 1 1
gene 0 5 36 -5 0 0 1 1
gene 0 6 36 3.6392 0 0 1 1
gene 0 7 36 5 0 0 1 1
gene 0 8 36 5 0 0 1 1
gene 0 9 36 5 0 0 1 1
gene 0 10 36 5 0 0 1 1
gene 0 11 36 -5 0 0 1 1
gene 0 12 36 -5 0 0 1 1
gene 0 13 36 5 0 0 1 1
gene 0 14 36 -5 0 0 1 1
gene 0 15 36 -5 0 0 1 1
gene 0 16 36 5 0 0 1 1
gene 0 17 36 5 0 0 1 1
gene 0 18 36 5 0 0 1 1
gene 0 19 36 5 0 0 1 1
gene 0 20 36 -5 0 0 1 1
gene 0 21 36 -5 0 0 1 1
gene 0 22 36 5 0 0 1 1
gene 0 23 36 2.31138 0 0 1 1
gene 0 24 36 -5 0 0 1 1
gene 0 25 36 -5 0 0 1 1
gene 0 37 39 -5 0 0 1 1
gene 0 1 37 3.80831 0 0 1 1
gene 0 2 37 5 0 0 1 1
gene 0 3 37 5 0 0 1 1
gene 0 4 37 5 0 0 1 1
gene 0 5 37 1.86807 0 0 1 1
gene 0 6 37 -5 0 0 1 1
gene 0 7 37 -5 0 0 1 1
gene 0 8 37 5 0 0 1 1
gene 0 9 37 -5 0 0 1 1
gene 0 10 37 -5 0 0 1 1
gene 0 11 37 -5 0 0 1 1
gene 0 12 37 4.64229 0 0 1 1
gene 0 13 37 -5 0 0 1 1
gene 0 14 37 4.72318 0 0 1 1
gene 0 15 37 -4.40525 0 0 1 1
gene 0 16 37 3.68425 0 0 1 1
gene 0 17 37 5 0 0 1 1
gene 0 18 37 -5 0 0 1 1
gene 0 19 37 5 0 0 1 1
gene 0 20 37 -5 0 0 1 1
gene 0 21 37 5 0 0 1 1
gene 0 22 37 0.0150768 0 0 1 1
gene 0 23 37 5 0 0 1 1
gene 0 24 37 1.13593 0 0 1 1
gene 0 25 37 -5 0 0 1 1
gene 0 38 39 5 0 0 1 1
gene 0 1 38 -5 0 0 1 1
gene 0 2 38 -5 0 0 1 1
gene 0 3 38 5 0 0 1 1
gene 0 4 38 5 0 0 1 1
gene 0 5 38 0.835508 0 0 1 1
gene 0 6 38 5 0 0 1 1
gene 0 7 38 4.52748 0 0 1 1
gene 0 8 38 -5 0 0 1 1
gene 0 9 38 -5 0 0 1 1
gene 0 10 38 2.63423 0 0 1 1
gene 0 11 38 -5 0 0 1 1
gene 0 12 38 -3.17243 0 0 1 1
gene 0 13 38 -5 0 0 1 1
gene 0 14 38 5 0 0 1 1
gene 0 15 38 -5 0 0 1 1
gene 0 16 38 5 0 0 1 1
gene 0 17 38 -5 0 0 1 1
gene 0 18 38 -5 0 0 1 1
gene 0 19 38 -5 0 0 1 1
gene 0 20 38 5 0 0 1 1
gene 0 21 38 5 0 0 1 1
gene 0 22 38 5 0 0 1 1
gene 0 23 38 5 0 0 1 1
gene 0 24 38 5 0 0 1 1
gene 0 25 38 -5 0 0 1 1
gene 0 25 40 5 0 0 1 1
gene 0 26 40 1.63673 0 0 1 1
gene 0 27 40 -5 0 0 1 1
gene 0 28 40 -5 0 0 1 1
gene 0 29 40 -3.25733 0 0 1 1
gene 0 30 40 -5 0 0 1 1
gene 0 31 40 -5 0 0 1 1
gene 0 32 40 -5 0 0 1 1
gene 0 33 40 -5 0 0 1 1
gene 0 34 40 -5 0 0 1 1
gene 0 35 40 -5 0 0 1 1
gene 0 36 40 -4.04359 0 0 1 1
gene 0 37 40 5 0 0 1 1
gene 0 38 40 5 0 0 1 1
genomeend 1
