# Supplementary material for: Empirical assessment and comparison of neuro-evolutionary methods for the automatic off-line design of robot swarms
Source: Nat Commun. 2021 Jul 16;12:4345. doi: 10.1038/s41467-021-24642-3 (PMC8285396; doi:10.1038/s41467-021-24642-3)
Supplement: Supplementary file 10 — Source Data [file 41467_2021_24642_MOESM10_ESM.zip › SD1-source_code/Design/XOR-Aggregation/XNES_mlp/champ_gen_0]

/*Fitness: 28184*/
genomestart 1
node 1 0 1 1
node 2 0 1 1
node 3 0 1 1
node 4 0 1 1
node 5 0 1 1
node 6 0 1 1
node 7 0 1 1
node 8 0 1 1
node 9 0 1 1
node 10 0 1 1
node 11 0 1 1
node 12 0 1 1
node 13 0 1 1
node 14 0 1 1
node 15 0 1 1
node 16 0 1 1
node 17 0 1 1
node 18 0 1 1
node 19 0 1 1
node 20 0 1 1
node 21 0 1 1
node 22 0 1 1
node 23 0 1 1
node 24 0 1 1
node 25 0 1 3
node 26 0 0 0
node 27 0 0 0
node 28 0 0 0
node 29 0 0 0
node 30 0 0 0
node 31 0 0 0
node 32 0 0 0
node 33 0 0 0
node 34 0 0 0
node 35 0 0 0
node 36 0 0 0
node 37 0 0 0
node 38 0 0 0
node 39 0 0 2
node 40 0 0 2
gene 0 25 39 -5 0 0 1 1
gene 0 26 39 -5 0 0 1 1
gene 0 1 26 1.002 0 0 1 1
gene 0 2 26 3.00974 0 0 1 1
gene 0 3 26 -5 0 0 1 1
gene 0 4 26 -5 0 0 1 1
gene 0 5 26 5 0 0 1 1
gene 0 6 26 -5 0 0 1 1
gene 0 7 26 -5 0 0 1 1
gene 0 8 26 5 0 0 1 1
gene 0 9 26 5 0 0 1 1
gene 0 10 26 -5 0 0 1 1
gene 0 11 26 -5 0 0 1 1
gene 0 12 26 0.978069 0 0 1 1
gene 0 13 26 5 0 0 1 1
gene 0 14 26 -5 0 0 1 1
gene 0 15 26 5 0 0 1 1
gene 0 16 26 5 0 0 1 1
gene 0 17 26 0.807191 0 0 1 1
gene 0 18 26 -5 0 0 1 1
gene 0 19 26 5 0 0 1 1
gene 0 20 26 5 0 0 1 1
gene 0 21 26 -5 0 0 1 1
gene 0 22 26 -5 0 0 1 1
gene 0 23 26 4.85397 0 0 1 1
gene 0 24 26 5 0 0 1 1
gene 0 25 26 -5 0 0 1 1
gene 0 27 39 5 0 0 1 1
gene 0 1 27 -5 0 0 1 1
gene 0 2 27 2.44407 0 0 1 1
gene 0 3 27 -5 0 0 1 1
gene 0 4 27 -1.69301 0 0 1 1
gene 0 5 27 5 0 0 1 1
gene 0 6 27 -5 0 0 1 1
gene 0 7 27 5 0 0 1 1
gene 0 8 27 1.94144 0 0 1 1
gene 0 9 27 1.96808 0 0 1 1
gene 0 10 27 5 0 0 1 1
gene 0 11 27 1.42121 0 0 1 1
gene 0 12 27 -5 0 0 1 1
gene 0 13 27 -5 0 0 1 1
gene 0 14 27 -5 0 0 1 1
gene 0 15 27 -5 0 0 1 1
gene 0 16 27 5 0 0 1 1
gene 0 17 27 -1.13265 0 0 1 1
gene 0 18 27 -5 0 0 1 1
gene 0 19 27 5 0 0 1 1
gene 0 20 27 -5 0 0 1 1
gene 0 21 27 -5 0 0 1 1
gene 0 22 27 5 0 0 1 1
gene 0 23 27 5 0 0 1 1
gene 0 24 27 5 0 0 1 1
gene 0 25 27 -5 0 0 1 1
gene 0 28 39 -5 0 0 1 1
gene 0 1 28 5 0 0 1 1
gene 0 2 28 -2.40295 0 0 1 1
gene 0 3 28 -5 0 0 1 1
gene 0 4 28 -5 0 0 1 1
gene 0 5 28 -5 0 0 1 1
gene 0 6 28 5 0 0 1 1
gene 0 7 28 0.299201 0 0 1 1
gene 0 8 28 1.2797 0 0 1 1
gene 0 9 28 1.82808 0 0 1 1
gene 0 10 28 5 0 0 1 1
gene 0 11 28 -3.68403 0 0 1 1
gene 0 12 28 5 0 0 1 1
gene 0 13 28 -5 0 0 1 1
gene 0 14 28 -5 0 0 1 1
gene 0 15 28 -5 0 0 1 1
gene 0 16 28 -4.94699 0 0 1 1
gene 0 17 28 5 0 0 1 1
gene 0 18 28 5 0 0 1 1
gene 0 19 28 5 0 0 1 1
gene 0 20 28 2.74022 0 0 1 1
gene 0 21 28 -5 0 0 1 1
gene 0 22 28 -5 0 0 1 1
gene 0 23 28 5 0 0 1 1
gene 0 24 28 -5 0 0 1 1
gene 0 25 28 -5 0 0 1 1
gene 0 29 39 -5 0 0 1 1
gene 0 1 29 -3.73661 0 0 1 1
gene 0 2 29 -5 0 0 1 1
gene 0 3 29 -0.368853 0 0 1 1
gene 0 4 29 -2.21389 0 0 1 1
gene 0 5 29 -5 0 0 1 1
gene 0 6 29 -5 0 0 1 1
gene 0 7 29 5 0 0 1 1
gene 0 8 29 5 0 0 1 1
gene 0 9 29 -0.299763 0 0 1 1
gene 0 10 29 2.2017 0 0 1 1
gene 0 11 29 5 0 0 1 1
gene 0 12 29 5 0 0 1 1
gene 0 13 29 5 0 0 1 1
gene 0 14 29 5 0 0 1 1
gene 0 15 29 -5 0 0 1 1
gene 0 16 29 -0.918935 0 0 1 1
gene 0 17 29 5 0 0 1 1
gene 0 18 29 5 0 0 1 1
gene 0 19 29 5 0 0 1 1
gene 0 20 29 1.64888 0 0 1 1
gene 0 21 29 -5 0 0 1 1
gene 0 22 29 5 0 0 1 1
gene 0 23 29 5 0 0 1 1
gene 0 24 29 -5 0 0 1 1
gene 0 25 29 -5 0 0 1 1
gene 0 30 39 5 0 0 1 1
gene 0 1 30 -1.50128 0 0 1 1
gene 0 2 30 5 0 0 1 1
gene 0 3 30 5 0 0 1 1
gene 0 4 30 -5 0 0 1 1
gene 0 5 30 -2.21859 0 0 1 1
gene 0 6 30 -0.852028 0 0 1 1
gene 0 7 30 3.93667 0 0 1 1
gene 0 8 30 -5 0 0 1 1
gene 0 9 30 1.91394 0 0 1 1
gene 0 10 30 -5 0 0 1 1
gene 0 11 30 4.94051 0 0 1 1
gene 0 12 30 -5 0 0 1 1
gene 0 13 30 -5 0 0 1 1
gene 0 14 30 -3.18915 0 0 1 1
gene 0 15 30 -5 0 0 1 1
gene 0 16 30 5 0 0 1 1
gene 0 17 30 -5 0 0 1 1
gene 0 18 30 -5 0 0 1 1
gene 0 19 30 -5 0 0 1 1
gene 0 20 30 5 0 0 1 1
gene 0 21 30 5 0 0 1 1
gene 0 22 30 5 0 0 1 1
gene 0 23 30 -2.28577 0 0 1 1
gene 0 24 30 5 0 0 1 1
gene 0 25 30 -5 0 0 1 1
gene 0 31 39 -5 0 0 1 1
gene 0 1 31 -5 0 0 1 1
gene 0 2 31 -5 0 0 1 1
gene 0 3 31 -5 0 0 1 1
gene 0 4 31 -5 0 0 1 1
gene 0 5 31 1.248 0 0 1 1
gene 0 6 31 -5 0 0 1 1
gene 0 7 31 5 0 0 1 1
gene 0 8 31 5 0 0 1 1
gene 0 9 31 5 0 0 1 1
gene 0 10 31 4.05232 0 0 1 1
gene 0 11 31 4.8265 0 0 1 1
gene 0 12 31 -4.80993 0 0 1 1
gene 0 13 31 5 0 0 1 1
gene 0 14 31 -1.50845 0 0 1 1
gene 0 15 31 5 0 0 1 1
gene 0 16 31 -1.85225 0 0 1 1
gene 0 17 31 5 0 0 1 1
gene 0 18 31 5 0 0 1 1
gene 0 19 31 5 0 0 1 1
gene 0 20 31 -5 0 0 1 1
gene 0 21 31 -5 0 0 1 1
gene 0 22 31 5 0 0 1 1
gene 0 23 31 5 0 0 1 1
gene 0 24 31 -5 0 0 1 1
gene 0 25 31 -5 0 0 1 1
gene 0 32 39 2.92798 0 0 1 1
gene 0 1 32 5 0 0 1 1
gene 0 2 32 -5 0 0 1 1
gene 0 3 32 1.83865 0 0 1 1
gene 0 4 32 5 0 0 1 1
gene 0 5 32 5 0 0 1 1
gene 0 6 32 -3.69979 0 0 1 1
gene 0 7 32 5 0 0 1 1
gene 0 8 32 0.755611 0 0 1 1
gene 0 9 32 -5 0 0 1 1
gene 0 10 32 5 0 0 1 1
gene 0 11 32 -5 0 0 1 1
gene 0 12 32 5 0 0 1 1
gene 0 13 32 -3.34094 0 0 1 1
gene 0 14 32 -5 0 0 1 1
gene 0 15 32 -2.47771 0 0 1 1
gene 0 16 32 -5 0 0 1 1
gene 0 17 32 -5 0 0 1 1
gene 0 18 32 -1.71557 0 0 1 1
gene 0 19 32 -5 0 0 1 1
gene 0 20 32 -5 0 0 1 1
gene 0 21 32 5 0 0 1 1
gene 0 22 32 5 0 0 1 1
gene 0 23 32 5 0 0 1 1
gene 0 24 32 -5 0 0 1 1
gene 0 25 32 -5 0 0 1 1
gene 0 33 39 -5 0 0 1 1
gene 0 1 33 -5 0 0 1 1
gene 0 2 33 5 0 0 1 1
gene 0 3 33 5 0 0 1 1
gene 0 4 33 -3.91198 0 0 1 1
gene 0 5 33 -2.8446 0 0 1 1
gene 0 6 33 5 0 0 1 1
gene 0 7 33 -5 0 0 1 1
gene 0 8 33 5 0 0 1 1
gene 0 9 33 -5 0 0 1 1
gene 0 10 33 -5 0 0 1 1
gene 0 11 33 -5 0 0 1 1
gene 0 12 33 4.47951 0 0 1 1
gene 0 13 33 -5 0 0 1 1
gene 0 14 33 5 0 0 1 1
gene 0 15 33 -5 0 0 1 1
gene 0 16 33 5 0 0 1 1
gene 0 17 33 -5 0 0 1 1
gene 0 18 33 -5 0 0 1 1
gene 0 19 33 -5 0 0 1 1
gene 0 20 33 -3.01723 0 0 1 1
gene 0 21 33 5 0 0 1 1
gene 0 22 33 5 0 0 1 1
gene 0 23 33 -5 0 0 1 1
gene 0 24 33 5 0 0 1 1
gene 0 25 33 5 0 0 1 1
gene 0 34 39 5 0 0 1 1
gene 0 1 34 -5 0 0 1 1
gene 0 2 34 2.29735 0 0 1 1
gene 0 3 34 -5 0 0 1 1
gene 0 4 34 0.283109 0 0 1 1
gene 0 5 34 5 0 0 1 1
gene 0 6 34 -1.95528 0 0 1 1
gene 0 7 34 5 0 0 1 1
gene 0 8 34 5 0 0 1 1
gene 0 9 34 -5 0 0 1 1
gene 0 10 34 -5 0 0 1 1
gene 0 11 34 -5 0 0 1 1
gene 0 12 34 5 0 0 1 1
gene 0 13 34 -0.0816934 0 0 1 1
gene 0 14 34 5 0 0 1 1
gene 0 15 34 5 0 0 1 1
gene 0 16 34 5 0 0 1 1
gene 0 17 34 -4.75276 0 0 1 1
gene 0 18 34 5 0 0 1 1
gene 0 19 34 2.93448 0 0 1 1
gene 0 20 34 -5 0 0 1 1
gene 0 21 34 -4.88776 0 0 1 1
gene 0 22 34 5 0 0 1 1
gene 0 23 34 -5 0 0 1 1
gene 0 24 34 5 0 0 1 1
gene 0 25 34 5 0 0 1 1
gene 0 35 39 -5 0 0 1 1
gene 0 1 35 5 0 0 1 1
gene 0 2 35 -5 0 0 1 1
gene 0 3 35 -5 0 0 1 1
gene 0 4 35 -5 0 0 1 1
gene 0 5 35 2.50432 0 0 1 1
gene 0 6 35 -3.50888 0 0 1 1
gene 0 7 35 -5 0 0 1 1
gene 0 8 35 -3.62783 0 0 1 1
gene 0 9 35 5 0 0 1 1
gene 0 10 35 2.65572 0 0 1 1
gene 0 11 35 -5 0 0 1 1
gene 0 12 35 5 0 0 1 1
gene 0 13 35 -5 0 0 1 1
gene 0 14 35 -3.84658 0 0 1 1
gene 0 15 35 4.97864 0 0 1 1
gene 0 16 35 -5 0 0 1 1
gene 0 17 35 5 0 0 1 1
gene 0 18 35 0.10717 0 0 1 1
gene 0 19 35 5 0 0 1 1
gene 0 20 35 -0.838536 0 0 1 1
gene 0 21 35 -5 0 0 1 1
gene 0 22 35 -5 0 0 1 1
gene 0 23 35 -5 0 0 1 1
gene 0 24 35 -5 0 0 1 1
gene 0 25 35 5 0 0 1 1
gene 0 36 39 -5 0 0 1 1
gene 0 1 36 5 0 0 1 1
gene 0 2 36 5 0 0 1 1
gene 0 3 36 5 0 0 1 1
gene 0 4 36 5 0 0 1 1
gene 0 5 36 5 0 0 1 1
gene 0 6 36 5 0 0 1 1
gene 0 7 36 -1.74271 0 0 1 1
gene 0 8 36 5 0 0 1 1
gene 0 9 36 -5 0 0 1 1
gene 0 10 36 -5 0 0 1 1
gene 0 11 36 -5 0 0 1 1
gene 0 12 36 5 0 0 1 1
gene 0 13 36 -5 0 0 1 1
gene 0 14 36 -2.31277 0 0 1 1
gene 0 15 36 -5 0 0 1 1
gene 0 16 36 -5 0 0 1 1
gene 0 17 36 -5 0 0 1 1
gene 0 18 36 -5 0 0 1 1
gene 0 19 36 -5 0 0 1 1
gene 0 20 36 -5 0 0 1 1
gene 0 21 36 5 0 0 1 1
gene 0 22 36 -3.77855 0 0 1 1
gene 0 23 36 -5 0 0 1 1
gene 0 24 36 5 0 0 1 1
gene 0 25 36 5 0 0 1 1
gene 0 37 39 -5 0 0 1 1
gene 0 1 37 5 0 0 1 1
gene 0 2 37 -5 0 0 1 1
gene 0 3 37 -0.479903 0 0 1 1
gene 0 4 37 -2.62362 0 0 1 1
gene 0 5 37 -5 0 0 1 1
gene 0 6 37 -5 0 0 1 1
gene 0 7 37 -5 0 0 1 1
gene 0 8 37 5 0 0 1 1
gene 0 9 37 -4.61599 0 0 1 1
gene 0 10 37 -5 0 0 1 1
gene 0 11 37 3.28724 0 0 1 1
gene 0 12 37 4.23447 0 0 1 1
gene 0 13 37 3.46602 0 0 1 1
gene 0 14 37 -0.545601 0 0 1 1
gene 0 15 37 -5 0 0 1 1
gene 0 16 37 5 0 0 1 1
gene 0 17 37 5 0 0 1 1
gene 0 18 37 -5 0 0 1 1
gene 0 19 37 -5 0 0 1 1
gene 0 20 37 5 0 0 1 1
gene 0 21 37 -3.97835 0 0 1 1
gene 0 22 37 -5 0 0 1 1
gene 0 23 37 5 0 0 1 1
gene 0 24 37 5 0 0 1 1
gene 0 25 37 -5 0 0 1 1
gene 0 38 39 -5 0 0 1 1
gene 0 1 38 -4.03921 0 0 1 1
gene 0 2 38 -5 0 0 1 1
gene 0 3 38 -5 0 0 1 1
gene 0 4 38 -5 0 0 1 1
gene 0 5 38 5 0 0 1 1
gene 0 6 38 4.85632 0 0 1 1
gene 0 7 38 -5 0 0 1 1
gene 0 8 38 2.36987 0 0 1 1
gene 0 9 38 5 0 0 1 1
gene 0 10 38 4.04961 0 0 1 1
gene 0 11 38 5 0 0 1 1
gene 0 12 38 5 0 0 1 1
gene 0 13 38 2.42656 0 0 1 1
gene 0 14 38 -0.736994 0 0 1 1
gene 0 15 38 -1.80456 0 0 1 1
gene 0 16 38 5 0 0 1 1
gene 0 17 38 4.03581 0 0 1 1
gene 0 18 38 -5 0 0 1 1
gene 0 19 38 3.35552 0 0 1 1
gene 0 20 38 -5 0 0 1 1
gene 0 21 38 -5 0 0 1 1
gene 0 22 38 -4.05967 0 0 1 1
gene 0 23 38 5 0 0 1 1
gene 0 24 38 5 0 0 1 1
gene 0 25 38 -5 0 0 1 1
gene 0 25 40 5 0 0 1 1
gene 0 26 40 -5 0 0 1 1
gene 0 27 40 5 0 0 1 1
gene 0 28 40 -5 0 0 1 1
gene 0 29 40 -5 0 0 1 1
gene 0 30 40 5 0 0 1 1
gene 0 31 40 -5 0 0 1 1
gene 0 32 40 5 0 0 1 1
gene 0 33 40 5 0 0 1 1
gene 0 34 40 -5 0 0 1 1
gene 0 35 40 -5 0 0 1 1
gene 0 36 40 5 0 0 1 1
gene 0 37 40 -5 0 0 1 1
gene 0 38 40 -5 0 0 1 1
genomeend 1
